# Supplementary material for: Development of smart anti-glycan reagents using immunized lampreys
Source: Commun Biol. 2020 Feb 28;3:91. doi: 10.1038/s42003-020-0819-2 (PMC7048801; doi:10.1038/s42003-020-0819-2)
Supplement: Supplementary file 3 — Supplementary Data 1 [file 42003_2020_819_MOESM3_ESM.xlsx]

## Sheet: Lamprey Serum
CLASS	Chart Number	Glycan Sequence	A. Naïve	B. CHO Pro.5	C. Lec8	D. Lec8GT	E. Lec8GTFT	F. Pig Lung	G. Tn4	H. Human Milk	I. Type O Erythrocytes	J. Type AB Erythrocytes	K. SIV Particles
Monosaccharides	1	Gala-Sp8	24.5366	362.337	851.905	421.364	188.409	287.111	38.1905	328.194	135.8	223.322	45.2654
Monosaccharides	2	Glca-Sp8	28.1828	195.389	839.983	299.231	247.09	165.104	38.3673	120.092	37.7465	97.506	6.7604
Monosaccharides	3	Mana-Sp8	26.9968	93.3998	426.04	135.956	87.9481	231.088	19.3122	463.538	15.7433	101.353	11.4965
Monosaccharides	4	GalNAca-Sp8	34.2129	70.3456	1193.51	293.499	191.515	119.758	4.08777	59.1468	95.1354	29.7532	9.94163
Monosaccharides	5	GalNAca-Sp15	30.223	198.926	1484.52	310.307	296.922	189.792	42.1134	78.5505	40.9769	72.6391	32.585
Monosaccharides	6	Fuca-Sp8	15.4021	286.617	988.001	283.352	312.729	249.145	15.2147	130.032	33.328	78.8989	13.0713
Monosaccharides	7	Fuca-Sp9	103.165	341.751	916.174	421.267	359.809	441.139	0.74915	222.397	92.4834	39.9137	19.3166
Monosaccharides	8	Rhaa-Sp8	69.3698	613.826	1646.51	1051.69	391.533	1738.83	1475.86	1300.29	132.239	657.477	535.084
Monosaccharides	9	Neu5Aca-Sp8	21.0614	391.209	649.847	634.714	292.366	2427.12	4674.18	401.992	42.5062	2407.45	218.556
Monosaccharides	10	Neu5Aca-Sp11	33.4482	141.754	1135.17	246.391	261.458	1557.38	3689.93	79.9337	30.6353	10621.6	230.353
Monosaccharides	11	Neu5Acb-Sp8	7.4967	1155.39	928.756	394.358	1377.22	2357.74	25.1013	466.464	9.62085	7.42892	52.4984
Monosaccharides	12	Galb-Sp8	16.1681	1162.7	1485.03	1296.35	724.969	1302.81	39.8553	2651.89	190.952	2322.71	47.9695
Monosaccharides	13	Glcb-Sp8	33.7828	101.658	715.981	342.113	202.171	157.313	188.638	709.063	17.249	98.8681	6.85308
Monosaccharides	14	Manb-Sp8	67.5247	126.928	891.97	188.496	113.878	256.729	40.677	265.861	217.864	116.766	0.067925
Monosaccharides	15	GalNAcb-Sp8	16.4635	121.711	1189.07	6473.41	4121.49	311.194	30.7769	263.308	64.6233	938.77	30.0586
Monosaccharides	16	GlcNAcb-Sp0	28.9577	193.866	771.097	159.744	303.131	251.493	58.4331	376.385	69.4899	134.894	35.7108
Monosaccharides	17	GlcNAcb-Sp8	13.0906	252.433	809.915	261.025	397.773	189.322	16.0289	272.979	76.1504	168.861	20.9118
Monosaccharides	18	GlcN(Gc)b-Sp8	21.4472	333.872	979.892	318.699	324.312	442.787	65.4806	278.32	199.39	314.03	52.0433
Core 4	19	Galb1-4GlcNAcb1-6(Galb1-4GlcNAcb1-3)GalNAca-Sp8	5.88075	468.751	157.824	51.3735	101.424	115.78	-0.385	512.623	1648.28	1447.59	35.1449
Core 4	20	Galb1-4GlcNAcb1-6(Galb1-4GlcNAcb1-3)GalNAc-Sp14	44.7181	633.613	216.701	132.871	212.517	175.077	37.9296	149.22	81.9477	544.885	21.7582
GlcNAc-R	21	GlcNAcb1-6(GlcNAcb1-4)(GlcNAcb1-3)GlcNAc-Sp8	33.6821	153.726	203.537	235.113	95.998	125.021	5.1204	20.7248	38.2848	13.0046	5.34185
Sulfated glycans	22	6S(3S)Galb1-4(6S)GlcNAcb-Sp0	35.473	1131.92	1501.81	676.804	1658.06	893.415	28.205	321.447	32.2278	-2.19517	28.9201
Sulfated glycans	23	6S(3S)Galb1-4GlcNAcb-Sp0	18.1413	378.772	1275.79	425.663	2021.79	482.686	37.5078	203.464	61.8764	24.6799	22.1355
Sulfated glycans	24	(3S)Galb1-4(Fuca1-3)(6S)Glc-Sp0	35.5042	460.481	880.655	242.415	423.91	301.485	17.1663	230.282	53.9296	-10.1799	24.0818
Sulfated glycans	25	(3S)Galb1-4Glcb-Sp8	13.5288	138.973	597.627	284.239	88.5937	152.606	40.1323	174.58	85.922	116.247	41.2052
Sulfated glycans	26	(3S)Galb1-4(6S)Glcb-Sp0	13.0938	160.474	843.963	804.698	564.248	921.876	75.6	240.709	85.4654	65.5694	26.7458
Sulfated glycans	27	(3S)Galb1-4(6S)Glcb-Sp8	23.3098	134.271	1016.16	970.738	581.181	331.879	72.7394	430.06	101.321	111.419	47.8418
Sulfated glycans	28	(3S)Galb1-3(Fuca1-4)GlcNAcb-Sp8	31.5699	292.915	1640.45	549.345	334.747	467.501	60.7353	191.456	77.0753	79.5837	412.884
Sulfated glycans	29	(3S)Galb1-3GalNAca-Sp8	17.94	250.479	479.084	1096.03	164.483	286.772	29.8084	517.943	54.0223	43.0821	36.602
Sulfated glycans	30	(3S)Galb1-3GlcNAcb-Sp0	9.75297	297.483	1053.92	260.079	310.621	372.978	25.3899	489.995	62.5384	75.1343	14.3363
Sulfated glycans	31	(3S)Galb1-3GlcNAcb-Sp8	24.2748	989.464	1122.03	645.273	751.84	1664.98	112.297	1132.11	70.2594	79.7396	40.4973
Sulfated glycans	32	(3S)Galb1-4(Fuca1-3)GlcNAc-Sp0	16.6995	180.75	303.149	275.925	302.375	235.702	199.381	364.476	65.3751	72.1338	588.198
Sulfated glycans	33	(3S)Galb1-4(Fuca1-3)GlcNAc-Sp8	5.23535	131.865	306.924	384.965	157.579	194.518	128.679	118.575	62.6458	14.514	917.217
Sulfated glycans	34	(3S)Galb1-4(6S)GlcNAcb-Sp0	31.8823	3069.52	2850.87	9237.1	666.437	677.587	23.2624	413.943	77.2266	900.837	147.524
Sulfated glycans	35	(3S)Galb1-4(6S)GlcNAcb-Sp8	24.9868	3651.89	2140.81	8926.78	838.303	769.453	17.0917	466.143	59.7986	507.581	121.992
Sulfated glycans	36	(3S)Galb1-4GlcNAcb-Sp0	24.4942	1829.96	2151.36	5660.89	820.985	724.344	17.4264	270.012	71.0706	86.9991	67.0001
Sulfated glycans	37	(3S)Galb1-4GlcNAcb-Sp8	23.3654	2053	1425.77	9955.9	231.011	265.2	14.4979	193.051	74.1322	63.845	120.931
Sulfated glycans	38	(3S)Galb-Sp8	24.0833	197.948	1255.36	313.057	408.576	246.251	45.1021	440.853	72.1674	203.974	39.9055
Sulfated glycans	39	(6S)(4S)Galb1-4GlcNAcb-Sp0	12.2449	175.036	2259.72	800.648	2798.06	352.39	13.2457	415.45	40.9131	23.3692	24.3495
Sulfated glycans	40	(4S)Galb1-4GlcNAcb-Sp8	10.0684	204.148	803.43	162.489	574.86	270.687	31.1041	590.857	66.0562	57.0763	22.0398
Phosphorylated glycans	41	(6P)Mana-Sp8	16.0551	160.959	1355.45	151.871	270.685	268.28	-106.565	213.03	316.149	389.746	60.3693
Sulfated glycans	42	(6S)Galb1-4Glcb-Sp0	19.2024	401.87	2368.54	1488.25	289.408	672.545	182.303	1739.69	352.823	262.521	71.0145
Sulfated glycans	43	(6S)Galb1-4Glcb-Sp8	12.1607	386.561	3622.79	1930.83	377.497	818.286	125.845	1027.22	384.269	283.705	41.8687
Sulfated glycans	44	(6S)Galb1-4GlcNAcb-Sp8	35.0201	584.148	822.047	626.624	376.076	547.713	25.4691	352.242	156.117	335.507	64.3197
Sulfated glycans	45	(6S)Galb1-4(6S)Glcb-Sp8	30.1543	980.197	5890.54	5384.25	949.895	2259.19	-165.22	2580.45	438.579	287.343	43.1358
Sulfated glycans	46	Neu5Aca2-3(6S)Galb1-4GlcNAcb-Sp8	9.4417	229.876	430.671	436.494	634.075	292.495	240.143	79.2048	11.9753	106.904	690.682
Sulfated glycans	47	(6S)GlcNAcb-Sp8	11.0925	179.333	1881.99	935.521	373.694	667.536	15.9636	91.3741	110.353	420.457	16.676
Sulfated glycans	48	Neu5,9Ac2a-Sp8	16.4934	337.145	146.207	149.623	179.738	319.197	8.35797	79.1882	28.9407	9.1794	14.8615
Sialylated Glycans	49	Neu5,9Ac2a2-6Galb1-4GlcNAcb-Sp8	11.9141	110.752	127.542	83.9627	39.2456	178.104	8.99885	58.7361	13.6165	11.0672	73.4531
Oligomannose	50	Mana1-6(Mana1-3)Manb1-4GlcNAcb1-4GlcNAcb-Sp12	10.8148	131.126	476.374	85.8254	44.4968	100.968	9.12835	72.3221	16.6283	22.1444	2.8514
Oligomannose	51	Mana1-6(Mana1-3)Manb1-4GlcNAcb1-4GlcNAcb-Sp13	4.17392	168.044	539.761	59.9062	63.3819	149.179	11.1684	80.1424	30.5842	29.1197	24.5482
complex N-glycan	52	GlcNAcb1-2Mana1-6(GlcNAcb1-2Mana1-3)Manb1-4GlcNAcb1-4GlcNAcb-Sp12	17.1979	55.5676	102.453	114.041	66.5378	266.271	-5.29015	39.7167	17.4916	12.8867	24.2431
complex N-glycan	53	GlcNAcb1-2Mana1-6(GlcNAcb1-2Mana1-3)Manb1-4GlcNAcb1-4GlcNAcb-Sp13	3.50247	107.62	217.854	78.137	63.0812	106.196	19.2585	35.1933	10.8458	24.6748	-0.504375
complex N-glycan	54	Galb1-4GlcNAcb1-2Mana1-6(Galb1-4GlcNAcb1-2Mana1-3)Manb1-4GlcNAcb1-4GlcNAcb-Sp12	15.5029	60.3738	276.575	35.3578	83.4986	25.4455	6.19945	53.1734	31.0475	461.731	-0.79895
complex N-glycan	55	Neu5Aca2-6Galb1-4GlcNAcb1-2Mana1-6(Neu5Aca2-6Galb1-4GlcNAcb1-2Mana1-3)Manb1-4GlcNAcb1-4GlcNAcb-Sp12	7.83205	220.527	175.228	289.874	78.5707	609.265	7.68367	36.1182	19.5147	16.9816	11.7611
complex N-glycan	57	Neu5Aca2-6Galb1-4GlcNAcb1-2Mana1-6(Neu5Aca2-6Galb1-4GlcNAcb1-2Man-a1-3)Manb1-4GlcNAcb1-4GlcNAcb-Sp21	3.41037	29.5807	342.73	44.8869	82.8779	35.7856	-22.9106	37.0894	36.2858	-23.9207	-5.52313
complex N-glycan	58	Neu5Aca2-6Galb1-4GlcNAcb1-2Mana1-6(Neu5Aca2-6Galb1-4GlcNAcb1-2Mana1-3)Manb1-4GlcNAcb1-4GlcNAcb-Sp24	25.0893	83.66	41.1612	124.671	80.1456	1294.88	47.6655	15.8576	23.0221	28.566	25.6055
Blood group O	59	Fuca1-2Galb1-3GalNAcb1-3Gala-Sp9	8.56112	208.758	1640.65	438.638	2081.65	384.449	14.5542	1053.14	142.06	145.872	47.7447
Blood group O	60	Fuca1-2Galb1-3GalNAcb1-3Gala1-4Galb1-4Glcb-Sp9	42.2653	808.355	2172.36	896.473	1579.59	680.157	91.5598	773.383	107.201	136.157	269.469
Blood group O	61	Fuca1-2Galb1-3(Fuca1-4)GlcNAcb-Sp8	4.33903	120.678	157.255	89.3271	56.0647	85.5585	8.427	51.1272	7.935	5.92275	11.0891
Blood group O	62	Fuca1-2Galb1-3GalNAca-Sp8	42.8792	1000.35	2785.88	644.213	791.99	2543.81	52.5507	12979.1	50.585	7192.09	1721.37
Blood group O	63	Fuca1-2Galb1-3GalNAca-Sp14	56.185	306.323	1118.81	245.261	497.195	1169.12	3.97665	9868.97	59.0783	9489.93	889.261
Blood group O	64	Fuca1-2Galb1-3GalNAcb1-4(Neu5Aca2-3)Galb1-4Glcb-Sp0	33.4707	277.252	1271.58	450.529	159.096	309.15	130.662	362.809	38.679	46.7463	358.049
Blood group O	65	Fuca1-2Galb1-3GalNAcb1-4(Neu5Aca2-3)Galb1-4Glcb-Sp9	22.8842	177.21	1415.04	499.467	341.529	333.096	39.1537	298.242	88.7506	65.3256	565.012
Blood group O	66	Fuca1-2Galb1-3GlcNAcb1-3Galb1-4Glcb-Sp8	9.63125	100.772	407.367	103.306	91.3729	141.552	284.213	1091.13	85.0966	376.864	-0.09005
Blood group O	67	Fuca1-2Galb1-3GlcNAcb1-3Galb1-4Glcb-Sp10	21.4772	159.201	829.706	317.616	72.3174	291.73	41.1127	1012.28	74.1869	232.749	20.8659
Blood group O	68	Fuca1-2Galb1-3GlcNAcb-Sp0	13.034	258.264	151.778	75.1905	57.6082	131.262	30.5135	590.566	116.411	801.102	48.9913
Blood group O	69	Fuca1-2Galb1-3GlcNAcb-Sp8	18.2325	187.854	234.445	104.796	66.7321	189.254	27.5654	543.579	65.7004	519.37	50.2305
Lewis	70	Fuca1-2Galb1-4(Fuca1-3)GlcNAcb1-3Galb1-4(Fuca1-3)GlcNAcb-Sp0	16.7876	436.7	1057.03	384.844	94.4536	154.649	3053.95	116.671	40.5188	799.819	7494.17
Lewis	71	Fuca1-2Galb1-4(Fuca1-3)GlcNAcb1-3Galb1-4(Fuca1-3)GlcNAcb1-3Galb1-4(Fuca1-3)GlcNAcb-Sp0	18.4336	127.309	9802.56	1114.45	214.004	640.343	7559.21	47.7194	65.2186	3635.62	5988.5
Lewis	72	Fuca1-2Galb1-4(Fuca1-3)GlcNAcb-Sp0	6.05562	442.803	304.113	120.469	116.644	252.735	41.9332	122.931	301.309	4235.9	297.614
Lewis	73	Fuca1-2Galb1-4(Fuca1-3)GlcNAcb-Sp8	19.322	32.1526	196.446	49.5318	63.4185	106.89	6.58668	23.5611	23.8324	1339.73	21.3887
Blood group O	74	Fuca1-2Galb1-4GlcNAcb1-3Galb1-4GlcNAcb-Sp0	12.634	1833.56	371.4	1431	317.084	4476.34	125.282	685.554	14203.8	12386.4	175.479
Blood group O	75	Fuca1-2Galb1-4GlcNAcb1-3Galb1-4GlcNAcb1-3Galb1-4GlcNAcb-Sp0	11.2367	3377.15	552.708	1835.71	290.364	8839.36	80.9765	652.013	13843.3	25950.6	247.331
Blood group O	76	Fuca1-2Galb1-4GlcNAcb-Sp0	7.37322	509.581	131.9	211.308	85.9068	5223.43	68.5161	581.299	1013.54	11035.8	66.5086
Blood group O	77	Fuca1-2Galb1-4GlcNAcb-Sp8	14.6157	3043.91	1438.17	2501.12	344.512	8165.34	182.674	1320.1	18950.4	24667.4	418.199
Blood group O	78	Fuca1-2Galb1-4Glcb-Sp0	14.22	299.719	3651.04	232.16	204.39	3116.72	181.436	3087.09	2523.84	12843.7	104.925
Blood group O	79	Fuca1-2Galb-Sp8	45.5961	2775.93	4260.92	1765.71	1970.63	6661.05	612.433	8442.1	337.364	7132.2	4011.42
Fuc-R	80	Fuca1-3GlcNAcb-Sp8	5.64237	125.435	138.112	126.21	85.3985	242.69	24.4053	75.3685	28.3112	63.1636	23.6617
Fuc-R	81	Fuca1-4GlcNAcb-Sp8	26.516	199.249	468.917	120.261	117.299	289.351	16.2557	123.51	95.0001	14.0838	13.3224
Fuc-R	82	Fucb1-3GlcNAcb-Sp8	8.11447	342.444	606.66	243.88	89.2782	322.666	113.695	253.927	61.3585	150.289	30.2831
Blood group A	83	GalNAca1-3(Fuca1-2)Galb1-3GlcNAcb-Sp0	10.886	231.883	147.29	286.262	121.852	129.99	10.6879	57.8582	34.7479	194.603	36.3284
Blood group A	84	GalNAca1-3(Fuca1-2)Galb1-4(Fuca1-3)GlcNAcb-Sp0	8.26153	252.479	245.62	361.65	154.982	240.854	36.4188	94.1954	60.1764	619.912	43.9567
Sulfated glycans	85	(3S)Galb1-4(Fuca1-3)Glcb-Sp0	8.51487	173.305	309.723	150.372	100.724	154.599	26.9554	40.4436	40.5578	38.7105	24.9552
Blood group A	86	GalNAca1-3(Fuca1-2)Galb1-4GlcNAcb-Sp0	11.5259	46.7056	119.102	90.1452	58.7223	64.0975	13.5797	21.2235	15.3568	283.633	-5.1814
Blood group A	87	GalNAca1-3(Fuca1-2)Galb1-4GlcNAcb-Sp8	10.4085	114.805	162.714	48.1358	26.2722	173.934	18.6364	28.2755	7.92045	149.557	7.49133
Blood group A	88	GalNAca1-3(Fuca1-2)Galb1-4Glcb-Sp0	19.1368	45.9827	356.986	41.5285	59.7587	68.2438	18.2645	570.746	24.659	69.1541	27.5526
GlcNAc-R	89	GlcNAcb1-3Galb1-3GalNAca-Sp8	14.1486	82.0805	112.666	91.8804	61.0765	178.156	-19.0103	365.73	26.6806	54.9155	120.096
Blood group A	90	GalNAca1-3(Fuca1-2)Galb-Sp8	6.31185	47.5091	144.045	21.3928	49.0548	117.751	339.937	30.0937	45.9161	73.1252	30.194
Blood group A	91	GalNAca1-3(Fuca1-2)Galb-Sp18	9.7042	183.084	129.353	288.425	148.113	99.3534	-41.6665	532.823	37.6594	152.285	17.0685
Forssman	92	GalNAca1-3GalNAcb-Sp8	15.6112	52.5524	45.7997	45.5748	35.9015	76.4311	21.8637	35.4048	40.8823	21.8891	32.528
alpha GalNAc	93	GalNAca1-3Galb-Sp8	15.3002	93.4422	63.6164	4173.93	1648.34	84.56	15.8797	32.8317	64.011	72.2721	25.6153
Blood group A	94	GalNAca1-4(Fuca1-2)Galb1-4GlcNAcb-Sp8	9.57862	409.195	129.388	45.816	74.6712	74.7227	12.9438	24.1739	16.9587	79.7623	23.5792
GalNAc-R	95	GalNAcb1-3GalNAca-Sp8	-0.46805	63.2162	78.8963	39.9454	160.638	83.7953	19.0573	139.154	44.4506	61.1192	148.903
GalNAc-R	96	GalNAcb1-3(Fuca1-2)Galb-Sp8	16.2588	386.941	1230.76	10857.9	6804.13	160.155	45.2725	565.835	30.4018	374.446	160.505
Globo	97	GalNAcb1-3Gala1-4Galb1-4GlcNAcb-Sp0	73.9308	121.895	275.937	151.188	1010.7	99.509	31.6111	63.6209	49.2217	79.6224	27.6278
LDNF	98	GalNAcb1-4(Fuca1-3)GlcNAcb-Sp0	49.1174	179.787	5281.46	3198.29	3167.32	445.357	3618.1	47.3365	66.8735	1136.61	1713.95
LDN	99	GalNAcb1-4GlcNAcb-Sp0	17.9005	64.2349	252.983	4147.02	6926	247.403	40.3737	263.017	35.7054	168.148	22.3918
LDN	100	GalNAcb1-4GlcNAcb-Sp8	32.4468	92.2767	258.523	5466.11	4056.74	307.766	51.3286	156.498	72.7477	28.7635	5.84362
alpha Gal	101	Gala1-2Galb-Sp8	11.9369	541.622	1317.99	669.674	107.848	325.35	69.671	3124.32	201.014	1649.89	257.892
Blood group B	102	Gala1-3(Fuca1-2)Galb1-3GlcNAcb-Sp0	12.3931	103.928	279.335	718.374	804.309	133.846	117.169	316.813	62.8759	13134.7	35.443
Blood group B	103	Gala1-3(Fuca1-2)Galb1-3GlcNAcb-Sp8	9.8224	207.083	724.994	1658.94	1014.4	291.412	119.61	958.645	62.2016	20131	52.1271
Blood group B	104	Gala1-3(Fuca1-2)Galb1-4(Fuca1-3)GlcNAcb-Sp0	18.9905	113.748	339.033	131.534	93.4475	143.494	69.4086	116.989	66.8965	646.463	37.1352
Blood group B	105	Gala1-3(Fuca1-2)Galb1-4(Fuca1-3)GlcNAcb-Sp8	15.2287	132.41	260.049	86.4307	159.673	192.605	50.5507	50.0087	41.9645	310.122	18.9225
Blood group B	106	Gala1-3(Fuca1-2)Galb1-4GlcNAc-Sp0	11.2778	53.7731	398.21	50.819	60.4733	35.5506	33.7381	55.8015	34.6646	641.508	9.59233
Blood group B	107	Gala1-3(Fuca1-2)Galb1-4Glcb-Sp0	23.7798	109.507	476.473	185.623	95.8059	211.702	22.0743	70.5592	222.784	204.318	50.6127
Blood group B	108	Gala1-3(Fuca1-2)Galb-Sp8	12.8475	156.879	307.137	87.9491	77.0409	176.448	53.7681	91.523	126.808	694.862	30.4408
Blood group B	109	Gala1-3(Fuca1-2)Galb-Sp18	35.7505	46.0662	4.439	108.121	129.938	108.838	29.4178	25.1924	48.7655	136.343	18.0063
alpha Gal	110	Gala1-4(Gala1-3)Galb1-4GlcNAcb-Sp8	108.034	164.016	212.445	49.7076	91.6292	148.678	25.6109	24.2352	92.0205	-3.8507	18.7304
alpha Gal	111	Gala1-3GalNAca-Sp8	28.0411	134.84	249.966	183.763	150.723	320.788	84.6932	138.046	115.312	39.4293	16.7517
alpha Gal	112	Gala1-3GalNAca-Sp16	10.1617	220.466	544.337	274.6	118.787	245.175	137.208	198.161	38.6254	69.6927	25.8991
alpha Gal	113	Gala1-3GalNAcb-Sp8	8.71358	159.063	752.648	232.287	188.614	247.045	36.9305	233.592	93.1715	215.278	20.409
alpha Gal	114	Gala1-3Galb1-4(Fuca1-3)GlcNAcb-Sp8	11.2828	135.842	228.252	73.6511	75.5493	105.652	34.9609	132.227	32.215	46.8939	-6.51125
alpha Gal	115	Gala1-3Galb1-3GlcNAcb-Sp0	15.3995	351.824	691.754	230.554	162.594	170.612	18.6058	303.366	55.9327	22.895	41.1396
alpha Gal	116	Gala1-3Galb1-4GlcNAcb-Sp8	12.3185	125.473	287.607	122.942	82.5149	168.505	42.5748	29.4884	62.606	60.9581	14.8659
alpha Gal	117	Gala1-3Galb1-4Glcb-Sp0	10.8311	113.785	384.993	59.6959	41.118	119.411	137.469	72.3067	143.873	203.233	66.2716
alpha Gal	118	Gala1-3Galb1-4Glc-Sp10	15.0249	195.752	445.182	145.693	141.803	261.748	43.5639	43.5257	239.178	241.282	43.0434
alpha Gal	119	Gala1-3Galb-Sp8	20.4838	418.714	862.663	139.017	278.423	796.645	80.049	268.601	279.076	313.374	96.536
alpha Gal	120	Gala1-4(Fuca1-2)Galb1-4GlcNAcb-Sp8	12.4739	220.861	94.59	137.814	325.728	418.373	27.8486	61.3735	77.7631	40.898	22.5603
alpha Gal	121	Gala1-4Galb1-4GlcNAcb-Sp0	9.39872	147.158	65.5151	217.546	106.293	387.168	118.155	72.3789	68.5856	71.6262	10.23
alpha Gal	122	Gala1-4Galb1-4GlcNAcb-Sp8	13.3093	152.69	115.693	82.8034	97.047	320.215	43.8903	71.9381	121.591	82.1844	28.4746
alpha Gal	123	Gala1-4Galb1-4Glcb-Sp0	35.2112	197.004	461.239	410.316	325	431.28	62.7145	71.9748	245.63	198.8	5.53655
alpha Gal	124	Gala1-4GlcNAcb-Sp8	13.9084	2917.55	1032.84	506.053	289.632	1483.48	44.4662	2351.14	115.526	772.982	170.99
alpha Gal	125	Gala1-6Glcb-Sp8	15.7735	166.274	648	170.299	209.459	220.807	64.1466	200.164	256.493	240.891	23.1177
Gal-R	126	Galb1-2Galb-Sp8	11.7284	2840.26	6051.4	2679.36	439.634	1664.39	144.039	5921.37	679.668	8147.38	1509
Lewis	127	Galb1-3(Fuca1-4)GlcNAcb1-3Galb1-4(Fuca1-3)GlcNAcb-Sp0	18.5554	136.011	3275.41	2122.93	767.677	391.925	2367.5	106.524	67.6657	1350.68	2928.79
Lewis	128	Galb1-3GlcNAcb1-3Galb1-4(Fuca1-3)GlcNAcb-Sp0	8.61262	91.1361	897.515	587.839	89.0046	293.979	847.347	62.7233	59.8738	338.254	1897.41
Lewis	129	Galb1-3(Fuca1-4)GlcNAc-Sp0	21.9592	101.668	1522.42	1203.77	931.316	434.118	1137.11	57.5049	128.488	1105.34	1775.66
Lewis	130	Galb1-3(Fuca1-4)GlcNAc-Sp8	20.3071	56.6754	2865.32	1106.24	161.91	317.84	1639.05	71.6658	128.821	1068.45	2017.32
Lewis	131	Fuca1-4(Galb1-3)GlcNAcb-Sp8	16.3128	149.417	2848.84	659.722	1053.67	420.215	1765.42	108.425	86.8706	1313.55	2856.39
Core 2	132	Galb1-4GlcNAcb1-6GalNAca-Sp8	102.59	1248.01	91.7633	186.354	137.739	509.415	22.8181	373.959	640.819	348.525	22.0855
Core 2	133	Galb1-4GlcNAcb1-6GalNAc-Sp14	22.9411	252.598	594.91	268.078	222.058	560.728	38.7671	180.367	553.278	3966.26	29.034
Core 2	134	GlcNAcb1-6(Galb1-3)GalNAca-Sp8	132.113	235.009	2226.73	412.973	334.866	300.158	-15.2909	1090.93	151.851	-60.2625	56.3952
Core 2	135	GlcNAcb1-6(Galb1-3)GalNAca-Sp14	26.3266	87.0924	242.05	131.147	90.8109	82.4715	53.0674	3128.38	59.3649	-39.6537	38.4
Sialylated Glycans	136	Neu5Aca2-6(Galb1-3)GalNAca-Sp8	2.51865	94.3565	398.572	99.3453	27.0989	181.845	34.1667	214.573	28.2049	262.659	29.8567
Sialylated Glycans	137	Neu5Aca2-6(Galb1-3)GalNAca-Sp14	5.18368	253.399	1380.36	155.427	292.215	572.112	73.2682	221.406	14.4845	586.672	6.0633
Sialylated Glycans	138	Neu5Acb2-6(Galb1-3)GalNAca-Sp8	5.82028	89.2813	316.549	90.7709	71.5506	143.071	31.7497	39.2443	15.153	-1.67335	7.7428
Sialylated Glycans	139	Neu5Aca2-6(Galb1-3)GlcNAcb1-4Galb1-4Glcb-Sp10	24.5344	119.275	353.477	96.42	76.3297	411.542	250.566	43.2921	31.2058	685.409	124.842
Core 1	140	Galb1-3GalNAca-Sp8	13.8427	196.17	406.395	353.729	596.611	112.916	222.85	960.72	73.5012	244.755	38.2253
Core 1	141	Galb1-3GalNAca-Sp14	7.3014	206.053	797.326	239.489	559.874	291.209	49.7525	1861.33	227.829	1507.88	48.1925
Core 1	142	Galb1-3GalNAca-Sp16	13.8375	563.832	1039.11	488.565	505.588	154.878	29.5931	591.305	54.6744	60.5147	191.238
Gal-R	143	Galb1-3GalNAcb-Sp8	23.7616	3048.86	6744.17	3605.47	4491.05	1788.8	1740.47	1682.78	104.861	459.788	2463.12
Globo	144	Galb1-3GalNAcb1-3Gala1-4Galb1-4Glcb-Sp0	15.2089	4861.37	21972.9	4608.38	7335.09	391.905	155.527	1187.29	142.608	248.727	226.641
Ganglioside	145	Galb1-3GalNAcb1-4(Neu5Aca2-3)Galb1-4Glcb-Sp0	19.4756	514.763	2260.97	708.863	96.485	1287.83	240.011	175.601	41.6823	27.5059	8.2145
Ganglioside	146	Galb1-3GalNAcb1-4Galb1-4Glcb-Sp8	12.765	2829.9	5899.93	2888.33	3910.83	1149.94	198.104	2325.55	60.1896	1027.3	5.08188
Gal-R	147	Galb1-3Galb-Sp8	29.6811	4405.62	17227.6	5085.75	4461.07	1803.89	123.499	5023.96	163.953	1436.41	275.274
Type 1 chain	148	Galb1-3GlcNAcb1-3Galb1-4GlcNAcb-Sp0	7.73287	113.959	216.733	100.442	38.2569	116.554	14.7775	218.131	42.897	65.1132	10.4311
Type 1 chain	149	Galb1-3GlcNAcb1-3Galb1-4Glcb-Sp10	12.2811	105.09	548.829	153.787	59.3932	631.141	45.2171	1044.56	88.9752	138.503	14.1347
Type 1 chain	150	Galb1-3GlcNAcb-Sp0	12.8127	337.361	611.976	147.184	327.958	475.14	59.9929	498.913	74.6059	94.8598	27.1156
Type 1 chain	151	Galb1-3GlcNAcb-Sp8	10.4295	966.803	1092.37	488.109	384.67	1404.4	87.2261	992.33	102.214	168.381	28.3178
Lewis	152	Galb1-4(Fuca1-3)GlcNAcb-Sp0	15.1995	130.273	4465.27	1306.27	693.118	515.436	1938.93	106.322	116.829	1340.37	2112.85
Lewis	153	Galb1-4(Fuca1-3)GlcNAcb-Sp8	20.8776	253.609	5395.11	1526.33	323.51	1190.77	2752.77	123.814	688.059	4583.96	3371
Lewis	154	Galb1-4(Fuca1-3)GlcNAcb1-3Galb1-4(Fuca1-3)GlcNAcb-Sp0	22.1178	157.24	4595.77	1143.61	377.475	468.789	1746.99	51.7874	77.5242	2142.25	2403.6
Lewis	155	Galb1-4(Fuca1-3)GlcNAcb1-3Galb1-4(Fuca1-3)GlcNAcb1-3Galb1-4(Fuca1-3)GlcNAcb-Sp0	17.6803	108.238	12170.2	1851.28	761.768	1135.14	8008.88	82.815	60.8837	4105.89	8600.06
Sulfated glycans	156	Galb1-4(6S)Glcb-Sp0	21.7829	1429.32	2580.96	442.084	815.4	730.101	86.6127	602.961	323.725	479.497	107.816
Sulfated glycans	157	Galb1-4(6S)Glcb-Sp8	13.9017	772.002	2422.78	693.058	505.744	1037.28	212.007	226.861	359.534	349.176	71.1254
Gal-R	158	Galb1-4GalNAca1-3(Fuca1-2)Galb1-4GlcNAcb-Sp8	15.1255	51.5087	115.499	68.0433	86.1099	83.0129	24.3947	175.644	43.8742	445.006	14.0122
Gal-R	159	Galb1-4GalNAcb1-3(Fuca1-2)Galb1-4GlcNAcb-Sp8	14.0178	42.1553	187.014	417.029	510.848	89.8955	7.99762	32.9257	24.3466	178.68	11.23
Type 2 chain	160	Galb1-4GlcNAcb1-3GalNAca-Sp8	11.3752	69.9698	331.893	65.0548	48.7781	107.76	67.3804	19.8742	34.9638	104.253	18.8117
Type 2 chain	161	Galb1-4GlcNAcb1-3GalNAc-Sp14	13.4388	86.6423	321.757	55.1993	82.8908	86.8394	82.5194	35.6954	24.4955	412.668	18.2189
Lewis	162	Galb1-4GlcNAcb1-3Galb1-4(Fuca1-3)GlcNAcb1-3Galb1-4(Fuca1-3)GlcNAcb-Sp0	28.2251	606.723	2308.96	813.257	202.353	310.036	1630.89	146.789	2423.41	1138.17	3654.25
Polylactosamine	163	Galb1-4GlcNAcb1-3Galb1-4GlcNAcb1-3Galb1-4GlcNAcb-Sp0	9.94833	45.3616	116.209	38.7043	69.3745	46.9978	19.096	20.6553	120.763	50.0377	15.2692
Polylactosamine	164	Galb1-4GlcNAcb1-3Galb1-4GlcNAcb-Sp0	15.1768	105.846	138.437	83.2356	63.322	60.3832	-0.7929	77.6814	30.8766	244.194	19.7543
Polylactosamine	165	Galb1-4GlcNAcb1-3Galb1-4Glcb-Sp0	11.7551	203.698	327.416	57.0699	62.9892	92.4851	19.5539	34.9033	39.1956	1094.51	66.5687
Polylactosamine	166	Galb1-4GlcNAcb1-3Galb1-4Glcb-Sp8	18.6778	810.553	297.552	151.361	166.946	200.315	44.3187	52.9035	128.337	1120.91	25.0004
Core 2	167	Galb1-4GlcNAcb1-6(Galb1-3)GalNAca-Sp8	21.6166	297.057	947.473	804.754	1460.76	537.995	24.9655	134.817	961.046	608.389	185.516
Core 2	168	Galb1-4GlcNAcb1-6(Galb1-3)GalNAc-Sp14	15.7175	727.566	360.231	365.997	676.262	255.171	25.4634	2325.8	59.4009	729.76	287.671
Type 2 chain	169	Galb1-4GlcNAcb-Sp0	29.5709	287.953	354.893	131.831	122.251	128.268	42.5559	126.209	112.232	794.016	-15.9656
Type 2 chain	170	Galb1-4GlcNAcb-Sp8	11.7664	470.711	242.753	183.035	62.9339	252.186	17.5682	228.775	191.002	8097.22	16.853
Type 2 chain	171	Galb1-4GlcNAcb-Sp23	8.97627	432.41	314.199	140.481	66.2905	123.319	-3.727	162.621	33.3517	1204.57	19.8088
Lactose	172	Galb1-4Glcb-Sp0	11.8512	403.859	764.922	342.817	175.11	493.3	33.772	466.523	147.52	278.601	15.5266
Lactose	173	Galb1-4Glcb-Sp8	9.48455	159.417	614.096	91.6653	178.862	183.309	14.9988	194.401	170.056	159.83	5.88685
GlcNAc-R	174	GlcNAca1-3Galb1-4GlcNAcb-Sp8	9.50437	25.5304	113.215	55.6048	65.3598	44.1092	28.7093	36.9989	30.1248	34.4233	23.0463
GlcNAc-R	175	GlcNAca1-6Galb1-4GlcNAcb-Sp8	4.11707	67.5533	1274.54	79.6007	49.4573	46.7581	12.8931	130.791	336.199	32.9572	16.7056
GlcNAc-R	176	GlcNAcb1-2Galb1-3GalNAca-Sp8	10.7984	230.244	166.793	60.3356	190.544	865.888	41.1093	1524.2	108.444	1079.8	34.6441
GlcNAc-R	177	GlcNAcb1-6(GlcNAcb1-3)GalNAca-Sp8	307.307	161.487	4206.77	404.249	1129.1	457.522	17.7318	866.794	197.498	3768.89	340.919
GlcNAc-R	178	GlcNAcb1-6(GlcNAcb1-3)GalNAca-Sp14	27.5912	329.812	345.722	298.688	146.561	196.098	-3.20033	1404.42	18.7379	21.7432	45.3693
GlcNAc-R	179	GlcNAcb1-6(GlcNAcb1-3)Galb1-4GlcNAcb-Sp8	9.15938	443.041	127.105	68.125	89.0834	141.88	16.0939	80.6404	16.0823	6.50703	14.014
Core 3	180	GlcNAcb1-3GalNAca-Sp8	10.4568	87.6489	232.555	116.24	319.193	125.649	24.5317	129.756	37.7674	-24.8432	249.744
Core 3	181	GlcNAcb1-3GalNAca-Sp14	11.2735	117.408	825.536	448.713	121.642	154.668	20.9128	292.739	47.4126	767.473	26.2812
GlcNAc-R	182	GlcNAcb1-3Galb-Sp8	13.8791	64.8682	1248.08	1228.3	249.843	144.069	31.7869	230.448	71.2429	41.0051	5.26237
GlcNAc-R	183	GlcNAcb1-3Galb1-4GlcNAcb-Sp0	11.1256	60.3073	231.769	52.2395	60.9679	95.0089	13.1337	108.766	13.4464	5.10185	12.4457
GlcNAc-R	184	GlcNAcb1-3Galb1-4GlcNAcb-Sp8	4.7731	73.7208	146.594	50.7086	58.5691	121.814	145.729	28.9784	8.6106	17.7771	6.2156
Polylactosamine	185	GlcNAcb1-3Galb1-4GlcNAcb1-3Galb1-4GlcNAcb-Sp0	26.5157	50.3312	228.836	66.4432	34.8621	55.8845	22.9173	0.011025	27.7405	42.331	15.345
GlcNAc-R	186	GlcNAcb1-3Galb1-4Glcb-Sp0	20.1335	100.627	227.941	58.078	68.1616	163.735	227.885	63.6781	26.1598	25.2213	40.3067
GlcNAc-R	187	GlcNAcb1-4-MDPLys	9.36097	103.369	211.447	146.016	88.7673	125.183	8.81995	31.2645	20.2981	8.9675	21.6375
Core 4	188	GlcNAcb1-6(GlcNAcb1-4)GalNAca-Sp8	9.04017	57.7046	15.8162	94.2961	48.8509	78.9964	2.89067	121.998	24.2714	19.9823	22.5187
GlcNAc-R	189	GlcNAcb1-4Galb1-4GlcNAcb-Sp8	10.242	166.022	88.1428	114.365	592.082	188.041	35.6311	15.1322	48.6006	23.7681	12.4998
Chitin	190	GlcNAcb1-4GlcNAcb1-4GlcNAcb1-4GlcNAcb1-4GlcNAcb1-4GlcNAcb1-Sp8	11.1019	99.0321	853.397	514.128	93.0887	361.221	4.44895	75.4294	16.9022	2.643	7.78608
Chitin	191	GlcNAcb1-4GlcNAcb1-4GlcNAcb1-4GlcNAcb1-4GlcNAcb1-Sp8	9.67767	162.362	623.669	399.464	262.517	370.236	39.6593	248.488	66.7527	11.4363	13.2925
Chitin	192	GlcNAcb1-4GlcNAcb1-4GlcNAcb-Sp8	9.97735	125.531	181.907	127.889	89.843	51.7771	88.2924	52.4093	47.8356	43.1864	4.3664
GlcNAc-R	193	GlcNAcb1-6GalNAca-Sp8	2.67973	139.687	108.857	147.215	201.618	109.561	38.7843	57.6841	55.4033	35.009	13.5684
GlcNAc-R	194	GlcNAcb1-6GalNAca-Sp14	7.48585	153.817	209.616	397.562	154.477	142.173	37.1642	75.1852	59.1011	14.0848	2.25395
GlcNAc-R	195	GlcNAcb1-6Galb1-4GlcNAcb-Sp8	5.85415	38.9354	16.6646	55.0618	76.5881	1367.95	55.9219	47.7798	69.2456	375.627	3.46528
Maltose	196	Glca1-4Glcb-Sp8	10.6321	404.246	760.636	488.913	233.404	523.894	5.66193	355.027	2.56083	50.2365	11.4239
Maltose	197	Glca1-4Glca-Sp8	8.32008	50.7641	68.6386	26.1289	33.4952	59.9934	97.1439	35.0528	205.721	325.11	68.593
Maltose	198	Glca1-6Glca1-6Glcb-Sp8	10.6153	165.301	556.901	193.994	158.34	202.286	109.152	254.518	295.144	340.666	46.4587
beta Glc	199	Glcb1-4Glcb-Sp8	13.6539	91.4832	655.328	217.847	92.7674	278.211	42.509	111.122	248.521	255.148	9.16555
beta Glc	200	Glcb1-6Glcb-Sp8	14.398	91.8272	577.647	131.356	169.949	226.865	121.439	111.436	231.687	364.37	48.2277
unknown	201	G-ol-Sp8	2.50195	391.854	1673.13	260.915	327.98	372.468	94.1888	111.313	347.804	497.739	39.8143
GlcA	202	GlcAa-Sp8	8.7812	693.728	1532.46	193.468	454.277	639.873	42.6442	134.977	313.555	375.288	49.5474
GlcA	203	GlcAb-Sp8	11.1509	384.626	2096.6	427.406	552.292	433.743	76.6511	274.033	386.222	509.722	37.8886
GlcA	204	GlcAb1-3Galb-Sp8	24.7717	630.648	1208.96	196.183	523.341	474.296	69.2603	180.784	308.591	77.5148	46.2659
Sialylated Glycans	205	GlcAb1-6Galb-Sp8	22.939	546.837	1586.98	521.41	593.153	567.932	75.52	288.112	376.204	322.823	50.2352
Sialylated Glycans	206	KDNa2-3Galb1-3GlcNAcb-Sp0	10.0233	632.235	351.028	135.114	477.077	121.172	52.6553	164.108	56.5162	30.127	48.5152
Sialylated Glycans	207	KDNa2-3Galb1-4GlcNAcb-Sp0	12.1025	181.612	737.267	140.437	153.797	236.867	78.2176	187.068	90.7208	22.4821	65.3084
Oligomannose	208	Mana1-2Mana1-2Mana1-3Mana-Sp9	9.1994	68.6972	146.456	99.5909	31.401	170.91	48.9605	66.8579	41.4603	55.2155	12.6981
Oligomannose	209	Mana1-2Mana1-6(Mana1-2Mana1-3)Mana-Sp9	18.1055	62.3306	519.842	43.7116	66.9997	119.525	51.1046	98.1545	61.1268	39.9843	7.97363
Oligomannose	210	Mana1-2Mana1-3Mana-Sp9	6.29978	162.766	510.979	99.7942	60.6138	161.116	76.0005	122.342	54.7412	45.9152	113.977
Oligomannose	211	Mana1-6(Mana1-2Mana1-3)Mana1-6(Mana1-2Mana1-3)Manb1-4GlcNAcb1-4GlcNAcb-Sp12	15.9472	168.741	420.134	139.492	86.034	28.7789	-18.1858	73.539	39.6834	-4.31818	20.6625
Oligomannose	212	Mana1-2Mana1-6(Mana1-3)Mana1-6(Mana1-2Mana1-2Mana1-3)Manb1-4GlcNAcb1-4GlcNAcb-Sp12	10.7214	76.6106	215.637	76.2183	93.8846	97.2295	-3.8261	59.851	12.584	2.90545	40.3459
Oligomannose	213	Mana1-2Mana1-6(Mana1-2Mana1-3)Mana1-6(Mana1-2Mana1-2Mana1-3)Manb1-4GlcNAcb1-4GlcNAcb-Sp12	17.6174	182.607	876.853	267.936	212.076	420.502	81.151	224.153	275.739	318.457	32.1935
Oligomannose	214	Mana1-6(Mana1-3)Mana-Sp9	10.6225	415.268	371.241	222.397	140.406	250.511	60.6266	126.536	61.9279	58.9483	36.9674
Oligomannose	215	Mana1-2Mana1-2Mana1-6(Mana1-3)Mana-Sp9	15.3522	151.021	481.706	154.691	141.749	253.676	-111.648	108.71	55.8973	55.0919	7.61475
Oligomannose	216	Mana1-6(Mana1-3)Mana1-6(Mana1-2Mana1-3)Manb1-4GlcNAcb1-4GlcNAcb-Sp12	10.6289	252.232	245.636	248.823	270.171	199.568	50.1346	64.4157	96.3241	62.1439	19.0868
Oligomannose	217	Mana1-6(Mana1-3)Mana1-6(Mana1-3)Manb1-4GlcNAcb1-4GlcNAcb-Sp12	7.87598	196.673	501.329	224.529	179.333	498.075	47.5548	95.629	68.4167	57.7857	17.5007
Man-R	218	Manb1-4GlcNAcb-Sp0	8.47048	274.706	287.964	312.354	316.746	467.131	72.5006	485.089	238.257	275.56	7.89013
Lewis	219	Neu5Aca2-3Galb1-4GlcNAcb1-3Galb1-4(Fuca1-3)GlcNAcb-Sp0	8.67495	88.2635	298.522	130.427	187.304	51.1391	2.0246	128.258	6.19343	-1.74955	7.58418
Sulfated glycans	220	(3S)Galb1-4(Fuca1-3)(6S)GlcNAcb-Sp8	14.5526	305.252	453.275	754.078	112.741	125.088	25.1726	208.668	34.2544	242.229	345.733
Sulfated glycans	221	Fuca1-2(6S)Galb1-4GlcNAcb-Sp0	15.9795	242.219	3317.92	1901.53	165.797	847.982	123.475	508.55	603.786	12047.4	119.502
Sulfated glycans	222	Fuca1-2Galb1-4(6S)GlcNAcb-Sp8	12.1224	3564.3	4331.21	2892.61	679.343	8511.5	115.993	2969.27	19574.1	27412.3	691.4
Sulfated glycans	223	Fuca1-2(6S)Galb1-4(6S)Glcb-Sp0	26.4885	1081.18	5859.38	3740.79	890.183	2683.97	712.04	2526.74	2123.13	16600.1	321.277
Sialylated Glycans	224	Neu5Aca2-3Galb1-3GalNAca-Sp8	21.5434	304.179	752.241	109.307	169.819	196.516	60.1026	43.4471	39.1839	-8.3814	49.3979
Sialylated Glycans	225	Neu5Aca2-3Galb1-3GalNAca-Sp14	20.156	451.261	1307.45	340.336	571.159	519.54	78.0029	265.32	36.9241	24.1562	27.4745
Ganglioside	226	GalNAcb1-4(Neu5Aca2-8Neu5Aca2-8Neu5Aca2-8Neu5Aca2-3)Galb1-4Glcb-Sp0	11.2954	107.522	613.85	135.692	110.035	146.88	12.5723	101.142	18.1742	42.3796	17.9442
Ganglioside	227	GalNAcb1-4(Neu5Aca2-8Neu5Aca2-8Neu5Aca2-3)Galb1-4Glcb-Sp0	22.7212	415.264	344.437	104.864	83.2283	69.4685	44.5811	104.396	19.5766	-6.7761	22.8893
Ganglioside	228	Neu5Aca2-8Neu5Aca2-8Neu5Aca2-3Galb1-4Glcb-Sp0	6.59582	136.691	553.671	152.257	204.875	109.195	34.4723	121.678	26.3851	31.7823	15.0124
Ganglioside	229	GalNAcb1-4(Neu5Aca2-8Neu5Aca2-3)Galb1-4Glcb-Sp0	22.3286	230.461	238.14	46.7636	241.033	73.0723	51.3193	40.7779	35.1793	10.4214	16.0996
Polysialic acid	230	Neu5Aca2-8Neu5Aca2-8Neu5Aca-Sp8	3.89823	178.834	381.404	162.778	184.097	186.453	20.6783	264.735	39.009	218.549	31.6018
Sulfated glycans	231	Neu5Aca2-3(6S)Galb1-4(Fuca1-3)GlcNAcb-Sp8	5.25477	195.448	408.755	421.892	702.222	139.107	161.142	108.799	9.15057	171.858	624.115
Ganglioside	232	GalNAcb1-4(Neu5Aca2-3)Galb1-4GlcNAcb-Sp0	12.5481	75.5291	271.376	58.1773	80.9998	35.2514	4.99512	13.4619	9.76898	4.28008	16.3341
Ganglioside	233	GalNAcb1-4(Neu5Aca2-3)Galb1-4GlcNAcb-Sp8	11.7561	156.904	182.019	60.8239	50.6325	310.408	15.7722	33.8629	23.5315	11.4483	14.9781
Ganglioside	234	GalNAcb1-4(Neu5Aca2-3)Galb1-4Glcb-Sp0	19.1316	116.587	397.909	86.2876	59.9166	72.3607	27.9408	59.6282	23.4706	23.2373	17.1741
Ganglioside	235	Neu5Aca2-3Galb1-3GalNAcb1-4(Neu5Aca2-3)Galb1-4Glcb-Sp0	9.55195	246.64	379.175	69.1556	239.775	721.996	12.1666	77.078	3.2062	47.0615	18.9636
Sialylated Glycans	236	Neu5Aca2-6(Neu5Aca2-3)GalNAca-Sp8	13.9739	297.371	1189.7	490.499	36.5764	385.238	40.1817	191.114	15.2578	19.5244	18.5177
Sialylated Glycans	237	Neu5Aca2-3GalNAca-Sp8	9.27747	140.257	576.841	254.899	435.41	412.956	56.5785	129.925	33.4338	3.0323	24.6871
Sialylated Glycans	238	Neu5Aca2-3GalNAcb1-4GlcNAcb-Sp0	7.94157	103.136	399.341	147.503	175.015	235.677	31.0535	108.963	20.2241	17.807	1.77848
Sulfated glycans	239	Neu5Aca2-3Galb1-3(6S)GlcNAc-Sp8	31.2704	314.016	786.279	354.777	536.255	623.549	159.679	165.546	111.572	82.1739	44.9795
Lewis	240	Neu5Aca2-3Galb1-3(Fuca1-4)GlcNAcb-Sp8	9.82835	576.211	1075.99	772.348	229.996	407.295	17.4552	131.555	58.6058	45.5483	386.583
Lewis	241	Neu5Aca2-3Galb1-3(Fuca1-4)GlcNAcb1-3Galb1-4(Fuca1-3)GlcNAcb-Sp0	17.125	323.191	551.447	1000.42	323.317	491.757	46.4145	357.08	38.6903	58.0573	881.417
Sialylated Glycans	242	Neu5Aca2-3Galb1-4(Neu5Aca2-3Galb1-3)GlcNAcb-Sp8	31.3444	72.3112	206.243	119.364	192.676	384.27	11.3899	58.0342	6.35513	7.93823	9.7349
Sulfated glycans	243	Neu5Aca2-3Galb1-3(6S)GalNAca-Sp8	9.20293	139.391	976.938	191.805	62.2672	151.711	28.3319	306.501	25.3159	31.4883	21.0269
Sialylated Glycans	244	Neu5Aca2-6(Neu5Aca2-3Galb1-3)GalNAca-Sp8	5.70195	90.2876	236.944	90.0413	56.6678	62.9571	-247.58	50.0975	23.9759	10.3095	-0.584
Sialylated Glycans	245	Neu5Aca2-6(Neu5Aca2-3Galb1-3)GalNAca-Sp14	14.1254	181.736	489.106	512.999	308.198	232.009	103.423	85.7897	25.4942	400.58	39.7023
Sialylated Glycans	246	Neu5Aca2-3Galb-Sp8	4.96845	81.0197	576.041	98.0881	85.4741	72.1859	46.4625	45.8619	52.5696	141.846	16.5315
Sialylated Glycans	247	Neu5Aca2-3Galb1-3GalNAcb1-3Gala1-4Galb1-4Glcb-Sp0	8.89982	154.744	294.935	74.1798	69.6606	144.527	5.21985	47.4481	21.9726	26.4794	19.7636
Sialylated Glycans	248	Neu5Aca2-3Galb1-3GlcNAcb1-3Galb1-4GlcNAcb-Sp0	10.735	189.01	211.888	65.3286	75.8494	148.633	29.9512	39.702	18.2764	17.4531	31.6983
Sulfated glycans	249	Fuca1-2(6S)Galb1-4Glcb-Sp0	16.1867	1160.13	7096.63	5861.32	968.013	2505.49	546.629	2661.17	719.924	15265.8	23.0988
Sialylated Glycans	250	Neu5Aca2-3Galb1-3GlcNAcb-Sp0	15.8483	392.752	232.511	140.455	353.892	313.491	36.2306	290.663	39.9905	68.5935	-2.15482
Sialylated Glycans	251	Neu5Aca2-3Galb1-3GlcNAcb-Sp8	26.1912	1076.46	672.597	593.127	525.095	1394.02	39.5397	565.133	16.713	16.9372	26.5799
Sulfated glycans	252	Neu5Aca2-3Galb1-4(6S)GlcNAcb-Sp8	7.64113	484.601	1390.34	922.635	356.983	866.121	45.0595	306.376	22.8024	976.176	26.5668
Lewis	253	Neu5Aca2-3Galb1-4(Fuca1-3)(6S)GlcNAcb-Sp8	1.84873	215.114	628.417	734.372	421	411.413	102.901	129.094	32.7957	319.7	842.312
Lewis	254	Neu5Aca2-3Galb1-4(Fuca1-3)GlcNAcb1-3Galb1-4(Fuca1-3)GlcNAcb1-3Galb1-4(Fuca1-3)GlcNAcb-Sp0	23.7687	114.513	1674.67	1289.02	261.09	322.082	2107.21	28.2066	47.0374	555.849	2392.43
Lewis	255	Neu5Aca2-3Galb1-4(Fuca1-3)GlcNAcb-Sp0	9.3049	27.3833	281.315	82.3567	38.6291	98.6155	69.4864	47.0581	14.1074	7.73457	296.933
Lewis	256	Neu5Aca2-3Galb1-4(Fuca1-3)GlcNAcb-Sp8	13.4499	137.936	165.606	76.104	111.859	179.344	55.8066	52.3135	28.3817	34.8492	666.368
Lewis	257	Neu5Aca2-3Galb1-4(Fuca1-3)GlcNAcb1-3Galb-Sp8	11.2824	50.4228	361.926	40.545	58.9704	50.8101	271.901	78.391	14.7263	120.87	3599.16
Lewis	258	Neu5Aca2-3Galb1-4(Fuca1-3)GlcNAcb1-3Galb1-4GlcNAcb-Sp8	19.6854	70.6676	158.325	215.522	101.382	155.701	95.7563	86.413	43.3423	20.1973	108.573
Sialylated Glycans	259	Neu5Aca2-3Galb1-4GlcNAcb1-3Galb1-4GlcNAcb1-3Galb1-4GlcNAcb-Sp0	7.21218	26.5005	-2.4791	21.3392	37.7373	57.513	3.14988	39.2035	23.6311	9.2146	5.15075
Sialylated Glycans	260	Neu5Aca2-3Galb1-4GlcNAcb-Sp0	10.2028	161.085	171.924	118.282	165.772	183.695	30.3304	52.629	30.5037	11.1976	31.4614
Sialylated Glycans	261	Neu5Aca2-3Galb1-4GlcNAcb-Sp8	7.5448	108.828	293.336	93.0066	102.943	143.407	-7.73172	55.7271	13.7279	21.3681	6.9676
Sialylated Glycans	262	Neu5Aca2-3Galb1-4GlcNAcb1-3Galb1-4GlcNAcb-Sp0	14.7646	197.386	129.169	61.0795	113.727	71.4913	12.3486	51.0789	13.8925	8.36435	9.80368
Sulfated glycans	263	Fuca1-2Galb1-4(6S)Glcb-Sp0	21.4368	3163.32	9987.97	1167.38	812.234	5221.96	559.534	4606.45	5763.32	14199.8	213.349
Sialylated Glycans	264	Neu5Aca2-3Galb1-4Glcb-Sp0	16.6717	281.483	890.153	195.995	391.597	398.407	23.6405	98.0552	57.5388	57.2285	39.9616
Sialylated Glycans	265	Neu5Aca2-3Galb1-4Glcb-Sp8	21.4977	320.869	906.173	136.031	1231.48	708.58	12.7368	98.3958	30.23	41.5239	0.980975
Sialylated Glycans	266	Neu5Aca2-6GalNAca-Sp8	13.4305	153.982	168.598	167.398	48.1702	139.032	16.0418	24.7822	29.0442	265.548	20.0377
Sialylated Glycans	267	Neu5Aca2-6GalNAcb1-4GlcNAcb-Sp0	0.74445	52.2808	116.17	735.796	819.245	63.4949	11.3596	73.004	22.2145	23.6005	52.4832
Sulfated glycans	268	Neu5Aca2-6Galb1-4(6S)GlcNAcb-Sp8	8.82887	90.4073	450.587	110.934	208.104	243.028	24.933	71.8738	16.1945	59.2046	7.30972
Sialylated Glycans	269	Neu5Aca2-6Galb1-4GlcNAcb-Sp0	3.81227	28.4937	222.173	67.582	108.834	553.043	8.5795	97.7864	28.9629	372.856	37.9297
Sialylated Glycans	270	Neu5Aca2-6Galb1-4GlcNAcb-Sp8	2.315	107.25	297.209	80.6998	75.3809	895.574	-131.116	9.91298	26.3941	578.474	17.2628
Sialylated Glycans	271	Neu5Aca2-6Galb1-4GlcNAcb1-3Galb1-4(Fuca1-3)GlcNAcb1-3Galb1-4(Fuca1-3)GlcNAcb-Sp0	6.2507	199.429	351.348	354.752	38.6135	1205.45	866.547	230.306	21.8934	2777.46	5269.21
Sialylated Glycans	272	Neu5Aca2-6Galb1-4GlcNAcb1-3Galb1-4GlcNAcb-Sp0	8.50665	427.219	125.602	36.0146	60.6185	2111.22	977.84	51.3308	6.94702	4878.25	20.4236
Sialylated Glycans	273	Neu5Aca2-6Galb1-4Glcb-Sp0	10.4757	260.616	1015.65	278.051	147.451	152.983	20.3176	47.053	13.8569	59.7249	-7.5585
Sialylated Glycans	274	Neu5Aca2-6Galb1-4Glcb-Sp8	11.436	245.284	592.141	225.457	144.71	1030.18	846.564	68.3866	100.632	7228.15	35.04
Sialylated Glycans	275	Neu5Aca2-6Galb-Sp8	15.716	336.764	267.319	74.3243	181.484	1050.13	1408.47	110.066	85.219	5180.52	405.123
Sialylated Glycans	276	Neu5Aca2-8Neu5Aca-Sp8	7.42505	162.789	312.14	157.513	195.526	586.203	85.6142	29.2638	37.2091	72.2407	28.434
Sialylated Glycans	277	Neu5Aca2-8Neu5Aca2-3Galb1-4Glcb-Sp0	10.1182	48.7855	247.353	63.6294	115.723	74.7012	21.0948	18.0006	29.0735	8.26272	9.41793
Lewis	278	Galb1-3(Fuca1-4)GlcNAcb1-3Galb1-3(Fuca1-4)GlcNAcb-Sp0	11.5342	101.368	1862.04	535.859	73.5425	214.159	828.177	83.4413	33.608	946.553	2299.7
Sialylated Glycans	279	Neu5Acb2-6GalNAca-Sp8	12.2076	98.9586	199.965	68.1521	46.999	349.447	15.7969	38.8301	22.3041	11.3368	15.5204
Sialylated Glycans	280	Neu5Acb2-6Galb1-4GlcNAcb-Sp8	7.45208	60.8374	210.683	36.9059	43.8711	118.044	12.1761	290.566	26.2515	5.57778	-4.65462
Sialylated Glycans	281	Neu5Gca2-3Galb1-3(Fuca1-4)GlcNAcb-Sp0	17.5743	261.038	1078.97	412.791	443.113	461.062	62.7689	260.083	15.3011	59.3576	479.354
Sialylated Glycans	282	Neu5Gca2-3Galb1-3GlcNAcb-Sp0	3.6652	224.068	454.835	72.5229	205.779	177.57	44.2018	102.583	10.7617	37.0666	28.9521
Sialylated Glycans	283	Neu5Gca2-3Galb1-4(Fuca1-3)GlcNAcb-Sp0	17.6181	254.565	183.244	182.442	85.8788	235.657	86.0043	26.5243	16.2448	27.9746	98.5696
Sialylated Glycans	284	Neu5Gca2-3Galb1-4GlcNAcb-Sp0	6.59812	82.3979	396.479	267.905	98.9367	158.89	9.7778	36.3658	7.0488	22.8145	36.3195
Sialylated Glycans	285	Neu5Gca2-3Galb1-4Glcb-Sp0	20.3066	365.005	640.94	275.747	115.06	376.541	78.513	130.016	12.1275	61.3752	23.4171
Sialylated Glycans	286	Neu5Gca2-6GalNAca-Sp0	7.00125	219.085	281.36	175.469	104.044	237.727	66.7985	67.2447	14.7966	44.044	23.3997
Sialylated Glycans	287	Neu5Gca2-6Galb1-4GlcNAcb-Sp0	8.38792	161.595	397.265	124.581	245.52	283.292	77.8767	78.7008	15.2175	21.1973	33.2834
Monosaccharides	288	Neu5Gca-Sp8	12.3011	148.043	409.195	225.735	154.873	337.15	5.93267	59.4459	19.4238	167.642	43.7204
Sialylated Glycans	289	Neu5Aca2-3Galb1-4GlcNAcb1-6(Galb1-3)GalNAca-Sp14	17.6357	844.885	1292.12	1096.31	1513.82	607.87	39.4973	391.51	13.7794	1.26603	139.069
Polylactosamine	290	Galb1-3GlcNAcb1-3Galb1-3GlcNAcb-Sp0	6.19908	390.409	257.736	278.967	133.688	2860.62	93.4946	561.483	15.8064	988.064	14.6261
Lewis	291	Galb1-4(Fuca1-3)(6S)GlcNAcb-Sp0	18.7907	896.086	789.534	845.76	2001.17	751.208	341.156	447.938	44.8312	143.357	758.446
Lewis	292	Galb1-4(Fuca1-3)(6S)Glcb-Sp0	17.4288	877.408	2050.21	1369.28	1765.55	1614.7	160.687	443.111	12.5811	133.601	0.348925
Lewis	293	Galb1-4(Fuca1-3)GlcNAcb1-3Galb1-3(Fuca1-4)GlcNAcb-Sp0	12.1623	221.551	1098.27	300.966	482.47	426.918	3547.25	188.732	49.7232	2418.6	4009.3
Polylactosamine	294	Galb1-4GlcNAcb1-3Galb1-3GlcNAcb-Sp0	17.8319	316.658	855.476	137.46	566.862	327.405	298.894	286.062	25.4762	1501.27	132.655
Sialylated Glycans	295	Neu5Aca2-3Galb1-3GlcNAcb1-3Galb1-3GlcNAcb-Sp0	0.79925	150.039	339.632	120.436	105.307	2647.33	-172.167	213.353	15.0727	417.642	-0.357675
Sialylated Glycans	296	Neu5Aca2-3Galb1-4GlcNAcb1-3Galb1-3GlcNAcb-Sp0	2.11777	152.007	139.312	80.2522	190.355	182.561	59.5724	367.913	17.384	180.886	29.179
Sulfated glycans	297	4S(3S)Galb1-4GlcNAcb-Sp0	18.3445	329.369	2397.41	371.604	659.881	629.044	74.7573	137.057	10.8256	139.555	20.3182
Sulfated glycans	298	(6S)Galb1-4(6S)GlcNAcb-Sp0	15.2871	896.439	2222.81	424.892	636.493	1134.24	82.42	1073.85	58.7479	369.942	244.908
Sulfated glycans	299	(6P)Glcb-Sp10	21.0361	331.304	1762.89	359.172	566.486	665.705	125.241	394.412	10.1902	797.457	67.9368
Lewis	300	Neu5Aca2-3Galb1-4(Fuca1-3)GlcNAcb1-6(Galb1-3)GalNAca-Sp14	28.7188	185.77	251.432	62.1645	106.193	182.497	31.7652	150.065	22.0973	18.5954	37.5814
Gal-R	301	Galb1-3Galb1-4GlcNAcb-Sp8	32.0305	3424.97	12452.7	3772.5	4341.95	1263.47	8.06385	5334.34	77.0128	7222.19	249.573
Sialylated Glycans	302	Neu5Aca2-6Galb1-4GlcNAcb1-2Mana1-6(Galb1-4GlcNAcb1-2Mana1-3)Manb1-4GlcNAcb1-4GlcNAcb-Sp12	19.4806	90.1444	233.848	190.836	53.407	54.7689	30.188	57.6735	18.8465	16.4368	10.8636
Large I blood group	303	Galb1-4GlcNAcb1-6(Galb1-4GlcNAcb1-3)Galb1-4GlcNAc-Sp0	1.2116	173.359	138.242	209.618	36.3277	145.992	22.7283	59.5951	21.9689	971.618	57.891
GlcNAc-R	304	GlcNAcb1-6(Galb1-4GlcNAcb1-3)Galb1-4GlcNAc-Sp0	18.3815	411.045	2452.17	828.167	1624.71	858.042	61.4055	312.954	17.7612	1366.38	14.9646
Type 2 chain	305	Galb1-4GlcNAca1-6Galb1-4GlcNAcb-Sp0	17.8372	148.555	288.806	37.2585	65.9955	171.852	40.6611	62.0603	15.0629	31.1093	0.80535
Type 2 chain	306	Galb1-4GlcNAcb1-6Galb1-4GlcNAcb-Sp0	9.9692	131.648	171.712	67.5094	121.846	2713.37	51.3102	116.452	13.2341	29.7802	19.2832
GalNAc-R	307	GalNAcb1-3Galb-Sp8	25.7148	202.105	6260.59	10260.9	7503.98	582.35	87.4212	235.984	9.41578	279.926	47.8218
GlcA-R	308	GlcAb1-3GlcNAcb-Sp8	13.0474	1378.33	789.996	348.537	679.631	2092.9	119.455	1237.75	11.968	-32.505	28.1523
Sialylated Glycans	309	Neu5Aca2-6Galb1-4GlcNAcb1-2Mana1-6(GlcNAcb1-2Mana1-3)Manb1-4GlcNAcb1-4GlcNAcb-Sp12	13.7022	164.548	288.101	165.377	102.564	238.363	26.7381	24.235	13.3081	10.1234	16.0193
GlcNAc-R	310	GlcNAcb1-3Man-Sp10	12.6123	551.301	1287.76	778.777	1298.5	752.098	83.968	296.76	13.9502	314.996	41.1486
Chitin	311	GlcNAcb1-4GlcNAcb-Sp10	9.10777	608.757	658.608	892.1	982.565	702.235	30.1575	323.62	13.878	42.8311	3.52482
Chitin	312	GlcNAcb1-4GlcNAcb-Sp12	5.27198	247.494	813.782	364.998	261.746	367.742	116.034	109.334	10.3352	169.008	32.8319
Peptidoglycan	313	MurNAcb1-4GlcNAcb-Sp10	17.637	286.301	613.268	805.886	170.689	441.334	28.1589	149.753	10.1105	47.2203	42.7976
Oligomannose	314	Mana1-6Manb-Sp10	20.5066	259.566	420.712	320.357	450.272	447.933	21.2553	210.309	19.3421	176.127	9.10128
Oligomannose	315	Mana1-6(Mana1-3)Mana1-6(Mana1-3)Manb-Sp10	4.5509	639.233	1053.52	1119.33	1822.62	547.366	16.5067	224.147	22.2618	64.8296	11.6003
Oligomannose	316	Mana1-2Mana1-6(Mana1-3)Mana1-6(Mana1-2Mana1-2Mana1-3)Mana-Sp9	10.5784	139.535	396.859	120.61	119.587	188.384	41.4559	52.8893	15.1052	49.3608	35.9863
Oligomannose	317	Mana1-2Mana1-6(Mana1-2Mana1-3)Mana1-6(Mana1-2Mana1-2Mana1-3)Mana-Sp9	13.6312	116.527	290.699	80.322	31.6837	134.06	357.552	131.99	3.04515	105.932	53.9539
Sialylated Glycans	318	Neu5Aca2-3Galb1-4GlcNAcb1-6(Neu5Aca2-3Galb1-3)GalNAca-Sp14	14.2553	82.7578	235.003	68.8512	52.2054	112.677	12.3855	136.061	5.35395	36.4267	13.0974
N-glycan	319	Neu5Aca2-6Galb1-4GlcNAcb1-2Mana1-6(Neu5Aca2-3Galb1-4GlcNAcb1-2Mana1-3)Manb1-4GlcNAcb1-4GlcNAcb-Sp12	9.92365	563.538	1895.87	434.435	1190.56	851.856	10.1203	418.142	12.8971	11.9487	14.8829
N-glycan	320	Galb1-4GlcNAcb1-2Mana1-6(Neu5Aca2-6Galb1-4GlcNAcb1-2Mana1-3)Manb1-4GlcNAcb1-4GlcNAcb-Sp12	17.1495	604.103	1610.99	789.498	922.784	635.342	11.5163	183.402	15.5151	547.857	14.1435
Polysialic acid	322	Neu5Aca2-8Neu5Acb-Sp17	8.57482	273.819	687.173	313.033	235.183	864.285	366.494	189.324	11.9883	2354.77	61.9713
Polysialic acid	323	Neu5Aca2-8Neu5Aca2-8Neu5Acb-Sp8	11.8333	637.667	1495.76	171.014	162.232	543.004	55.1489	333.116	15.1231	69.8569	17.9702
Sialylated Glycans	324	Neu5Gcb2-6Galb1-4GlcNAc-Sp8	8.29603	204.579	278.808	151.282	146.451	290.166	47.7258	107.336	13.9496	55.1727	61.083
N-glycan	325	Galb1-3GlcNAcb1-2Mana1-6(Galb1-3GlcNAcb1-2Mana1-3)Manb1-4GlcNAcb1-4GlcNAcb-Sp19	15.269	1121.56	1057.98	616.326	395.147	390.004	31.109	255.547	22.1661	35.6346	45.3302
Sialylated Glycans	326	Neu5Aca2-3Galb1-4GlcNAcb1-2Mana1-6(Neu5Aca2-3Galb1-4GlcNAcb1-2Mana1-3)Manb1-4GlcNAcb1-4GlcNAcb-Sp12	8.39755	51.9084	155.962	25.9257	70.2542	39.7162	14.0629	33.2374	18.0329	-3.08052	29.6066
Sialylated Glycans	327	Neu5Aca2-3Galb1-4GlcNAcb1-2Mana1-6(Neu5Aca2-6Galb1-4GlcNAcb1-2Mana1-3)Manb1-4GlcNAcb1-4GlcNAcb-Sp12	14.782	210.645	379.675	84.4984	65.2104	624.706	13.079	64.5497	7.83155	32.1771	12.8314
Lewis	328	Galb1-4(Fuca1-3)GlcNAcb1-2Mana1-6(Galb1-4(Fuca1-3)GlcNAcb1-2Mana1-3)Manb1-4GlcNAcb1-4GlcNAcb-Sp20	10.3094	122.405	5230.8	1273.7	1156.94	674.818	6007.1	200.876	80.0828	3001.63	3492.32
Sialylated Glycans	329	Neu5,9Ac2a2-3Galb1-4GlcNAcb-Sp0	4.41688	82.3124	402.888	147.028	81.3398	261.958	13.2973	41.6449	6.36065	11.0917	5.2918
Sialylated Glycans	330	Neu5,9Ac2a2-3Galb1-3GlcNAcb-Sp0	11.6738	89.6021	349.428	90.1312	130.657	234.666	17.5034	157.32	16.424	24.6482	16.8411
Sialylated Glycans	331	Neu5Aca2-6Galb1-4GlcNAcb1-3Galb1-3GlcNAcb-Sp0	27.7445	648.758	187.256	266.529	93.595	2263.57	2956.02	162.982	9.12442	413.041	27.3241
Lewis	332	Neu5Aca2-3Galb1-3(Fuca1-4)GlcNAcb1-3Galb1-3(Fuca1-4)GlcNAcb-Sp0	24.2117	365.897	1003.76	381.517	346.733	406.473	49.0589	111.705	48.4044	66.7778	533.216
Sialylated Glycans	333	Neu5Aca2-6Galb1-4GlcNAcb1-3Galb1-4GlcNAcb1-3Galb1-4GlcNAcb-Sp0	10.3546	1117.11	182.163	117.425	88.3539	2547.81	2477.77	141.378	5.1877	4096.76	84.9975
alpha Gal	334	Gala1-4Galb1-4GlcNAcb1-3Galb1-4Glcb-Sp0	11.5272	196.681	305.383	133.787	96.3798	225.408	94.8786	180.684	32.2256	56.1573	13.3416
GlcNAc-R	335	GalNAcb1-3Gala1-4Galb1-4GlcNAcb1-3Galb1-4Glcb-Sp0	15.1964	154.594	133.014	106.847	498.892	83.5218	24.495	20.7054	10.3806	42.6255	9.46928
Blood group A	336	GalNAca1-3(Fuca1-2)Galb1-4GlcNAcb1-3Galb1-4GlcNAcb-Sp0	17.86	95.931	205.444	41.0209	69.6255	161.344	8.3611	297.6	234.176	2511.29	10.2501
Blood group A	337	GalNAca1-3(Fuca1-2)Galb1-4GlcNAcb1-3Galb1-4GlcNAcb1-3Galb1-4GlcNAcb-Sp0	11.0804	156.334	106.337	125.13	122.167	115.969	8.55362	59.0789	14.1844	89.0876	16.5888
Lewis	338	Neu5Aca2-3Galb1-4(Fuca1-3)GlcNAcb1-6(Neu5Aca2-3Galb1-3)GalNAc-Sp14	25.1745	159.686	198.826	165.669	151.474	203.261	46.2241	122.173	12.8517	26.0466	8.25258
Polylactosamine	339	GlcNAca1-4Galb1-4GlcNAcb1-3Galb1-4GlcNAcb1-3Galb1-4GlcNAcb-Sp0	5.06978	79.8563	124.966	73.1311	49.7193	74.6353	8.19	13.3131	14.6404	6.41307	7.87093
GlcNAc-R	340	GlcNAca1-4Galb1-4GlcNAcb-Sp0	20.0004	201.276	457.633	136.3	101.528	205.309	333.765	88.8659	9.3677	22.0908	55.242
GlcNAc-R	341	GlcNAca1-4Galb1-3GlcNAcb-Sp0	11.3701	168.413	375.904	129.207	89.0502	229.669	74.1963	66.8839	4.05735	62.3272	18.5201
GlcNAc-R	342	GlcNAca1-4Galb1-4GlcNAcb1-3Galb1-4Glcb-Sp0	6.99563	121.565	241.99	91.0268	99.8113	249.396	50.2356	59.0897	3.4068	21.4294	39.4986
Lewis	343	GlcNAca1-4Galb1-4GlcNAcb1-3Galb1-4(Fuca1-3)GlcNAcb1-3Galb1-4(Fuca1-3)GlcNAcb-Sp0	23.7422	421.973	3039.78	1043.92	407.578	510.312	1549.98	503.432	29.7172	1164.16	4894.63
GlcNAc-R	344	GlcNAca1-4Galb1-4GlcNAcb1-3Galb1-4GlcNAcb-Sp0	22.7562	187.516	179.552	102.802	159.182	82.9875	4.13535	74.3311	10.8714	20.3196	29.4987
GlcNAc-R	345	GlcNAca1-4Galb1-3GalNAc-Sp14	15.6452	1041.48	4563.01	844.021	1208.4	1877.15	97.0996	711.257	8.26132	89.5732	33.5606
N-glycan	346	Neu5Aca2-6Galb1-4GlcNAcb1-2Mana1-6(Mana1-3)Manb1-4GlcNAcb1-4GlcNAc-Sp12	10.7983	584.251	416.725	156.12	65.9849	254.284	74.5786	174.358	8.75587	34.9155	42.3301
N-glycan	347	Mana1-6(Neu5Aca2-6Galb1-4GlcNAcb1-2Mana1-3)Manb1-4GlcNAcb1-4GlcNAc-Sp12	19.4287	389.676	581.455	470.462	261.234	443.808	76.3363	93.7655	10.5754	99.2805	67.5552
N-glycan	348	Neu5Aca2-6Galb1-4GlcNAcb1-2Mana1-6Manb1-4GlcNAcb1-4GlcNAc-Sp12	5.461	301.08	455.584	97.8728	170.814	125.669	73.7861	186.946	8.6493	48.2231	25.308
N-glycan	349	Neu5Aca2-6Galb1-4GlcNAcb1-2Mana1-3Manb1-4GlcNAcb1-4GlcNAc-Sp12	12.3074	319.636	522.046	213.014	91.3026	652.8	212.151	198.178	16.8782	26.9247	50.1419
N-glycan	350	Galb1-4GlcNAcb1-2Mana1-3Manb1-4GlcNAcb1-4GlcNAc-Sp12	6.63377	237.88	622.901	338.462	106.965	379.006	92.478	111.19	8.1197	62.2133	57.4134
N-glycan	351	Galb1-4GlcNAcb1-2Mana1-6Manb1-4GlcNAcb1-4GlcNAc-Sp12	2.00495	161.836	389.579	161.398	116.902	322.281	110.272	69.9338	317.337	769.708	36.9534
N-glycan	352	Mana1-6(Galb1-4GlcNAcb1-2Mana1-3)Manb1-4GlcNAcb1-4GlcNAcb-Sp12	7.53293	783.131	2233.56	847.255	1380.03	918.359	44.1648	306.825	7.54802	54.2834	33.5845
N-glycan	353	GlcNAcb1-2Mana1-6(GlcNAcb1-2Mana1-3)Manb1-4GlcNAcb1-4(Fuca1-6)GlcNAcb-Sp22	37.7205	85.6141	281.29	101.796	122.215	131.775	33.18	133.786	11.0845	41.2084	13.0792
N-glycan	354	Galb1-4GlcNAcb1-2Mana1-6(Galb1-4GlcNAcb1-2Mana1-3)Manb1-4GlcNAcb1-4(Fuca1-6)GlcNAcb-Sp22	1444.1	314.42	315.782	247.376	176.747	199.017	32.4646	32.7555	35.4723	-7.64625	20.0183
N-glycan	355	Galb1-3GlcNAcb1-2Mana1-6(Galb1-3GlcNAcb1-2Mana1-3)Manb1-4GlcNAcb1-4(Fuca1-6)GlcNAcb-Sp22	9.23637	436.774	593.835	526.934	139.51	371.956	35.8673	67.8543	18.531	45.3671	20.5425
Sulfated glycans	356	(6S)GlcNAcb1-3Galb1-4GlcNAcb-Sp0	19.0891	150.776	199.132	160.357	88.0422	2450.1	60.0372	56.0007	6.91067	33.9636	35.0848
Sialylated Glycans	357	KDNa2-3Galb1-4(Fuca1-3)GlcNAc-Sp0	7.58575	274.367	908.697	573.792	442.79	570.656	60.3762	284.118	14.0808	117.51	1.474
Sialylated Glycans	358	KDNa2-6Galb1-4GlcNAc-Sp0	19.4977	211.558	293.705	164.886	242.822	156.44	64.6976	73.6467	9.17728	23.6971	40.9866
Sialylated Glycans	359	KDNa2-3Galb1-4Glc-Sp0	10.4397	487.515	1510.12	571.35	540.728	867.53	122.971	252.918	34.7161	374.105	15.6004
Sialylated Glycans	360	KDNa2-3Galb1-3GalNAca-Sp14	9.17038	371.961	496.206	443.011	330.657	543.272	69.8913	42.0925	35.8478	-131.341	13.9228
Blood group O	361	Fuca1-2Galb1-3GlcNAcb1-2Mana1-6(Fuca1-2Galb1-3GlcNAcb1-2Mana1-3)Manb1-4GlcNAcb1-4GlcNAcb-Sp20	26.2342	578.611	1098.51	1230.3	666.377	608.53	73.9027	1822.53	8.03305	271.281	7.84035
Blood group O	362	Fuca1-2Galb1-4GlcNAcb1-2Mana1-6(Fuca1-2Galb1-4GlcNAcb1-2Mana1-3)Manb1-4GlcNAcb1-4GlcNAcb-Sp20	22.1986	1879.01	5324.3	4749.1	497.436	9852.31	44.7527	890.517	3471.8	25162.9	1469.34
Lewis	363	Fuca1-2Galb1-4(Fuca1-3)GlcNAcb1-2Mana1-6(Fuca1-2Galb1-4(Fuca1-3)GlcNAcb1-2Mana1-3)Manb1-4GlcNAcb1-4GlcNAb-Sp20	16.0748	1195.9	2174.03	554.742	1107.11	1263.81	644.722	633.358	34.757	210.1	34.5438
alpha Gal	364	Gala1-3Galb1-4GlcNAcb1-2Mana1-6(Gala1-3Galb1-4GlcNAcb1-2Mana1-3)Manb1-4GlcNAcb1-4GlcNAcb-Sp20	19.151	567.079	1600.58	309.09	349.193	491.453	11.147	175.185	10.1816	20.0209	53.4976
N-glycan	365	Galb1-4GlcNAcb1-2Mana1-6(Mana1-3)Manb1-4GlcNAcb1-4GlcNAcb-Sp12	15.7742	96.6727	343.11	62.7638	76.0872	131.498	61.2829	54.5552	20.9358	587.155	88.6006
Lewis	366	Fuca1-4(Galb1-3)GlcNAcb1-2Mana1-6(Fuca1-4(Galb1-3)GlcNAcb1-2Mana1-3)Manb1-4GlcNAcb1-4(Fuca1-6)GlcNAcb-Sp22	18.6788	1195.24	3548.25	1442.93	2147.01	1661.22	92.9419	1121.08	12.6599	90.1426	439.39
Sialylated Glycans	367	Neu5Aca2-6GlcNAcb1-4GlcNAc-Sp21	5.6888	128.12	341.732	30.7396	118.18	43.4973	270.97	70.6097	8.1603	43.1752	15.6613
Sialylated Glycans	368	Neu5Aca2-6GlcNAcb1-4GlcNAcb1-4GlcNAc-Sp21	8.38645	955.471	1888.06	1067.48	1384.88	1075.33	520.894	611.268	4.52438	49.5164	-0.363625
Blood group O	369	Galb1-4(Fuca1-3)GlcNAcb1-6(Fuca1-2Galb1-4GlcNAcb1-3)Galb1-4Glc-Sp21	15.0955	467.856	324.395	125.462	502.657	323.066	1518.47	109.499	18.1161	467.393	10364.5
N-glycan	370	Galb1-4GlcNAcb1-2Mana1-6(Galb1-4GlcNAcb1-4(Galb1-4GlcNAcb1-2)Mana1-3)Manb1-4GlcNAcb1-4GlcNAc-Sp21	25.2523	373.526	1110.53	534.139	942.664	357.474	7.00225	170.673	11.8358	20.3977	16.7167
Blood group A	371	GalNAca1-3(Fuca1-2)Galb1-4GlcNAcb1-2Mana1-6(GalNAca1-3(Fuca1-2)Galb1-4GlcNAcb1-2Mana1-3)Manb1-4GlcNAcb1-4GlcNAcb-Sp20	9.78823	667.079	212.568	249.071	98.2641	173.432	27.106	522.983	13.3839	808.345	45.5802
Blood group B	372	Gala1-3(Fuca1-2)Galb1-4GlcNAcb1-2Mana1-6(Gala1-3(Fuca1-2)Galb1-4GlcNAcb1-2Mana1-3)Manb1-4GlcNAcb1-4GlcNAcb-Sp20	17.1387	412.911	460.308	316.767	132.66	325.078	18.8066	215.822	15.4946	218.989	75.3133
Blood group B	373	Gala1-3Galb1-4(Fuca1-3)GlcNAcb1-2Mana1-6(Gala1-3Galb1-4(Fuca1-3)GlcNAcb1-2Mana1-3)Manb1-4GlcNAcb1-4GlcNAcb-Sp20	17.5043	732.286	1354.19	641.896	465.435	716.351	251.107	425.409	23.1831	455.711	24.7288
Blood group A	374	GalNAca1-3(Fuca1-2)Galb1-3GlcNAcb1-2Mana1-6(GalNAca1-3(Fuca1-2)Galb1-3GlcNAcb1-2Mana1-3)Manb1-4GlcNAcb1-4GlcNAcb-Sp20	8.03657	172.783	255.678	114.538	26.5917	79.6976	14.0857	124.832	10.1421	385.474	11.378
Blood group B	375	Gala1-3(Fuca1-2)Galb1-3GlcNAcb1-2Mana1-6(Gala1-3(Fuca1-2)Galb1-3GlcNAcb1-2Mana1-3)Manb1-4GlcNAcb1-4GlcNAcb-Sp20	14.0185	138.801	851.535	1390.7	1354.32	370.384	153	1175.19	12.0687	24174.8	43.4336
Lewis	376	Fuca1-4(Fuca1-2Galb1-3)GlcNAcb1-2Mana1-3(Fuca1-4(Fuca1-2Galb1-3)GlcNAcb1-2Mana1-3)Manb1-4GlcNAcb1-4GlcNAcb-Sp19	12.2782	13.6836	1122.92	408.882	524.553	700.475	-31.9978	302.054	33.9738	49.5309	39.0098
Sialylated Glycans	377	Neu5Aca2-3Galb1-4GlcNAcb1-3GalNAc-Sp14	2.54195	157.928	241.101	131.368	151.452	290.104	31.3918	65.3028	7.84402	15.3563	54.462
Sialylated Glycans	378	Neu5Aca2-6Galb1-4GlcNAcb1-3GalNAc-Sp14	9.10117	186.609	406.69	111.407	120.859	1105.89	147.018	73.7362	28.6978	1499.99	51.948
Lewis	379	Neu5Aca2-3Galb1-4(Fuca1-3)GlcNAcb1-3GalNAca-Sp14	31.194	281.572	303.456	209.205	327.284	321.013	70.2703	116.376	36.0977	44.1006	46.6803
LDN	380	GalNAcb1-4GlcNAcb1-2Mana1-6(GalNAcb1-4GlcNAcb1-2Mana1-3)Manb1-4GlcNAcb1-4GlcNAc-Sp12	14.406	129.38	538.953	932.034	667.366	117.702	22.6781	49.1406	24.0049	17.7387	41.6455
H antigen	381	Galb1-3GalNAca1-3(Fuca1-2)Galb1-4Glc-Sp0	16.451	81.6223	363.113	141.536	76.3169	159.424	50.4479	68.6568	9.1985	3.30947	14.9306
H antigen	382	Galb1-3GalNAca1-3(Fuca1-2)Galb1-4GlcNAc-Sp0	6.43535	51.0428	341.977	108.846	128.426	40.8648	5.31325	35.3004	10.0611	9.83725	-6.5657
Type 1 chain	383	Galb1-3GlcNAcb1-3Galb1-4GlcNAcb1-6(Galb1-3GlcNAcb1-3)Galb1-4Glcb-Sp0	6.27672	192.605	211.274	69.0708	32.4432	11044	37.7031	1911.64	58.1489	909.339	28.5697
Lewis	384	Galb1-4(Fuca1-3)GlcNAcb1-6(Galb1-3GlcNAcb1-3)Galb1-4Glc-Sp21	24.6297	58.4904	3308.12	1191.14	133.21	377.225	4302.21	89.6485	40.4236	1208.33	2659.76
H antigen	385	Galb1-4GlcNAcb1-6(Fuca1-4(Fuca1-2Galb1-3)GlcNAcb1-3)Galb1-4Glc-Sp21	5.8106	881.437	364.705	70.4415	25.4395	70.959	32.9503	34.5343	7.45732	14.3676	53.3522
Lewis	386	Galb1-4(Fuca1-3)GlcNAcb1-6(Fuca1-4(Fuca1-2Galb1-3)GlcNAcb1-3)Galb1-4Glc-Sp21	8.3132	53.8611	715.365	424.212	117.813	99.3162	1410.36	18.7673	19.3015	312.889	2475.39
Lewis	387	Galb1-3GlcNAcb1-3Galb1-4(Fuca1-3)GlcNAcb1-6(Galb1-3GlcNAcb1-3)Galb1-4Glc-Sp21	9.86357	27.6136	147.62	109.468	61.974	910.418	129.093	67.6981	15.9257	118.017	1104.73
N-glycan	388	Galb1-4GlcNAcb1-6(Galb1-4GlcNAcb1-2)Mana1-6(Galb1-4GlcNAcb1-4(Galb1-4GlcNAcb1-2)Mana1-3)Manb1-4GlcNAcb1-4GlcNAcb-Sp21	5.47572	64.8515	121.049	64.0465	105.373	27.0938	43.8585	3.2003	6.11805	0.768075	13.8166
N-glycan	389	GlcNAcb1-2Mana1-6(GlcNAcb1-4(GlcNAcb1-2)Mana1-3)Manb1-4GlcNAcb1-4GlcNAc-Sp21	11.4855	29.3963	242.951	55.7069	73.0464	58.12	21.6921	26.4718	16.1429	11.7808	3.3897
H antigen	390	Fuca1-2Galb1-3GalNAca1-3(Fuca1-2)Galb1-4Glcb-Sp0	33.8124	173.846	1345.89	222.607	178.469	337.764	61.673	306.954	37.2614	111.246	625.275
H antigen	391	Fuca1-2Galb1-3GalNAca1-3(Fuca1-2)Galb1-4GlcNAcb-Sp0	25.4562	192.634	1014.08	405.029	350.431	463.246	78.5108	177.964	47.5932	111.874	330.735
beta Gal	392	Galb1-3GlcNAcb1-3GalNAca-Sp14	21.3787	290.665	2128.21	72.2962	182.689	571.996	59.2372	359.657	18.9432	443.346	41.4734
Cad Blood group antigen (Sda)	393	GalNAcb1-4(Neu5Aca2-3)Galb1-4GlcNAcb1-3GalNAca-Sp14	29.2752	138.693	577.693	114.918	144.347	103.995	26.4651	30.3995	54.4235	43.6573	10.0232
Blood group A	394	GalNAca1-3(Fuca1-2)Galb1-3GalNAca1-3(Fuca1-2)Galb1-4GlcNAcb-Sp0	10.1154	83.7986	682.603	51.1097	102.374	55.4791	19.6498	507.795	11.7137	444.264	9.45805
alpha Gal	395	Gala1-3Galb1-3GlcNAcb1-2Mana1-6(Gala1-3Galb1-3GlcNAcb1-2Mana1-3)Manb1-4GlcNAcb1-4GlcNAc-Sp19	14.0874	766.669	1279.16	1227.43	847.086	879.498	33.5909	260.619	21.5709	77.3042	4.40087
alpha Gal	396	Gala1-3Galb1-3(Fuca1-4)GlcNAcb1-2Mana1-6(Gala1-3Galb1-3(Fuca1-4)GlcNAcb1-2Mana1-3)Manb1-4GlcNAcb1-4GlcNAc-Sp19	22.3964	1092.57	2526.51	820.952	621.201	1282.02	123.184	872.06	16.065	150.648	63.7727
Sialylated Glycans	397	Neu5Aca2-3Galb1-3GlcNAcb1-2Mana1-6(Neu5Aca2-3Galb1-3GlcNAcb1-2Mana1-3)Manb1-4GlcNAcb1-4GlcNAc-Sp19	8.00238	467.207	1190.24	462.143	305.343	416.698	21.0441	310.832	86.523	81.8435	23.7373
N-glycan	398	GlcNAcb1-2Mana1-6(Galb1-4GlcNAcb1-2Mana1-3)Manb1-4GlcNAcb1-4GlcNAc-Sp12	7.11738	74.2675	128.737	48.4303	4.14405	28.9347	4.1709	14.8529	7.78025	25.6611	24.1637
N-glycan	399	Galb1-4GlcNAcb1-2Mana1-6(GlcNAcb1-2Mana1-3)Manb1-4GlcNAcb1-4GlcNAc-Sp12	5.2695	108.524	210.84	76.8766	33.9316	91.4842	36.6709	104.355	6.71905	612.909	52.1368
Sialylated Glycans	400	Neu5Aca2-3Galb1-3GlcNAcb1-3GalNAca-Sp14	6.95587	72.213	547.266	99.3662	36.3023	248.712	70.8503	62.3286	10.5899	293.127	19.8748
H antigen	401	Fuca1-2Galb1-4GlcNAcb1-3GalNAca-Sp14	14.0862	2971.58	467.168	134.104	146.821	2115.19	111.328	263.186	283.131	8600.88	69.4549
Lewis	402	Galb1-4(Fuca1-3)GlcNAcb1-3GalNAca-Sp14	12.2941	139.505	962.678	455.29	275.49	420.987	83.9916	100.391	14.232	285.858	1138.28
Forssman	403	GalNAca1-3GalNAcb1-3Gala1-4Galb1-4GlcNAcb-Sp0	17.904	76.5601	274.686	78.9493	100.635	96.8303	7.43205	51.9205	12.7561	27.2233	18.4557
alpha Gal	404	Gala1-4Galb1-3GlcNAcb1-2Mana1-6(Gala1-4Galb1-3GlcNAcb1-2Mana1-3)Manb1-4GlcNAcb1-4GlcNAcb-Sp19	16.309	255.16	668.957	235.141	107.647	242.524	52.5418	40.7927	15.9071	41.1163	42.82
alpha Gal	405	Gala1-4Galb1-4GlcNAcb1-2Mana1-6(Gala1-4Galb1-4GlcNAcb1-2Mana1-3)Manb1-4GlcNAcb1-4GlcNAcb-Sp24	27.7675	607.944	489.886	343.651	321.353	485.121	59.6935	282.739	7.62403	7.86585	21.8978
alpha Gal	406	Gala1-3Galb1-4GlcNAcb1-3GalNAca-Sp14	10.3069	24.2906	419.891	75.7941	82.1786	72.6268	21.3888	24.3619	6.67035	19.7855	29.2266
Type 1 chain	407	Galb1-3GlcNAcb1-6Galb1-4GlcNAcb-Sp0	4.10755	126.602	245.08	68.7728	94.1431	95.9054	-136.155	62.3773	2.05487	11.577	18.035
Type 1 chain	408	Galb1-3GlcNAca1-6Galb1-4GlcNAcb-Sp0	7.96575	46.4141	230.334	124.663	75.3278	41.7048	102.85	14.0067	198.866	12.744	20.4519
GalNAc-R	409	GalNAcb1-3Gala1-6Galb1-4Glcb-Sp8	0.307575	51.4173	190.329	334.391	2387.19	39.8836	-0.376975	13.1275	12.1013	44.9543	8.04462
Blood group B	410	Gala1-3(Fuca1-2)Galb1-4(Fuca1-3)Glcb-Sp21	10.6878	62.3988	402.374	110.972	101.344	187.482	11.4259	101.585	15.0379	11.455	224.714
Sialylated Glycans	411	Galb1-4GlcNAcb1-6(Neu5Aca2-6Galb1-3GlcNAcb1-3)Galb1-4Glc-Sp21	12.8442	41.8152	129.958	36.2989	35.5108	145.158	43.3245	92.3539	24.4764	210.597	14.0961
Ganglioside	412	Galb1-3GalNAcb1-4(Neu5Aca2-8Neu5Aca2-3)Galb1-4Glcb-Sp0	8.74723	722.811	5418.96	1358.21	127.21	246.029	107.833	161.93	17.0676	33.6925	56.3107
Sialylated Glycans	413	Neu5Aca2-3Galb1-3GalNAcb1-4(Neu5Aca2-8Neu5Aca2-3)Galb1-4Glcb-Sp0	16.2979	47.7906	277.443	78.9775	66.3839	49.7904	36.0199	25.1679	14.709	19.7097	42.561
Blood group B	414	Gala1-3(Fuca1-2)Galb1-4GlcNAcb1-3GalNAca-Sp14	19.1526	142.863	378.792	53.5315	127.382	90.226	95.5723	66.7477	12.625	5592.76	69.0535
Blood group A	415	GalNAca1-3(Fuca1-2)Galb1-4GlcNAcb1-3GalNAca-Sp14	9.97443	131.088	643.853	168.898	144.923	203.362	98.6068	118.75	25.6549	170.433	-1.05727
GalNAc-R	416	GalNAca1-3GalNAcb1-3Gala1-4Galb1-4Glcb-Sp0	4.90845	122.403	385.706	49.9182	80.3731	78.9257	43.0429	64.4334	9.067	19.65	29.4673
Lewis	417	Fuca1-2Galb1-4(Fuca1-3)GlcNAcb1-3GalNAca-Sp14	29.6651	273.801	920.164	438.417	173.537	336.33	56.9717	124.62	58.4312	98.257	32.3682
Blood group B	418	Gala1-3(Fuca1-2)Galb1-4(Fuca1-3)GlcNAcb1-3GalNAc-Sp14	174.954	347.617	816.256	133.354	188.452	248.99	86.6652	667.562	23.14	49.1054	39.9696
Blood group A	419	GalNAca1-3(Fuca1-2)Galb1-4(Fuca1-3)GlcNAcb1-3GalNAc-Sp14	232.766	228.642	709.102	374.239	201.703	326.092	40.7171	119.001	152.42	65.6806	19.409
N-glycan	420	Galb1-4(Fuca1-3)GlcNAcb1-2Mana1-6(Galb1-4(Fuca1-3)GlcNAcb1-2Mana1-3)Manb1-4GlcNAcb1-4(Fuca1-6)GlcNAcb-Sp22	19.8376	542.694	930.703	214.606	284.698	468.758	16.6223	200.893	16.4641	31.0857	75.7763
Blood group O	421	Fuca1-2Galb1-4GlcNAcb1-2Mana1-6(Fuca1-2Galb1-4GlcNAcb1-2Mana1-3)Manb1-4GlcNAcb1-4(Fuca1-6)GlcNAcb-Sp22	7.98333	1943.73	3705.4	6469.05	502.197	4766.39	92.3683	791.642	214.669	19399	567.495
N-glycan	422	GlcNAcb1-2(GlcNAcb1-6)Mana1-6(GlcNAcb1-2Mana1-3)Manb1-4GlcNAcb1-4GlcNAcb-Sp19	15.1266	61.7644	416.933	155.683	72.4111	105.293	8.06685	42.9497	11.488	3.24987	19.3662
H antigen	423	Fuca1-2Galb1-3GlcNAcb1-3GalNAc-Sp14	7.8294	83.2387	545.451	161.38	75.112	192.792	64.3875	500.711	23.035	56.6506	30.3557
Blood group B	424	Gala1-3(Fuca1-2)Galb1-3GlcNAcb1-3GalNAc-Sp14	14.4037	73.8852	613.419	175.111	302.091	178.179	47.3538	91.3144	40.847	9638.78	63.9259
Blood group A	425	GalNAca1-3(Fuca1-2)Galb1-3GlcNAcb1-3GalNAc-Sp14	27.0579	86.713	508.207	217.724	139.74	189.945	87.7532	208.697	17.2354	153.459	30.5892
alpha Gal	426	Gala1-3Galb1-3GlcNAcb1-3GalNAc-Sp14	11.9199	74.5536	1709.72	143.504	115.19	541.661	115.285	286.265	37.983	960.199	58.831
Blood group O	427	Fuca1-2Galb1-3GlcNAcb1-2Mana1-6(Fuca1-2Galb1-3GlcNAcb1-2Mana1-3)Manb1-4GlcNAcb1-4(Fuca1-6)GlcNAcb-Sp22	11.5169	919.809	1950.06	779.597	163.818	475.469	82.5853	4045.11	12.6718	92.6483	58.2569
Blood group B	428	Gala1-3(Fuca1-2)Galb1-4GlcNAcb1-2Mana1-6(Gala1-3(Fuca1-2)Galb1-4GlcNAcb1-2Mana1-3)Manb1-4GlcNAcb1-4(Fuca1-6)GlcNAcb-Sp22	15.9862	250.771	813.418	170.877	215.097	239.224	33.1805	54.7958	17.4336	38.6629	64.7652
N-glycan	429	Galb1-3GlcNAcb1-6(Galb1-3GlcNAcb1-2)Mana1-6(Galb1-3GlcNAcb1-2Mana1-3)Manb1-4GlcNAcb1-4GlcNAcb-Sp19	43.0915	108.67	588.502	112.101	97.3005	143.898	32.4864	46.8467	77.2227	17.7889	49.2551
H antigen	430	Galb1-4GlcNAcb1-6(Fuca1-2Galb1-3GlcNAcb1-3)Galb1-4Glc-Sp21	10.1829	39.8094	468.594	87.6702	146.242	61.7516	64.1164	201.253	6.72792	75.5766	32.2679
Fuc-R	431	Fuca1-3GlcNAcb1-6(Galb1-4GlcNAcb1-3)Galb1-4Glc-Sp21	8.79375	148.991	4439.11	1813.04	210.132	558.382	3619.42	30.4817	24.1039	482.996	1685.65
N-glycan	432	GlcNAcb1-2Mana1-6(GlcNAcb1-4)(GlcNAcb1-2Mana1-3)Manb1-4GlcNAcb1-4GlcNAc-Sp21	6.70432	71.3395	597.36	222.666	71.8906	87.2645	13.1621	17.3116	10.957	7.19592	3.30263
N-glycan	433	GlcNAcb1-2Mana1-6(GlcNAcb1-4)(GlcNAcb1-4(GlcNAcb1-2)Mana1-3)Manb1-4GlcNAcb1-4GlcNAc-Sp21	11.4307	66.4666	194.042	40.163	87.7945	56.8832	1.43782	48.389	4.0228	4.47557	53.4304
N-glycan	434	GlcNAcb1-6(GlcNAcb1-2)Mana1-6(GlcNAcb1-4)(GlcNAcb1-2Mana1-3)Manb1-4GlcNAcb1-4GlcNAc-Sp21	11.0712	49.0725	281.36	51.0179	40.8545	30.6187	19.7887	32.7533	11.7112	2.79603	15.4033
N-glycan	435	GlcNAcb1-6(GlcNAcb1-2)Mana1-6(GlcNAcb1-4)(GlcNAcb1-4(GlcNAcb1-2)Mana1-3)Manb1-4GlcNAcb1-4GlcNAc-Sp21	9.22193	35.6821	110.535	52.0667	40.7202	36.0667	9.43332	36.8335	9.74577	21.2818	31.8921
N-glycan	436	Galb1-4GlcNAcb1-2Mana1-6(GlcNAcb1-4)(Galb1-4GlcNAcb1-2Mana1-3)Manb1-4GlcNAcb1-4GlcNAc-Sp21	17.7537	99.1822	483.626	110.786	63.44	75.8981	25.0531	114.724	9.1122	19.96	13.1539
N-glycan	437	Galb1-4GlcNAcb1-2Mana1-6(GlcNAcb1-4)(Galb1-4GlcNAcb1-4(Galb1-4GlcNAcb1-2)Mana1-3)Manb1-4GlcNAcb1-4GlcNAc-Sp21	10.0213	106.605	649.067	159.944	172.841	222.704	294.792	213.051	14.1605	118.72	289.288
N-glycan	438	Galb1-4GlcNAcb1-6(Galb1-4GlcNAcb1-2)Mana1-6(GlcNAcb1-4)(Galb1-4GlcNAcb1-2Mana1-3)Manb1-4GlcNAcb1-4GlcNAc-Sp21	3.43418	282.862	507.342	169.353	134.829	208.109	177.594	75.2404	5.19937	21.6385	20.4588
N-glycan	439	Galb1-4GlcNAcb1-6(Galb1-4GlcNAcb1-2)Mana1-6(GlcNAcb1-4)(Galb1-4GlcNAcb1-4(Galb1-4GlcNAcb1-2)Mana1-3)Manb1-4GlcNAcb1-4GlcNAc-Sp21	1.78935	180.28	743.824	172.856	116.004	186.588	-323.618	125.65	12.1161	55.9254	11.1183
Gal-R	440	Galb1-4Galb-Sp10	44.0306	360.838	755.529	153.329	138.897	198.695	54.0079	310.926	8.65425	418.763	49.3465
Gal-R	441	Galb1-6Galb-Sp10	22.1221	387.155	1359.19	561.478	468.293	3817.04	97.5676	957.149	19.7853	786.272	60.0331
Sialylated Glycans	442	Neu5Aca2-3Galb1-4GlcNAcb1-3Galb-Sp8	15.7517	151.037	755.448	127.451	172.201	58.4851	12.3268	553.983	15.5428	9.4321	32.8375
GalNAc-R	443	GalNAcb1-6GalNAcb-Sp8	4.77495	113.225	773.652	226.816	125.18	310.784	32.0048	70.6713	12.224	31.0608	29.8679
Sulfated glycans	444	(6S)Galb1-3GlcNAcb-Sp0	21.6491	1530	2025.46	648.508	1179.24	1550.65	61.8188	1630.98	10.9205	27.0567	150.06
Sulfated glycans	445	(6S)Galb1-3(6S)GlcNAc-Sp0	7.8319	107.998	1545.66	375.48	286.847	431.948	29.3864	463.502	18.0856	11.2878	69.3705
Blood group O	446	Fuca1-2Galb1-4 GlcNAcb1-2Mana1-6(Fuca1-2Galb1-4GlcNAcb1-2(Fuca1-2Galb1-4GlcNAcb1-4)Mana1-3)Manb1-4GlcNAcb1-4GlcNAcb-Sp12	19.6931	1037.11	745.682	5161.37	189.076	7833.07	29.6027	595.072	925.726	19417.4	435.546
Blood group O	447	Fuca1-2Galb1-4(Fuca1-3)GlcNAcb1-2Mana1-6(Fuca1-2Galb1-4(Fuca1-3)GlcNAcb1-4(Fuca1-2Galb1-4(Fuca1-3)GlcNAcb1-2)Mana1-3)Manb1-4GlcNAcb1-4GlcNAcb-Sp12	12.1467	340.645	741.221	445.414	355.14	642.943	50.3269	389.074	40.4003	53.0947	18.056
Lewis	448	Galb1-4(Fuca1-3)GlcNAcb1-6GalNAc-Sp14	12.8027	152.698	400.935	191.097	276.354	393.201	35.0358	90.4726	52.0341	80.8984	150.951
Type 2 chain	449	Galb1-4GlcNAcb1-2Mana-Sp0	12.5116	181.048	687.151	269.898	230.94	238.502	144.362	125.236	12.9408	125.741	17.8278
Blood group O	450	Fuca1-2Galb1-4GlcNAcb1-6(Fuca1-2Galb1-4GlcNAcb1-3)GalNAc-Sp14	9.3089	2680.21	647.184	118.103	349.772	11997.7	227.422	1173.07	13758.5	14155.3	348.924
Blood group B	451	Gala1-3(Fuca1-2)Galb1-4GlcNAcb1-6(Gala1-3(Fuca1-2)Galb1-4GlcNAcb1-3)GalNAc-Sp14	17.154	149.283	570.732	204.85	187.95	324.31	94.5285	145.711	37.8923	811.229	69.886
Blood group A	452	GalNAca1-3(Fuca1-2)Galb1-4GlcNAcb1-6(GalNAca1-3(Fuca1-2)Galb1-4GlcNAcb1-3)GalNAc-Sp14	7.78335	509.359	543.113	84.4548	105.943	219.743	4.886	36.807	153.42	6133.93	25.0792
Ganglioside	453	Neu5Aca2-8Neu5Aca2-3Galb1-3GalNAcb1-4(Neu5Aca2-8Neu5Aca2-3)Galb1-4Glcb-Sp0	13.9909	359.327	426.13	247.843	116.059	302.516	21.8815	116.986	44.9829	1983.08	25.9568
GalNAc-R	454	GalNAcb1-4Galb1-4Glcb-Sp0	33.4156	273.554	2024.66	458.42	405.477	584.935	45.4569	172.238	11.2333	360.801	57.8452
Blood group A	455	GalNAca1-3(Fuca1-2)Galb1-4GlcNAcb1-2Mana1-6(GalNAca1-3(Fuca1-2)Galb1-4GlcNAcb1-2Mana1-3)Manb1-4GlcNAcb1-4(Fuca1-6)GlcNAcb-Sp22	18.5703	290.954	555.943	266.431	230.601	225.232	-0.982325	159.974	13.238	12.986	-76.1517
Blood group B	456	Gala1-3(Fuca1-2)Galb1-3GlcNAcb1-2Mana1-6(Gala1-3(Fuca1-2)Galb1-3GlcNAcb1-2Mana1-3)Manb1-4GlcNAcb1-4(Fuca1-6)GlcNAcb-Sp22	9.43262	455.027	1335.13	896.303	978.203	746.294	140.612	486.349	7.66625	6364.06	7.81778
H antigen	457	Neu5Aca2-6Galb1-4GlcNAcb1-6(Fuca1-2Galb1-3GlcNAcb1-3)Galb1-4Glc-Sp21	9.25625	85.0057	128.159	63.4853	54.143	174.396	16.8244	40.4325	21.1219	328.517	16.4987
Blood group A	458	GalNAca1-3(Fuca1-2)Galb1-3GlcNAcb1-2Mana1-6(GalNAca1-3(Fuca1-2)Galb1-3GlcNAcb1-2Mana1-3)Manb1-4GlcNAcb1-4(Fuca1-6)GlcNAcb-Sp22	13.0108	234.442	759.908	231.814	231.879	440.305	60.6956	160.601	8.6732	67.2525	113.704
N-glycan	459	Galb1-4GlcNAcb1-6(Galb1-4GlcNAcb1-2)Mana1-6(Galb1-4GlcNAcb1-2Mana1-3)Manb1-4GlcNAcb1-4GlcNAcb-Sp19	26.7771	363.943	669.89	192.063	286.228	347.764	9.35103	150.042	18.0055	18.8881	39.3768
N-glycan	460	Neu5Aca2-3Galb1-4GlcNAcb1-2Mana1-6(GlcNAcb1-4)(Neu5Aca2-3Galb1-4GlcNAcb1-2Mana1-3)Manb1-4GlcNAcb1-4GlcNAcb-Sp21	14.3337	36.7341	135.272	75.8876	57.2247	44.0872	111.907	52.3139	9.84	14.3946	11.9748
N-glycan	461	Neu5Aca2-3Galb1-4GlcNAcb1-4Mana1-6(GlcNAcb1-4)(Neu5Aca2-3Galb1-4GlcNAcb1-4(Neu5Aca2-3Galb1-4GlcNAcb1-2)Mana1-3)Manb1-4GlcNAcb1-4GlcNAcb-Sp21	13.7003	55.1087	384.022	127.972	95.2879	309.963	15.7518	59.6828	10.8163	11.7351	5.39462
N-glycan	462	Neu5Aca2-3Galb1-4GlcNAcb1-6(Neu5Aca2-3Galb1-4GlcNAcb1-2)Mana1-6(GlcNAcb1-4)(Neu5Aca2-3Galb1-4GlcNAcb1-2Mana1-3)Manb1-4GlcNAcb1-4GlcNAcb-Sp21	16.4051	82.9053	457.81	95.3827	59.4503	209.386	102.688	103.994	8.7054	16.816	21.1598
N-glycan	463	Neu5Aca2-3Galb1-4GlcNAcb1-6(Neu5Aca2-3Galb1-4GlcNAcb1-2)Mana1-6(GlcNAcb1-4)(Neu5Aca2-3Galb1-4GlcNAcb1-4(Neu5Aca2-3Galb1-4GlcNAcb1-2)Mana1-3)Manb1-4GlcNAcb1-4GlcNAcb-Sp21	3.88238	88.2959	533.594	153.602	65.5636	52.624	20.5559	53.9761	13.1048	2.47875	60.7022
N-glycan	464	Neu5Aca2-6Galb1-4GlcNAcb1-2Mana1-6(GlcNAcb1-4)(Neu5Aca2-6Galb1-4GlcNAcb1-2Mana1-3)Manb1-4GlcNAcb1-4GlcNAcb-Sp21	14.4664	124.68	554.839	71.0629	124.883	85.3009	-284.76	205.791	14.4505	16.5826	68.8608
N-glycan	465	Neu5Aca2-6Galb1-4GlcNAcb1-4Mana1-6(GlcNAcb1-4)(Neu5Aca2-6Galb1-4GlcNAcb1-4(Neu5Aca2-6Galb1-4GlcNAcb1-2)Mana1-3)Manb1-4GlcNAcb1-4GlcNAcb-Sp21	13.5373	42.0543	829.269	177.55	99.2984	567.018	113.849	91.5865	12.2799	53.0813	210.464
N-glycan	466	Neu5Aca2-6Galb1-4GlcNAcb1-6(Neu5Aca2-6Galb1-4GlcNAcb1-2)Mana1-6(GlcNAcb1-4)(Neu5Aca2-6Galb1-4GlcNAcb1-2Mana1-3)Manb1-4GlcNAcb1-4GlcNAcb-Sp21	17.0208	124.663	636.274	60.4325	112.103	46.4138	169.777	53.3223	16.3791	20.0355	66.2176
N-glycan	467	Neu5Aca2-6Galb1-4GlcNAcb1-6(Neu5Aca2-6Galb1-4GlcNAcb1-2)Mana1-6(GlcNAcb1-4)(Neu5Aca2-6Galb1-4GlcNAcb1-4(Neu5Aca2-6Galb1-4GlcNAcb1-2)Mana1-3)Manb1-4GlcNAcb1-4GlcNAcb-Sp21	20.9272	122.619	794.007	249.104	169.329	257.776	361.891	85.8701	7.81942	53.1945	324.61
Blood group B	468	Gala1-3(Fuca1-2)Galb1-3GalNAca-Sp8	5.66633	604.513	3382.63	204.428	1248.9	593.634	78.393	1203.86	21.1132	17190.6	40.6754
Blood group B	469	Gala1-3(Fuca1-2)Galb1-3GalNAcb-Sp8	21.7832	255.78	1155.41	1318.42	2930	379.657	185.341	913.543	15.3468	8290.46	23.2991
alpha Glucan	470	Glca1-6Glca1-6Glca1-6Glcb-Sp10	15.3959	174.863	668.213	320.621	266.581	445.744	77.071	121.778	5.60428	503.68	24.1852
alpha Glucan	471	Glca1-4Glca1-4Glca1-4Glcb-Sp10	14.6255	161.881	574.427	216.069	230.84	390.523	25.3087	196.004	9.20342	148.32	58.6665
Core 2	472	Neu5Aca2-3Galb1-4GlcNAcb1-6(Neu5Aca2-3Galb1-4GlcNAcb1-3)GalNAca-Sp14	9.70525	47.6193	258.184	151.89	317.288	49.4175	10.7503	151.504	10.6193	22.9198	11.5788
Lewis	473	Fuca1-2Galb1-4(Fuca1-3)GlcNAcb1-2Mana1-6(Fuca1-2Galb1-4(Fuca1-3)GlcNAcb1-2Mana1-3)Manb1-4GlcNAcb1-4(Fuca1-6)GlcNAcb-Sp24	20.2249	246.969	617.127	233.944	314.151	224.386	91.8295	376.99	59.5053	60.3303	59.0021
Lewis	474	Fuca1-2Galb1-3(Fuca1-4)GlcNAcb1-2Mana1-6(Fuca1-2Galb1-3(Fuca1-4)GlcNAcb1-2Mana1-3)Manb1-4GlcNAcb1-4(Fuca1-6)GlcNAcb1-4(Fuca1-6)GlcNAcb-Sp19	25.0962	242.006	646.924	227.418	276.028	740.319	62.1926	219.572	74.9426	57.5623	34.3017
Sialylated Glycans	475	Neu5Aca2-3Galb1-3GlcNAcb1-6(Neu5Aca2-3Galb1-4GlcNAcb1-2)Mana1-6(Neu5Aca2-3Galb1-3GlcNAcb1-2Mana1-3)Manb1-4GlcNAcb1-4GlcNAcb-Sp19	27.4642	133.272	427.543	334.622	282.282	481.545	78.3853	247.379	38.3329	56.2092	10.1919
N-glycan	476	GlcNAcb1-6(GlcNAcb1-2)Mana1-6(GlcNAcb1-2Mana1-3)Manb1-4GlcNAcb1-4(Fuca1-6)GlcNAcb-Sp24	19.1418	104.943	314.33	66.3109	223.518	158.211	35.6154	127.541	27.3861	23.0796	28.494
N-glycan	477	Galb1-3GlcNAcb1-2Mana1-6(GlcNAcb1-4)(Galb1-3GlcNAcb1-2Mana1-3)Manb1-4GlcNAcb1-4GlcNAcb-Sp21	21.97	418.236	873.799	527.11	633.855	624.824	71.2566	214.241	50.744	98.961	22.6025
Sialylated Glycans	478	Neu5Aca2-6Galb1-4GlcNAcb1-6(Galb1-3GlcNAcb1-3)Galb1-4Glcb-Sp21	27.8494	60.4262	378.713	105.718	84.214	1916.94	63.9329	419.57	13.9262	9.51545	66.2113
Sialylated Glycans	479	Neu5Aca2-3Galb1-4GlcNAcb1-2Mana-Sp0	15.7049	554.947	3404.58	849.48	596.176	854.543	134.13	358.862	26.8267	406.522	63.2206
Sialylated Glycans	480	Neu5Aca2-3Galb1-4GlcNAcb1-6GalNAca-Sp14	8.01325	69.1458	870.375	211.916	73.464	67.7794	46.3405	239.589	7.00687	4.4264	66.4791
Sialylated Glycans	481	Neu5Aca2-6Galb1-4GlcNAcb1-6GalNAca-Sp14	34.098	683.2	2376.34	804.55	803.784	952.37	72.9862	332.38	7.66987	341.059	43.0879
Sialylated Glycans	482	Neu5Aca2-6Galb1-4 GlcNAcb1-6(Neu5Aca2-6Galb1-4GlcNAcb1-3)GalNAca-Sp14	13.8545	113.476	477.708	95.0473	131.289	726.919	296.134	541.599	17.8806	595.933	226.448
Sialylated Glycans	483	Neu5Aca2-6Galb1-4GlcNAcb1-2Mana1-6(Neu5Aca2-6Galb1-4GlcNAcb1-2Mana1-3)Manb1-4GlcNAcb1-4(Fuca1-6)GlcNAcb-Sp24	25.4172	70.4873	366.674	126.413	152.457	1388.84	24.2269	84.6983	9.1562	12.3696	20.8809
Sialylated Glycans	484	Neu5Aca2-3Galb1-4GlcNAcb1-2Mana1-6(Neu5Aca2-3Galb1-4GlcNAcb1-2Mana1-3)Manb1-4GlcNAcb1-4(Fuca1-6)GlcNAcb-Sp24	13.764	90.6406	241.62	64.7937	58.2026	116.618	36.3628	141.138	15.6222	5.90772	5.5428
Oligomannose	485	Mana1-6(Mana1-3)Manb1-4GlcNAcb1-4(Fuca1-6)GlcNAcb-Sp19	5.88873	269.862	915.468	226.52	247.789	244.161	110.044	248.994	19.2778	26.6225	21.5839
N-glycan	486	Galb1-4GlcNAcb1-6(Galb1-4GlcNAcb1-2)Mana1-6(Galb1-4GlcNAcb1-2Mana1-3)Manb1-4GlcNAcb1-4(Fuca1-6)GlcNAcb-Sp24	26.6316	278.5	552.918	181.777	166.364	398.114	33.3098	261.815	28.611	23.2316	22.4676
Sialylated Glycans	487	Neu5Aca2-3Galb1-3GlcNAcb1-2Mana1-6(GlcNAcb1-4)(Neu5Aca2-3Galb1-3GlcNAcb1-2Mana1-3)Manb1-4GlcNAcb1-4GlcNAc-Sp21	12.8877	205.78	1462.02	296.326	249.845	380.246	184.562	296.981	4.1451	272.686	41.8093
Lewis	488	Neu5Aca2-6Galb1-4GlcNAcb1-6(Fuca1-2Galb1-4(Fuca1-3)GlcNAcb1-3)Galb1-4Glc-Sp21	36.2112	67.681	495.174	88.5268	110.231	554.107	56.4331	59.11	16.3801	109.586	110.015
Type 1 chain	489	Galb1-3GlcNAcb1-6GalNAca-Sp14	13.4898	82.1152	540.303	56.0584	302.834	145.721	540.914	137.778	15.077	35.0007	29.2925
alpha Gal	490	Gala1-3Galb1-3GlcNAcb1-6GalNAca-Sp14	12.0796	114.585	1065.3	74.5125	118.649	156.691	41.3789	67.3315	28.5449	28.8228	4.87875
Lewis	491	Galb1-3(Fuca1-4)GlcNAcb1-6GalNAca-Sp14	129.894	353.89	605.514	75.281	178.924	85.0181	97.697	49.653	39.9546	24.0303	51.3464
Sialylated Glycans	492	Neu5Aca2-3Galb1-3GlcNAcb1-6GalNAca-Sp14	18.8897	74.8369	267.609	105.301	238.864	68.3131	18.114	93.9593	5.07015	16.8694	40.9397
Sulfated glycans	493	(3S)Galb1-3(Fuca1-4)GlcNAcb-Sp0	16.9702	371.691	667.013	346.086	242.853	243.291	30.1523	184.19	26.4592	30.6809	142.743
Lewis	494	Galb1-4(Fuca1-3)GlcNAcb1-6(Neu5Aca2-6(Neu5Aca2-3Galb1-3)GlcNAcb1-3)Galb1-4Glc-Sp21	5.5824	40.9007	354.649	532.045	97.6471	77.7373	1241.25	9.65643	13.6745	-10.7775	664.721
H antigen	495	Fuca1-2Galb1-4GlcNAcb1-6GalNAca-Sp14	187.98	578.555	384.39	369.636	327.885	5235.31	697.404	759.5	8190.36	13520.3	86.0039
alpha Gal	496	Gala1-3Galb1-4GlcNAcb1-6GalNAca-Sp14	7.18927	102.259	318.73	67.6424	69.4463	54.573	62.2701	51.4376	36.0968	36.3352	13.4871
Lewis	497	Galb1-4(Fuca1-3)GlcNAcb1-2Mana-Sp0	21.175	121.034	942.483	393.015	282.256	254.551	180.421	223.428	17.0608	416.61	545.599
Sulfated glycans	498	Fuca1-2(6S)Galb1-3GlcNAcb-Sp0	13.1111	90.1862	728.864	106.251	216.778	212.608	149.523	292.732	12.4457	48.3034	9.45358
Blood group B	499	Gala1-3(Fuca1-2)Galb1-4GlcNAcb1-6GalNAca-Sp14	4.59588	200.015	1953.73	496.518	453.1	433.872	130.422	558.54	22.7787	746.062	39.3022
H antigen	500	Fuca1-2Galb1-4GlcNAcb1-2Mana-Sp0	11.9642	262.217	671.641	859.267	248.112	1023.06	109.372	333.399	1589.57	6001.52	100.877
Sulfated glycans	501	Fuca1-2Galb1-3(6S)GlcNAcb-Sp0	19.9941	227.079	1694.18	461.636	398.531	375.366	44.1809	347.546	22.3955	114.401	28.2735
Sulfated glycans	502	Fuca1-2(6S)Galb1-3(6S)GlcNAcb-Sp0	20.8005	632.235	2598.37	810.573	534.626	1255.04	54.9198	505.471	12.313	25.0163	38.6088
Sulfated glycans	503	Neu5Aca2-6GalNAcb1-4(6S)GlcNAcb-Sp8	9.96375	79.6509	974.799	328.724	595.598	294.33	52.0499	120.672	13.6649	233.966	28.1193
Sulfated glycans	504	GalNAcb1-4(Fuca1-3)(6S)GlcNAcb-Sp8	18.3175	125.011	3892.35	2917.92	482.279	426.092	395.488	145.512	21.0092	718.546	2493.41
Sulfated glycans	505	(3S)GalNAcb1-4(Fuca1-3)GlcNAcb-Sp8	18.5897	159.895	725.842	186.653	257.399	122.438	55.1512	177.902	22.2577	22.7829	493.93
Blood group O	506	Fuca1-2Galb1-3GlcNAcb1-6(Fuca1-2Galb1-3GlcNAcb1-3)GalNAca-Sp14	7.9746	360.51	633.862	380.183	387.334	641.063	79.2845	551.2	27.3034	42.2006	43.2338
Blood group A	507	GalNAca1-3(Fuca1-2)Galb1-3GlcNAcb1-6GalNAca-Sp14	5.9933	80.3516	379.18	165.655	99.1722	103.94	67.4443	106.741	12.3402	268.359	-8.52693
complex N-glycan	508	GlcNAcb1-6(GlcNAcb1-2)Mana1-6(GlcNAcb1-4)(GlcNAcb1-4(GlcNAcb1-2)Mana1-3)Manb1-4GlcNAcb1-4(Fuca1-6)GlcNAc-Sp21	7.6547	59.94	307.657	138.725	46.5757	70.22	14.4216	43.2846	11.0197	18.0749	4.48988
complex N-glycan	509	Galb1-4GlcNAcb1-6(Galb1-4GlcNAcb1-2)Mana1-6(GlcNAcb1-4)Galb1-4GlcNAcb1-4(Gal b1-4GlcNAcb1-2)Mana1-3)Manb1-4GlcNAcb1-4(Fuca1-6)GlcNAc-Sp21	16.9933	127.728	511.856	143.026	168.89	134.421	-121.145	85.1508	44.4668	26.9553	14.8506
Type 1 Chain	510	Galb1-3GlcNAca1-3Galb1-4GlcNAcb-Sp8	13.8732	162.67	528.974	101.361	80.9867	271.391	182.995	285.416	1.33845	53.3535	22.9799
Sulfated glycans	511	Galb1-3(6S)GlcNAcb-Sp8	10.1925	263.288	1072.77	183.726	334.21	760.93	74.7821	541.831	9.2656	330.034	387.279
Sulfated glycans	512	(6S)(4S)GalNAcb1-4GlcNAc-Sp8	18.8407	252.707	1330.63	4076.39	1962.65	310.535	418.588	128.819	12.7945	17.6575	49.34
Sulfated glycans	513	(6S)GalNAcb1-4GlcNAc-Sp8	10.8032	273.682	2816.45	5446.66	5860.05	602.489	14.5964	211.807	31.1258	545.036	64.139
Sulfated glycans	514	(3S)GalNAcb1-4(3S)GlcNAc-Sp8	14.0037	300.701	1266.22	137.675	392.636	253.493	45.1336	139.629	20.563	21.9903	40.9665
Sulfated glycans	515	GalNAcb1-4(6S)GlcNAc-Sp8	21.4918	395.801	470.578	3535.43	1214.81	875.205	181.438	284.203	32.4943	1422.81	24.2191
Sulfated glycans	516	(3S)GalNAcb1-4GlcNAc-Sp8	8.29265	1243.99	1102.16	3419.46	331.31	292.493	18.4676	67.9376	14.1554	110.415	10.6511
Sulfated glycans	517	(4S)GalNAcb-Sp10	4.1165	213.269	985.89	407.901	624.736	288.782	57.1475	68.2575	8.8448	101.769	23.7359
Phosphorylated glycans	518	Galb1-4(6P)GlcNAcb-Sp0	6.1395	523.921	979.352	335.582	372.825	747.75	152.798	482.769	441.659	1024.6	21.8881
Phosphorylated glycans	519	(6P)Galb1-4GlcNAcb-SP0	13.4303	551.08	771.326	408.53	2550.51	166.045	80.46	348.082	15.4118	169.034	44.4015
Blood group A	520	GalNAca1-3(Fuca1-2)Galb1-4GlcNAcb1-6GalNAc-Sp14	5.62033	66.1613	459.99	125.867	44.9179	63.7873	52.9182	67.3337	78.4825	80.5871	28.1068
Sialylated Glycans	521	Neu5Aca2-6Galb1-4GlcNAcb1-2Man-Sp0	10.7656	190.363	1127.19	317.81	158.655	389.788	134.808	353.893	14.5263	267.133	37.3349
alpha Gal	522	Gala1-3Galb1-4GlcNAcb1-2Mana-Sp0	10.9675	95.4042	573.63	113.874	71.5799	241.811	110.12	106.007	18.3397	125.544	15.3173
Blood group B	523	Gala1-3(Fuca1-2)Galb1-4GlcNAcb1-2Mana-Sp0	19.1397	173.831	517.37	245.002	125.972	193.768	74.056	136.012	8.7409	1216.68	35.273
Blood group A	524	GalNAca1-3(Fuca1-2)Galb1-4 GlcNAcb1-2Mana-Sp0	4.89153	61.3397	367.974	70.4626	68.3174	191.251	29.321	59.6003	1.828	336.277	11.6188
Type 1 chain	525	Galb1-3GlcNAcb1-2Mana-Sp0	19.6903	245.462	405.497	158.326	85.1853	354.689	64.5208	262.309	14.304	36.7067	34.064
Blood group B	526	Gala1-3(Fuca1-2)Galb1-3GlcNAcb1-6GalNAc-Sp14	8.64133	345.017	764.1	239.322	524.833	360.397	52.5674	54.0879	23.1231	10721.4	22.7619
Sialylated Glycans	527	Neu5Aca2-3Galb1-3GlcNAcb1-2Mana-Sp0	9.4248	84.3639	879.89	265.839	178.524	614.964	33.1399	272.821	6.0023	21.8046	35.1091
alpha Gal	528	Gala1-3Galb1-3GlcNAcb1-2Mana-Sp0	4.3343	261.44	483.397	95.1496	162.521	379.342	135.13	336.888	38.5155	57.9014	36.5851
LDN	529	GalNAcb1-4GlcNAcb1-2Mana-Sp0	18.0956	97.918	686.587	10103.5	5170.62	185.639	67.4981	181.735	11.4723	802.359	68.4315
Sialylated Glycans	530	Neu5Aca2-3Galb1-3GlcNAcb1-4Galb1-4Glcb-Sp0	6.92758	131.645	1489.57	409.033	396.595	475.536	119.592	452.256	4.48967	879.293	43.1346
complex N-glycan	531	GlcNAcb1-2 Mana1-6(GlcNAcb1-4)(GlcNAcb1-2Mana1-3)Manb1-4GlcNAcb1-4(Fuca1-6)GlcNAc-Sp21	15.292	51.4341	157.046	58.1037	72.1857	32.4946	15.4753	9.17432	10.2391	22.3439	-3.70587
complex N-glycan	532	Galb1-4GlcNAcb1-2 Mana1-6(GlcNAcb1-4)(Galb1-4GlcNAcb1-2Mana1-3)Manb1-4GlcNAcb1-4(Fuca1-6)GlcNAc-Sp21	10.4823	49.4368	165.943	56.8167	84.4535	98.326	43.5542	33.8968	9.59032	13.0219	-32.6045
complex N-glycan	533	Galb1-4GlcNAcb1-2 Mana1-6(Galb1-4GlcNAcb1-4)(Galb1-4GlcNAcb1-2Mana1-3)Manb1-4GlcNAcb1-4(Fuca1-6)GlcNAc-Sp21	10.9425	50.0849	276.312	53.5491	55.5913	45.2053	2.6563	36.6045	15.0836	21.8889	8.08098
Lewis	534	Fuca1-4(Galb1-3)GlcNAcb1-2 Mana-Sp0	41.5549	801.594	1790.98	446.368	843.726	714.362	115.423	400.327	175.282	167.204	96.4303
Lewis	535	Neu5Aca2-3Galb1-4(Fuca1-3)GlcNAcb1-2Mana-Sp0	7.55835	96.6025	615.664	168.304	115	225.559	72.9824	36.7494	22.799	39.7659	406.295
Polylactosamine	536	GlcNAcb1-3Galb1-4GlcNAcb1-6(GlcNAcb1-3)Galb1-4GlcNAc-Sp0	12.1661	268.993	309.98	64.0662	53.2222	6568.56	10.394	628.591	12.0705	51.4341	15.7708
Blood group A	537	GalNAca1-3(Fuca1-2)Galb1-3GalNAcb1-3Gala1-4Galb1-4Glc-Sp21	4.11342	135.264	415.299	225.746	218.853	82.8124	42.3246	49.7306	1.52513	519.657	20.6458
Blood group B	538	Gala1-3(Fuca1-2)Galb1-3GalNAcb1-3Gala1-4Galb1-4Glc-Sp21	17.5068	193.57	587.999	330.576	1151.59	366.799	121.924	407.413	17.9659	16732	16.6315
Globo	539	Galb1-3GalNAcb1-3Gal-Sp21	18.0007	3480.87	7378.21	5834.6	6044.27	463.978	130.996	1345.58	10.8081	328.304	303.047
polylactosamine N-glycan	540	GlcNAcb1-3Galb1-4GlcNAcb1-2Mana1-6(GlcNAcb1-3Galb1-4GlcNAcb1-2Mana1-3)Manb1-4GlcNAcb1-4GlcNAcb-Sp12	13.8807	44.5977	114.928	46.4177	28.5406	53.72	39.2688	67.857	8.84897	27.792	13.7308
polylactosamine N-glycan	541	GlcNAcb1-3Galb1-4GlcNAcb1-2Mana1-6(GlcNAcb1-3Galb1-4GlcNAcb1-2Mana1-3)Manb1-4GlcNAcb1-4GlcNAcb-Sp25	12.0088	150.173	315.176	257.269	258.344	408.221	9.25603	146.868	18.4994	24.2698	9.99958
polylactosamine N-glycan	542	Galb1-4GlcNAcb1-3Galb1-4GlcNAcb1-2Mana1-6(Galb1-4GlcNAcb1-3Galb1-4GlcNAcb1-2Mana1-3)Manb1-4GlcNAcb1-4GlcNAcb-Sp12	72.2168	525.892	2826.51	758.212	807.684	331.415	61.6808	714.377	62.9295	143.245	69.9863
polylactosamine N-glycan	543	Galb1-4GlcNAcb1-3Galb1-4GlcNAcb1-2Mana1-6(Galb1-4GlcNAcb1-3Galb1-4GlcNAcb1-2Mana1-3)Manb1-4GlcNAcb1-4GlcNAcb-Sp24	22.5779	66.2113	106.268	149.716	49.3028	113.22	17.6181	73.1285	25.3505	94.5503	16.3645
Sialylated Glycans	544	Neu5Gca2-3Galb1-4GlcNAcb1-3Galb1-4GlcNAcb1-2Mana1-6(Neu5Gca2-3Galb1-4GlcNAcb1-3Galb1-4GlcNAcb1-2Mana1-3)Manb1-4GlcNAcb1-4GlcNAcb-Sp24	23.7793	72.9749	138.2	102.831	66.1772	153.325	21.7965	30.3896	15.4754	26.3438	10.9128
Blood group O	545	Fuca1-2Galb1-4GlcNAcb1-3Galb1-4GlcNAcb1-2Mana1-6(Fuca1-2Galb1-4GlcNAcb1-3Galb1-4GlcNAcb1-2Mana1-3)Manb1-4GlcNAcb1-4GlcNAcb-Sp24	13.2825	3860.19	1451.52	2077.19	907.394	12102.4	153.943	1108.89	19986.5	33439.3	225.24
polylactosamine N-glycan	546	GlcNAcb1-3Galb1-4GlcNAcb1-3Galb1-4GlcNAcb1-2Mana1-6(GlcNAcb1-3Galb1-4GlcNAcb1-3Galb1-4GlcNAcb1-2Mana1-3)Manb1-4GlcNAcb1-4GlcNAcb-Sp12	60.2873	616.725	1455.98	731.742	439.483	1070.66	25.0265	417.319	55.4281	39.9352	31.62
polylactosamine N-glycan	547	GlcNAcb1-3Galb1-4GlcNAcb1-3Galb1-4GlcNAcb1-2Mana1-6(GlcNAcb1-3Galb1-4GlcNAcb1-3Galb1-4GlcNAcb1-2Mana1-3)Manb1-4GlcNAcb1-4GlcNAcb-Sp25	13.0317	86.1436	155.731	158.498	128.303	349.796	16.3755	112.39	12.5456	25.8633	21.0713
polylactosamine N-glycan	548	Galb1-4GlcNAcb1-3Galb1-4GlcNAcb1-3Galb1-4GlcNAcb1-2Mana1-6(Galb1-4GlcNAcb1-3Galb1-4GlcNAcb1-3Galb1-4GlcNAcb1-2Mana1-3)Manb1-4GlcNAcb1-4GlcNAcb-Sp12	44.391	532.738	1585.74	578.83	616.663	705.844	27.5027	151.888	60.6848	51.5029	113.286
polylactosamine N-glycan	549	Galb1-4GlcNAcb1-3Galb1-4GlcNAcb1-3Galb1-4GlcNAcb1-2Mana1-6(Galb1-4GlcNAcb1-3Galb1-4GlcNAcb1-3Galb1-4GlcNAcb1-2Mana1-3)Manb1-4GlcNAcb1-4GlcNAcb-Sp24	22.3838	2541.58	527.703	167.471	109.995	313.861	22.6594	35.6861	1055.49	260.41	13.4054
polylactosamine N-glycan	550	GlcNAcb1-3Galb1-4GlcNAcb1-3Galb1-4GlcNAcb1-3Galb1-4GlcNAcb1-2Mana1-6(GlcNAcb1-3Galb1-4GlcNAcb1-3Galb1-4GlcNAcb1-3Galb1-4GlcNAcb1-2Mana1-3)Manb1-4GlcNAcb1-4GlcNAcb-Sp25	9.94307	266.789	94.4558	70.6145	48.2609	172.462	12.8041	161.804	11.5402	37.7065	17.7049
polylactosamine N-glycan	551	Galb1-4GlcNAcb1-3Galb1-4GlcNAcb1-3Galb1-4GlcNAcb1-3Galb1-4GlcNAcb1-2Mana1-6(Galb1-4GlcNAcb1-3Galb1-4GlcNAcb1-3Galb1-4GlcNAcb1-3Galb1-4GlcNAcb1-2Mana1-3)Manb1-4GlcNAcb1-4GlcNAcb-Sp25	33.618	2197.44	330.781	324.355	302.186	394.453	37.1064	115.891	1101	292.625	27.115
polylactosamine N-glycan	552	Galb1-3GlcNAcb1-3Galb1-4GlcNAcb1-2Mana1-6(Galb1-3GlcNAcb1-3Galb1-4GlcNAcb1-2Mana1-3)Manb1-4GlcNAcb1-4GlcNAc-Sp25	12.8642	200.192	661.504	257.174	161.774	410.123	22.1321	148.759	43.953	52.5	21.0169
polysialic acid	553	Neu5Gca2-8Neu5Gca2-3Galb1-4GlcNAc-Sp0	6.19125	47.1019	380.8	95.7416	98.799	98.2093	70.767	60.4669	3.33208	-18.0586	-3.5658
polysialic acid	554	Neu5Aca2-8Neu5Gca2-3Galb1-4GlcNAc-Sp0	14.3927	40.7296	287.608	79.9699	171.045	199.105	17.063	15.5427	2.99515	10.9535	2.7002
polysialic acid	555	Neu5Gca2-8Neu5Aca2-3Galb1-4GlcNAc-Sp0	1.9615	43.6339	280.633	49.6223	115.487	61.1512	56.7433	31.3685	4.93192	7.6075	32.3143
polysialic acid	556	Neu5Gca2-8Neu5Gca2-3Galb1-4GlcNAcb1-3Galb1-4GlcNAc-Sp0	9.07475	32.7596	337.418	40.9695	90.8551	49.0286	5.93878	24.5339	6.34108	8.6909	13.2709
polysialic acid	557	Neu5Gca2-8Neu5Gca2-6Galb1-4GlcNAc-Sp0	9.92555	242.761	443.616	98.4184	785.606	467.718	86.4712	114.974	10.4449	23.386	28.3268
polysialic acid	558	Neu5Aca2-8Neu5Aca2-3Galb1-4GlcNAc-Sp0	4.17675	92.7777	563.43	162.717	126.75	76.0085	1.36533	162.619	13.5057	24.2443	10.5353
polylactosamine N-glycan	559	GlcNAcb1-3Galb1-4GlcNAcb1-6(GlcNAcb1-3Galb1-4GlcNAcb1-2)Mana1-6(GlcNAcb1-3Galb1-4GlcNAcb1-2Man a1-3)Manb1-4GlcNAcb1-4GlcNAc-Sp24	30.2151	557.425	695.933	172.707	121.071	460.391	40.4658	175.344	25.5229	470.902	34.5281
polylactosamine N-glycan	560	Galb1-4GlcNAcb1-3Galb1-4GlcNAcb1-6(Galb1-4GlcNAcb1-3Galb1-4GlcNAcb1-2)Mana1-6(Galb1-4GlcNAcb1-3Galb1-4GlcNAcb1-2Mana1-3)Mana1-4GlcNAcb1-4GlcNAc-Sp24	22.4901	1074.03	1573.52	1351.25	1080.61	948.425	73.1373	613.81	34.5008	120.96	34.9851
alpha Gal	561	Gala1-3Galb1-4GlcNAcb1-2Mana1-6(Gala1-3Galb1-4GlcNAcb1-2Mana1-3)Manb1-4GlcNAcb1-4GlcNAc-Sp24	31.4951	250.878	651.917	248.978	120.815	526.211	36.6901	182.858	44.6582	23.4124	6.83537
Core 2	562	GlcNAcb1-3Galb1-4GlcNAcb1-6(GlcNAcb1-3Galb1-3)GalNAca-Sp14	4.02318	92.5753	370.448	144.458	256.328	316.939	25.2357	305.654	10.4117	23.9274	8.42313
beta GalNAc	563	GalNAcb1-3GlcNAcb-Sp0	9.3842	88.1009	1151.73	6048.41	5299.1	278.82	51.2081	144.177	12.2721	56.135	-8.44918
LDN	564	GalNAcb1-4GlcNAcb1-3GalNAcb1-4GlcNAcb-Sp0	11.4474	371.448	493.69	6677.85	846.219	315.842	51.7062	306.842	1.22065	552.906	6.73955
polylactosamine N-glycan	565	GlcNAcb1-3Galb1-4GlcNAcb1-3Galb1-4GlcNAcb1-3Galb1-4GlcNAcb1-3Galb1-4GlcNAcb1-2Mana1-6(GlcNAcb1-3Galb1-4GlcNAcb1-3Galb1-4GlcNAcb1-3Galb1-4GlcNAcb1-3Galb1-4GlcNAcb1-2Mana1-3)Manb1-4GlcNAcb1-4GlcNAcb-Sp25	11.2608	195.07	240.239	280.726	149.594	347.793	4.57923	72.9298	7.2439	40.535	-4.1084
polylactosamine N-glycan	566	Galb1-4GlcNAcb1-3Galb1-4GlcNAcb1-3Galb1-4GlcNAcb1-3Galb1-4GlcNAcb1-3Galb1-4GlcNAcb1-2Mana1-6(Galb1-4GlcNAcb1-3Galb1-4GlcNAcb1-3Galb1-4GlcNAcb1-3Galb1-4GlcNAcb1-3Galb1-4GlcNAcb1-2Mana1-3)Manb1-4GlcNAcb1-4GlcNAcb-Sp25	19.9065	2934.62	128.276	607.45	106.447	259.867	35.5451	95.5928	1265.24	822.202	14.7978
Core 1	567	GlcNAb1-3Galb1-3GalNAc-Sp14	19.7163	123.806	568.833	215.964	219.337	154.792	72.3889	162.712	6.44005	17.6413	13.0492
Core 2	568	Galb1-3GlcNAcb1-6(Galb1-3)GalNAc-Sp14	18.354	908.231	4577.56	739.687	947.932	486.678	145.853	3747.68	9.77	123.304	84.1056
polylactosamine N-glycan	569	Galb1-4GlcNAcb1-3Galb1-4GlcNAcb1-3Galb1-4GlcNAcb1-3Galb1-4GlcNAcb1-3Galb1-4GlcNAcb1-3Galb1-4GlcNAcb1-2Mana1-6(Galb1-4GlcNAcb1-3Galb1-4GlcNAcb1-3Galb1-4GlcNAcb1-3Galb1-4GlcNAcb1-3Galb1-4GlcNAcb1-3Galb1-4GlcNAcb1-2Mana1-3)Manb1-4GlcNAcb1-4GlcNAcb-Sp25	44.2283	4605.77	172.949	72.9167	42.5509	229.78	69.6003	97.5743	1051.12	1224.85	19.0931
Sulfated glycans	570	(3S)GlcAb1-3Galb1-4GlcNAcb1-3Galb1-4Glc-Sp0	16.9141	258.687	5055.07	806.533	934.664	2022.99	72.2441	1584.76	23.6144	65.5257	14.8637
Sulfated glycans	571	(3S)GlcAb1-3Galb1-4GlcNAcb1-2Mana-Sp0	12.2546	447.266	696.92	337.205	329.397	117.968	62.7514	887.806	11.6533	20.3078	28.887
polylactosamine N-glycan	572	Galb1-3GlcNAcb1-3Galb1-4GlcNAcb1-3Galb1-4GlcNAcb1-6(Galb1-3GlcNAcb1-3Galb1-4GlcNAcb1-3Galb1-4GlcNAb1-2)Mana1-6(Galb1-3GlcNAcb1-3Galb1-4GlcNAcb1-3Galb1-4GlcNAcb1-2Mana1-3)Manb1-4GlcNAcb1-4(Fuca1-6)GlcNAcb-Sp24	39.4579	511.009	1645.93	1124.81	362.797	2674.95	105.216	766.967	25.9477	98.6704	52.2835
polylactosamine N-glycan	573	Galb1-3GlcNAcb1-3Galb1-4GlcNAcb1-6(Galb1-3GlcNAcb1-3Galb1-4GlcNAb1-2)Mana1-6(Galb1-3GlcNAcb1-3Galb1-4GlcNAcb1-2Mana1-3)Manb1-4GlcNAcb1-4(Fuca1-6)GlcNAcb-Sp24	29.252	1395.54	945.397	587.5	759.02	1111.07	30.047	684.661	31.4433	54.6728	64.2183
polysialic acid	574	Neu5Aca2-8Neu5Aca2-3Galb1-3GalNAcb1-4(Neu5Aca2-3)Galb1-4Glc-Sp21	7.56575	89.1204	608.87	179.351	236.692	247.677	25.4627	321.599	2.93718	10.9432	41.3697
polylactosamine N-glycan	575	GlcNAcb1-3Galb1-4GlcNAcb1-2Mana1-6(GlcNAcb1-3Galb1-4GlcNAcb1-2Mana1-3)Manb1-4GlcNAcb1-4(Fuca1-6)GlcNAcb-Sp24	19.7929	411.565	639.8	304.056	307.461	523.456	17.1668	212.362	18.7489	34.2791	17.3663
polylactosamine N-glycan	576	Galb1-4GlcNAcb1-3Galb1-4GlcNAcb1-2Mana1-6(Galb1-4GlcNAcb1-3Galb1-4GlcNAcb1-2Mana1-3)Manb1-4GlcNAcb1-4(Fuca1-6)GlcNAcb-Sp24	22.4391	185.029	763.737	348.827	114.307	150.078	-2.0775	111.736	27.9327	16.6983	11.7934
polylactosamine N-glycan	577	GlcNAcb1-3Galb1-4GlcNAcb1-3Galb1-4GlcNAcb1-2Mana1-6(GlcNAcb1-3Galb1-4GlcNAcb1-3Galb1-4GlcNAcb1-2Mana1-3)Manb1-4GlcNAcb1-4(Fuca1-6)GlcNAcb-Sp24	22.4454	302.513	390.473	247.029	208.698	432.161	-14.0403	74.0529	20.615	-79.5745	15.6971
polylactosamine N-glycan	578	Galb1-4GlcNAcb1-3Galb1-4GlcNAcb1-3Galb1-4GlcNAcb1-2Mana1-6(Galb1-4GlcNAcb1-3Galb1-4GlcNAcb1-3Galb1-4GlcNAcb1-2Mana1-3)Manb1-4GlcNAcb1-4(Fuca1-6)GlcNAcb-Sp24	45.4498	2474.7	977.697	386.465	170.958	502.435	15.8732	116.044	743.975	233.005	7.28652
polylactosamine N-glycan	579	GlcNAcb1-3Galb1-4GlcNAcb1-3Galb1-4GlcNAcb1-3Galb1-4GlcNAcb1-2Mana1-6(GlcNAcb1-3Galb1-4GlcNAcb1-3Galb1-4GlcNAcb1-3Galb1-4GlcNAcb1-2Mana1-3)Manb1-4GlcNAcb1-4(Fuca1-6)GlcNAcb-Sp24	23.0667	198.204	299.36	352.764	246.965	583.174	-2.65755	84.7369	26.0399	-156.192	9.0027
polylactosamine N-glycan	580	Galb1-4GlcNAcb1-3Galb1-4GlcNAcb1-3Galb1-4GlcNAcb1-3Galb1-4GlcNAcb1-2Mana1-6(Galb1-4GlcNAcb1-3Galb1-4GlcNAcb1-3Galb1-4GlcNAcb1-3Galb1-4GlcNAcb1-2Mana1-3)Manb1-4GlcNAcb1-4(Fuca1-6)GlcNAcb-Sp24	31.4655	2421.44	413.764	396.087	179.791	474.573	38.8178	213.459	1109.09	416.678	20.353
polylactosamine N-glycan	581	GlcNAcb1-3Galb1-4GlcNAcb1-3Galb1-4GlcNAcb1-3Galb1-4GlcNAcb1-3Galb1-4GlcNAcb1-2Mana1-6(GlcNAcb1-3Galb1-4GlcNAcb1-3Galb1-4GlcNAcb1-3Galb1-4GlcNAcb1-3Galb1-4GlcNAcb1-2Mana1-3)Manb1-4GlcNAcb1-4(Fuca1-6)GlcNAcb-Sp19	10.0888	207.497	181.923	144.397	142.23	228.416	0.777175	71.3166	21.9972	13.9357	-10.5158
polylactosamine N-glycan	582	Galb1-4GlcNAcb1-3Galb1-4GlcNAcb1-3Galb1-4GlcNAcb1-3Galb1-4GlcNAcb1-3Galb1-4GlcNAcb1-2Mana1-6(Galb1-4GlcNAcb1-3Galb1-4GlcNAcb1-3Galb1-4GlcNAcb1-3Galb1-4GlcNAcb1-3Galb1-4GlcNAcb1-2Mana1-3)Manb1-4GlcNAcb1-4(Fuca1-6)GlcNAcb-Sp19	25.6538	2838.55	505.527	814.627	155.42	387.377	49.6345	124.882	1457.58	282.651	15.123
polylactosamine N-glycan	583	Galb1-4GlcNAcb1-3Galb1-4GlcNAcb1-6(Galb1-4GlcNAcb1-3Galb1-4GlcNAb1-2)Mana1-6(Galb1-4GlcNAcb1-3Galb1-4GlcNAcb1-2Mana1-3)Manb1-4GlcNAcb1-4(Fuca1-6)GlcNAcb-Sp24	29.23	419.861	886.721	204.573	214.995	490.896	15.6955	135.836	137.392	86.7897	30.6984
polylactosamine N-glycan	584	GlcNAcb1-3Galb1-4GlcNAcb1-3Galb1-4GlcNAcb1-6(GlcNAcb1-3Galb1-4GlcNAcb1-3Galb1-4GlcNAb1-2)Mana1-6(GlcNAcb1-3Galb1-4GlcNAcb1-3Galb1-4GlcNAcb1-2Mana1-3)Manb1-4GlcNAcb1-4(Fuca1-6)GlcNAcb-Sp24	37.4438	386.817	518.965	214.157	177.911	280.392	20.5153	120.557	13.0307	38.191	26.3738
polylactosamine N-glycan	585	Galb1-4GlcNAcb1-3Galb1-4GlcNAcb1-3Galb1-4GlcNAcb1-6(Galb1-4GlcNAcb1-3Galb1-4GlcNAcb1-3Galb1-4GlcNAb1-2)Mana1-6(Galb1-4GlcNAcb1-3Galb1-4GlcNAcb1-3Galb1-4GlcNAcb1-2Mana1-3)Manb1-4GlcNAcb1-4(Fuca1-6)GlcNAcb-Sp24	65.8528	1915.45	721.25	173.724	175.106	479.258	28.3221	43.8465	783.498	598.562	48.2202
polylactosamine N-glycan	586	GlcNAcb1-3Galb1-4GlcNAcb1-3Galb1-4GlcNAcb1-3Galb1-4GlcNAcb1-6(GlcNAcb1-3Galb1-4GlcNAcb1-3Galb1-4GlcNAcb1-3Galb1-4GlcNAb1-2)Mana1-6(GlcNAcb1-3Galb1-4GlcNAcb1-3Galb1-4GlcNAcb1-3Galb1-4GlcNAcb1-2Mana1-3)Manb1-4GlcNAcb1-4(Fuca1-6)GlcNAcb-Sp24	29.2945	327.623	396.114	97.4208	164.919	446.174	39.93	38.2251	39.3963	45.3159	24.0626
polylactosamine N-glycan	587	Galb1-4GlcNAcb1-3Galb1-4GlcNAcb1-3Galb1-4GlcNAcb1-3Galb1-4GlcNAcb1-6(Galb1-4GlcNAcb1-3Galb1-4GlcNAcb1-3Galb1-4GlcNAcb1-3Galb1-4GlcNAb1-2)Mana1-6(Galb1-4GlcNAcb1-3Galb1-4GlcNAcb1-3Galb1-4GlcNAcb1-3Galb1-4GlcNAcb1-2Mana1-3)Manb1-4GlcNAcb1-4(Fuca1-6)GlcNAcb-Sp24	26.6021	3042.92	512.874	313.693	175.975	687.37	95.3423	39.7299	1333.81	1102.17	27.2805
polylactosamine N-glycan	588	GlcNAcb1-3Galb1-4GlcNAcb1-3Galb1-4GlcNAcb1-3Galb1-4GlcNAcb1-3Galb1-4GlcNAcb1-6(GlcNAcb1-3Galb1-4GlcNAcb1-3Galb1-4GlcNAcb1-3Galb1-4GlcNAcb1-3Galb1-4GlcNAb1-2)Mana1-6(GlcNAcb1-3Galb1-4GlcNAcb1-3Galb1-4GlcNAcb1-3Galb1-4GlcNAcb1-3Galb1-4GlcNAcb1-2Mana1-3)Manb1-4GlcNAcb1-4(Fuca1-6)GlcNAcb-Sp24	17.4064	279.983	230.726	78.9368	139.304	383.653	26.0799	294.867	45.0444	46.3184	26.9581
polylactosamine N-glycan	589	Galb1-4GlcNAcb1-3Galb1-4GlcNAcb1-3Galb1-4GlcNAcb1-3Galb1-4GlcNAcb1-3Galb1-4GlcNAcb1-6(Galb1-4GlcNAcb1-3Galb1-4GlcNAcb1-3Galb1-4GlcNAcb1-3Galb1-4GlcNAcb1-3Galb1-4GlcNAb1-2)Mana1-6(Galb1-4GlcNAcb1-3Galb1-4GlcNAcb1-3Galb1-4GlcNAcb1-3Galb1-4GlcNAcb1-3Galb1-4GlcNAcb1-2Mana1-3)Manb1-4GlcNAcb1-4(Fuca1-6)GlcNAcb-Sp24	18.38	4102.76	272.299	529.954	108.179	686.116	80.6583	468.981	1816.16	749.163	49.5059
Core 3	590	Galb1-4GlcNAcb1-3Galb1-4GlcNAcb1-3GalNAca-Sp14	19.2936	169.936	424.078	283.168	211.318	244.883	22.7221	83.3766	18.8655	23.2199	24.8773
Core 2	591	Galb1-4GlcNAcb1-3Galb1-4GlcNAcb1-6(Galb1-3)GalNAca-Sp14	35.3779	398.075	593.337	459.524	420.858	217.617	48.4416	2460.54	42.6609	114.963	27.4714
Core 4	592	Galb1-4GlcNAcb1-3Galb1-4GlcNAcb1-6(Galb1-4GlcNAcb1-3Galb1-4GlcNAcb1-3)GalNAca-Sp14	27.8795	248.512	560.012	365.913	401.296	395.861	61.7101	285.503	41.27	1308.33	19.5521
Core 3	593	Neu5Aca2-3Galb1-4GlcNAcb1-3Galb1-4GlcNAcb1-3GalNAca-Sp14	9.4104	59.8741	309.052	175.479	130.398	55.6425	25.8786	71.1805	15.2453	26.7346	19.9586
Core 3	594	GlcNAcb1-3Galb1-4GlcNAcb1-3GalNAca-Sp14	5.84785	77.189	377.591	115.528	232.969	323.61	62.1641	102.34	15.2057	49.272	21.5909
Core 2	595	GlcNAcb1-3Galb1-4GlcNAcb1-6(Galb1-3)GalNAca-Sp14	15.6486	257.811	446.386	210.671	413.964	130.493	-162.745	3940.67	29.7935	582.229	67.0841
Core 2	596	GlcNAcb1-3Galb1-4GlcNAcb1-6(GlcNAcb1-3Galb1-4GlcNAcb1-3)GalNAca-Sp14	30.0538	83.3639	508.66	148.504	291.142	220.313	21.0516	92.0239	17.3059	25.689	16.8803
Core 2	597	Neu5Aca2-3Galb1-4GlcNAcb1-3Galb1-4GlcNAcb1-6(Neu5Aca2-3Galb1-4GlcNAcb1-3Galb1-4GlcNAcb1-3)GalNAca-Sp14	29.6716	248.771	384.931	346.561	218.194	271.024	36.8055	140.95	98.1427	818.293	26.5333
Core 1	598	Neu5Aca2-6Galb1-4GlcNAcb1-3Galb1-4GlcNAcb1-3GalNAca-Sp14	17.4489	307.517	830.568	196.706	135.896	2051.85	523.44	454.445	62.3611	943.666	22.8907
Core 1	599	GlcNAcb1-3Galb1-4GlcNAcb1-3Galb1-4GlcNAcb1-3GalNAca-Sp14	7.7855	350.866	824.35	169.509	131.831	185.043	35.3183	342.423	25.1222	35.8109	11.4241
Core 1	600	Galb1-4GlcNAcb1-3Galb1-3GalNAca-Sp14	3.90272	76.324	1030.11	178.186	214.136	90.0858	52.2049	262.885	8.51622	44.4323	-1.47715
Core 2	601	Neu5Aca2-3Galb1-4GlcNAcb1-3Galb1-4GlcNAcb1-6(Galb1-3)GalNAca-Sp14	17.7067	352.422	713.87	389.736	369.125	267.526	32.6631	3044.46	44.1137	150.5	59.9397
Core 2	602	Neu5Aca2-6Galb1-4GlcNAcb1-3Galb1-4GlcNAcb1-6(Galb1-3)GalNAca-Sp14	10.4984	989.518	732.168	191.581	317.758	1942.5	1369.12	1337.29	41.5872	2737.34	59.6752
Core 2	603	Neu5Aca2-6Galb1-4GlcNAcb1-6(Galb1-3)GalNAca-Sp14	23.8665	455.089	667.472	496.303	471.989	1049.66	247.942	5305.03	51.2957	692.359	543.072
polylactosamine N-glycan	604	Neu5Aca2-3Galb1-4GlcNAcb1-3Galb1-4GlcNAcb1-2Mana1-6(Neu5Aca2-3Galb1-4GlcNAcb1-3Galb1-4GlcNAcb1-2Mana1-3)Manb1-4GlcNAcb1-4GlcNAcb-Sp12	17.9706	315.432	491.278	317.446	192.705	674.017	62.6889	365.608	53.8196	82.889	26.371
Core 2	605	GlcNAcb1-6(Neu5Aca2-3Galb1-3)GalNAca-Sp14	10.3456	90.0686	433.009	148.327	353.561	49.9901	55.4785	30.5104	8.46213	29.9742	12.8525
Core 4	606	Neu5Aca2-6Galb1-4GlcNAcb1-3Galb1-4GlcNAcb1-6(Neu5Aca2-6Galb1-4GlcNAcb1-3Galb1-4GlcNAcb1-3)GalNAca-Sp14	22.9532	1445.97	363.159	490.247	344.813	4470.9	811.235	317.181	90.6235	1467.4	37.3691
polylactosamine N-glycan	607	Neu5Aca2-6Galb1-4GlcNAcb1-3Galb1-4GlcNAcb1-3Galb1-4GlcNAcb1-2Mana1-6(Neu5Aca2-6Galb1-4GlcNAcb1-3Galb1-4GlcNAcb1-3Galb1-4GlcNAcb1-2Mana1-3)Manb1-4GlcNAcb1-4GlcNAcb-Sp12	35.8643	1470.2	1221.51	1135.75	710.1	3104.92	584.67	366.536	156.653	3301.09	58.9163
polylactosamine N-glycan	608	Neu5Aca2-3Galb1-4GlcNAcb1-3Galb1-4GlcNAcb1-3Galb1-4GlcNAcb1-2Mana1-6(Neu5Aca2-3Galb1-4GlcNAcb1-3Galb1-4GlcNAcb1-3Galb1-4GlcNAcb1-2Mana1-3)Manb1-4GlcNAcb1-4GlcNAcb-Sp12	49.8646	758.816	1065.73	1405.16	1859.86	780.476	71.0662	588.668	166.775	229.883	56.1224
polylactosamine N-glycan	609	Neu5Aca2-6Galb1-4GlcNAcb1-3Galb1-4GlcNAcb1-2Mana1-6(Neu5Aca2-6Galb1-4GlcNAcb1-3Galb1-4GlcNAcb1-2Mana1-3)Manb1-4GlcNAcb1-4GlcNAcb-Sp12	18.3167	437.346	381.283	675.411	681.346	1209.92	228.156	358.128	142.853	1226.22	21.8485
GlcNAc-R	610	GlcNAcb1-3Fuca-Sp21	17.351	127.064	359.518	181.965	244.934	311.595	36.3751	63.1876	8.41892	14.8312	37.1575
Ganglioside	611	Galb1-3GalNAcb1-4(Neu5Aca2-8Neu5Aca2-8Neu5Aca2-3)Galb1-4Glcb-Sp21	11.9446	367.256	1095.43	1270.78	331.498	293.107	92.4511	106.523	13.1925	78.4838	11.3695

## Sheet: Mouse Serum
CLASS	Chart Number	Glycan Sequence	Type AB mIgM	StDev	% CV	Type AB mIgG	StDev	% CV	SIV particles mIgM	StDev	% CV	SIV particles mIgG	StDev	% CV
Monosaccharides	1	Gala-Sp8	332.653	112.83	33.9182	14.2549	4.27169	29.9664	500.106	78.6487	15.7264	14.4206	7.66632	53.1623
Monosaccharides	2	Glca-Sp8	145.42	58.3933	40.1549	12.6571	6.51638	51.484	377.223	22.5789	5.98556	1.35065	1.04409	77.3026
Monosaccharides	3	Mana-Sp8	6592.61	966.743	14.664	13.3557	3.08605	23.1067	3935.75	504.201	12.8108	8.73513	9.85373	112.806
Monosaccharides	4	GalNAca-Sp8	692.585	192.66	27.8175	11.3965	7.68238	67.4102	1597.67	426.247	26.6793	5.7826	1.56726	27.1031
Monosaccharides	5	GalNAca-Sp15	424.046	134.401	31.6949	15.4345	9.09614	58.9338	554.845	114.211	20.5844	6.14225	1.51982	24.7436
Monosaccharides	6	Fuca-Sp8	1345.11	241.716	17.9699	18.2288	20.1065	110.301	484.907	124.817	25.7403	9.94785	6.16073	61.9302
Monosaccharides	7	Fuca-Sp9	2763.41	485.132	17.5556	16.2013	6.39923	39.4983	330.079	66.6299	20.186	9.4878	3.41196	35.9615
Monosaccharides	8	Rhaa-Sp8	943.445	94.6958	10.0372	25.959	7.79937	30.0449	370.988	66.102	17.8178	34.3013	8.6332	25.1688
Monosaccharides	9	Neu5Aca-Sp8	432.623	17.9561	4.15052	10.4013	5.73121	55.1008	1029	94.8229	9.21507	6.9339	4.93298	71.143
Monosaccharides	10	Neu5Aca-Sp11	18.0272	24.8845	138.039	3.30613	2.64148	79.8967	-43.4667	29.9358	-68.8706	9.99137	6.03861	60.4382
Monosaccharides	11	Neu5Acb-Sp8	115.68	103.441	89.4194	7.2557	9.38547	129.353	311.735	92.4761	29.665	7.53712	7.92613	105.161
Monosaccharides	12	Galb-Sp8	4814.51	346.713	7.20142	16.5755	12.5736	75.8565	5016.24	206.997	4.12653	6.806	2.34979	34.5252
Monosaccharides	13	Glcb-Sp8	55.853	20.6644	36.9979	13.4397	9.45837	70.3764	341.091	35.5726	10.4291	8.92162	1.69705	19.0218
Monosaccharides	14	Manb-Sp8	259.647	79.5821	30.6501	14.7224	8.85525	60.148	864.725	117.014	13.5319	10.2165	3.33191	32.6129
Monosaccharides	15	GalNAcb-Sp8	340.453	364.595	107.091	27.353	0.784484	2.868	66.3112	110.444	166.555	8.6557	3.8783	44.8063
Monosaccharides	16	GlcNAcb-Sp0	32.3453	17.1896	53.144	4.08157	2.2364	54.7927	251.053	65.8523	26.2304	7.65155	8.6609	113.191
Monosaccharides	17	GlcNAcb-Sp8	75.6921	17.0148	22.479	5.26207	4.17835	79.4049	425.387	165.824	38.982	0.023225	5.01332	21585.9
Monosaccharides	18	GlcN(Gc)b-Sp8	91.7113	9.0966	9.91874	11.9763	7.64401	63.8261	378.538	119.759	31.6374	11.9677	10.7066	89.4622
Core 4	19	Galb1-4GlcNAcb1-6(Galb1-4GlcNAcb1-3)GalNAca-Sp8	92.8767	64.4939	69.4403	6.18942	5.55781	89.7953	177.102	281.345	158.861	7.9424	6.51154	81.9845
Core 4	20	Galb1-4GlcNAcb1-6(Galb1-4GlcNAcb1-3)GalNAc-Sp14	678.645	1658.41	244.371	7.24362	2.91885	40.2954	240.294	89.8965	37.4111	6.60892	4.28298	64.806
GlcNAc-R	21	GlcNAcb1-6(GlcNAcb1-4)(GlcNAcb1-3)GlcNAc-Sp8	-242.547	114.74	-47.3061	-0.584375	2.89894	-496.075	369.996	79.927	21.6021	3.9526	2.89731	73.3014
Sulfated glycans	22	6S(3S)Galb1-4(6S)GlcNAcb-Sp0	86.7815	15.6805	18.069	16.9459	12.408	73.2214	666.897	322.64	48.3792	9.11507	2.5595	28.0799
Sulfated glycans	23	6S(3S)Galb1-4GlcNAcb-Sp0	73.9314	44.9688	60.8251	8.89265	2.55867	28.7728	136.635	42.4389	31.06	13.3751	7.57661	56.6471
Sulfated glycans	24	(3S)Galb1-4(Fuca1-3)(6S)Glc-Sp0	190.546	79.9875	41.978	14.0857	8.55069	60.7046	274.561	46.3927	16.8971	6.7028	3.37814	50.399
Sulfated glycans	25	(3S)Galb1-4Glcb-Sp8	179.888	78.9805	43.9054	13.2209	12.4384	94.0814	268.813	58.0406	21.5914	6.6211	7.36157	111.184
Sulfated glycans	26	(3S)Galb1-4(6S)Glcb-Sp0	996.562	173.115	17.3712	15.1364	2.18512	14.4362	1515.06	176.364	11.6408	2.06977	3.40187	164.359
Sulfated glycans	27	(3S)Galb1-4(6S)Glcb-Sp8	2328.61	74.6564	3.20606	9.1424	5.20474	56.9297	1229.31	112.066	9.11623	16.7882	6.90168	41.1104
Sulfated glycans	28	(3S)Galb1-3(Fuca1-4)GlcNAcb-Sp8	468.237	28.9895	6.19119	11.8918	3.12388	26.2692	681.773	24.9163	3.65463	1.22687	1.93613	157.81
Sulfated glycans	29	(3S)Galb1-3GalNAca-Sp8	3473.84	310.955	8.95135	17.4539	23.7471	136.056	3192.72	754.515	23.6323	6.80065	0.61411	9.03017
Sulfated glycans	30	(3S)Galb1-3GlcNAcb-Sp0	1451.53	132.15	9.10419	5.81565	3.26049	56.0641	2631.02	577.195	21.9381	4.6042	3.85619	83.7537
Sulfated glycans	31	(3S)Galb1-3GlcNAcb-Sp8	4014.58	297.282	7.40506	14.521	7.43937	51.2319	3227.56	546.642	16.9367	16.29	3.3349	20.4721
Sulfated glycans	32	(3S)Galb1-4(Fuca1-3)GlcNAc-Sp0	166.022	83.0633	50.0317	3.12753	8.56321	273.801	185.689	60.5618	32.6146	11.2359	3.61214	32.148
Sulfated glycans	33	(3S)Galb1-4(Fuca1-3)GlcNAc-Sp8	59.7987	19.2971	32.2701	11.2422	7.6517	68.0623	126.628	58.6657	46.329	4.23353	6.93711	163.861
Sulfated glycans	34	(3S)Galb1-4(6S)GlcNAcb-Sp0	1864.44	276.174	14.8127	12.528	4.87474	38.911	1472.24	200.16	13.5956	6.87808	6.37629	92.7046
Sulfated glycans	35	(3S)Galb1-4(6S)GlcNAcb-Sp8	2968.3	298.421	10.0536	14.243	5.50588	38.6568	2125.36	605.39	28.4841	6.05963	6.07462	100.248
Sulfated glycans	36	(3S)Galb1-4GlcNAcb-Sp0	240.874	62.9245	26.1234	7.04363	2.22641	31.6089	390.286	84.9887	21.776	5.31133	3.48594	65.6322
Sulfated glycans	37	(3S)Galb1-4GlcNAcb-Sp8	46.2845	28.5142	61.6063	13.8567	13.749	99.2229	98.0409	9.94551	10.1442	2.7822	7.07208	254.19
Sulfated glycans	38	(3S)Galb-Sp8	87.5823	39.4597	45.0544	3.35592	5.24045	156.155	336.208	198.246	58.9653	5.90475	3.0105	50.9843
Sulfated glycans	39	(6S)(4S)Galb1-4GlcNAcb-Sp0	126.795	41.5944	32.8045	5.97687	14.0927	235.787	353.128	20.4302	5.78548	8.36768	6.42505	76.7842
Sulfated glycans	40	(4S)Galb1-4GlcNAcb-Sp8	61.5479	22.2483	36.1479	4.85695	5.10393	105.085	131.961	100.82	76.4018	-2.36455	1.39881	-59.1575
Phosphorylated glycans	41	(6P)Mana-Sp8	82.5016	46.5707	56.4483	0.18035	1.95778	1085.55	241.126	165.109	68.4742	5.33265	10.1956	191.191
Sulfated glycans	42	(6S)Galb1-4Glcb-Sp0	100.41	7.99224	7.9596	1.80148	7.08085	393.059	540.002	157.522	29.1707	11.2528	12.0706	107.268
Sulfated glycans	43	(6S)Galb1-4Glcb-Sp8	151.314	124.031	81.9693	16.6604	20.7039	124.27	241.712	45.9578	19.0134	6.88938	6.64853	96.5041
Sulfated glycans	44	(6S)Galb1-4GlcNAcb-Sp8	120.583	62.8359	52.1101	10.1956	10.0004	98.0861	634.27	32.3271	5.09674	6.31793	4.91432	77.7838
Sulfated glycans	45	(6S)Galb1-4(6S)Glcb-Sp8	276.627	86.9899	31.4466	2.40303	4.04782	168.447	433.894	64.6416	14.898	9.10248	3.54265	38.9197
Sulfated glycans	46	Neu5Aca2-3(6S)Galb1-4GlcNAcb-Sp8	53.0414	6.79554	12.8118	7.9928	5.71775	71.5363	26.4502	25.3555	95.8614	3.56727	2.24513	62.9369
Sulfated glycans	47	(6S)GlcNAcb-Sp8	125.734	52.1333	41.4633	5.9216	4.40213	74.3401	370.156	81.4022	21.9914	6.32695	3.32213	52.5077
Sulfated glycans	48	Neu5,9Ac2a-Sp8	19.647	12.4916	63.5802	15.0255	16.5784	110.336	136.777	31.9091	23.3293	5.71973	4.82366	84.3338
Sialylated Glycans	49	Neu5,9Ac2a2-6Galb1-4GlcNAcb-Sp8	100.658	42.9731	42.6922	12.4977	6.13368	49.0785	95.348	23.5197	24.6673	4.80875	6.23676	129.696
Oligomannose	50	Mana1-6(Mana1-3)Manb1-4GlcNAcb1-4GlcNAcb-Sp12	97.9284	20.5442	20.9788	7.05857	6.83736	96.866	161.46	52.6918	32.6347	1.90808	5.06095	265.238
Oligomannose	51	Mana1-6(Mana1-3)Manb1-4GlcNAcb1-4GlcNAcb-Sp13	55.6711	21.0104	37.7402	15.2912	6.31614	41.3057	124.696	15.9068	12.7565	8.93118	3.07076	34.3825
complex N-glycan	52	GlcNAcb1-2Mana1-6(GlcNAcb1-2Mana1-3)Manb1-4GlcNAcb1-4GlcNAcb-Sp12	94.936	35.2956	37.1783	-0.527825	7.87496	-1491.96	80.3701	53.879	67.0386	5.41812	9.11599	168.25
complex N-glycan	53	GlcNAcb1-2Mana1-6(GlcNAcb1-2Mana1-3)Manb1-4GlcNAcb1-4GlcNAcb-Sp13	928.204	90.6372	9.7648	7.77955	2.60705	33.5116	658.572	61.8256	9.38782	8.72385	3.1047	35.5887
complex N-glycan	54	Galb1-4GlcNAcb1-2Mana1-6(Galb1-4GlcNAcb1-2Mana1-3)Manb1-4GlcNAcb1-4GlcNAcb-Sp12	38.9956	119.157	305.566	15.2953	11.7284	76.6798	115.441	88.0355	76.2604	-1.6052	4.38707	-273.303
complex N-glycan	55	Neu5Aca2-6Galb1-4GlcNAcb1-2Mana1-6(Neu5Aca2-6Galb1-4GlcNAcb1-2Mana1-3)Manb1-4GlcNAcb1-4GlcNAcb-Sp12	33.9594	8.43456	24.8372	6.89957	4.69965	68.1151	114.737	116.037	101.133	0.3831	3.54341	924.932
complex N-glycan	57	Neu5Aca2-6Galb1-4GlcNAcb1-2Mana1-6(Neu5Aca2-6Galb1-4GlcNAcb1-2Man-a1-3)Manb1-4GlcNAcb1-4GlcNAcb-Sp21	49.2325	25.3155	51.4203	4.2347	6.76585	159.772	54.7373	96.5907	176.462	8.31653	4.90888	59.0256
complex N-glycan	58	Neu5Aca2-6Galb1-4GlcNAcb1-2Mana1-6(Neu5Aca2-6Galb1-4GlcNAcb1-2Mana1-3)Manb1-4GlcNAcb1-4GlcNAcb-Sp24	249.14	108.088	43.3843	5.29545	1.45334	27.4451	-26.3147	44.0574	-167.425	15.5949	4.9213	31.557
Blood group O	59	Fuca1-2Galb1-3GalNAcb1-3Gala-Sp9	140.956	40.3622	28.6346	8.06085	8.15568	101.176	115.516	56.5126	48.922	4.34223	7.22064	166.289
Blood group O	60	Fuca1-2Galb1-3GalNAcb1-3Gala1-4Galb1-4Glcb-Sp9	258.771	51.6017	19.9411	0.712225	2.46336	345.868	296.725	38.7311	13.0529	8.76735	5.04966	57.5962
Blood group O	61	Fuca1-2Galb1-3(Fuca1-4)GlcNAcb-Sp8	23.8907	6.08312	25.4623	4.31348	4.10878	95.2546	107.643	26.6162	24.7263	6.6212	5.66019	85.4858
Blood group O	62	Fuca1-2Galb1-3GalNAca-Sp8	91.9022	38.8287	42.25	6.56323	2.15825	32.884	648.505	57.0613	8.7989	4.494	4.51178	100.396
Blood group O	63	Fuca1-2Galb1-3GalNAca-Sp14	56.036	58.9839	105.261	9.76277	3.41925	35.0233	98.5594	70.0233	71.0467	3.54855	3.76838	106.195
Blood group O	64	Fuca1-2Galb1-3GalNAcb1-4(Neu5Aca2-3)Galb1-4Glcb-Sp0	46.0907	15.9223	34.5455	5.3774	3.77836	70.2638	375.878	76.8595	20.448	11.9108	8.86873	74.4593
Blood group O	65	Fuca1-2Galb1-3GalNAcb1-4(Neu5Aca2-3)Galb1-4Glcb-Sp9	251.428	249.098	99.0733	2.96418	5.13995	173.402	72.0371	16.8504	23.3913	2.03783	3.92708	192.709
Blood group O	66	Fuca1-2Galb1-3GlcNAcb1-3Galb1-4Glcb-Sp8	86.815	26.4601	30.4787	10.3125	5.99123	58.097	366.299	76.1641	20.7929	6.30773	7.78909	123.485
Blood group O	67	Fuca1-2Galb1-3GlcNAcb1-3Galb1-4Glcb-Sp10	269.038	96.6239	35.9145	5.55043	2.51235	45.2642	138.787	70.1614	50.5531	4.77327	2.44237	51.1675
Blood group O	68	Fuca1-2Galb1-3GlcNAcb-Sp0	158.141	22.3582	14.1382	8.63505	5.49706	63.6599	344.811	160.842	46.6464	2.3691	3.27932	138.421
Blood group O	69	Fuca1-2Galb1-3GlcNAcb-Sp8	375.396	16.7871	4.47185	12.7252	8.39636	65.9823	109.77	92.2604	84.0488	17.4405	5.24962	30.1001
Lewis	70	Fuca1-2Galb1-4(Fuca1-3)GlcNAcb1-3Galb1-4(Fuca1-3)GlcNAcb-Sp0	24.6593	7.38489	29.9477	2.13457	3.80608	178.306	81.4902	16.8737	20.7064	8.55837	9.67268	113.02
Lewis	71	Fuca1-2Galb1-4(Fuca1-3)GlcNAcb1-3Galb1-4(Fuca1-3)GlcNAcb1-3Galb1-4(Fuca1-3)GlcNAcb-Sp0	101.107	31.0416	30.7016	12.4082	3.6268	29.229	272.265	72.9128	26.7801	3.40137	5.03983	148.17
Lewis	72	Fuca1-2Galb1-4(Fuca1-3)GlcNAcb-Sp0	299.9	88.7163	29.582	-1.49558	4.01445	-268.422	3343.6	492.992	14.7444	-0.11515	2.70325	-2347.59
Lewis	73	Fuca1-2Galb1-4(Fuca1-3)GlcNAcb-Sp8	146.576	35.015	23.8886	5.25357	2.92093	55.5989	92.3253	13.9809	15.1431	8.60598	7.42514	86.2789
Blood group O	74	Fuca1-2Galb1-4GlcNAcb1-3Galb1-4GlcNAcb-Sp0	1261.08	328.397	26.0409	4.9821	9.0981	182.616	77.1955	55.4764	71.8649	-0.98815	3.38919	-342.984
Blood group O	75	Fuca1-2Galb1-4GlcNAcb1-3Galb1-4GlcNAcb1-3Galb1-4GlcNAcb-Sp0	5387.16	350.838	6.51248	18.2734	8.41285	46.0388	130.228	32.0179	24.586	9.97925	6.90495	69.1931
Blood group O	76	Fuca1-2Galb1-4GlcNAcb-Sp0	62.1992	33.0294	53.1027	9.45575	6.37516	67.421	36.9317	23.7253	64.2409	0.416125	3.36786	809.338
Blood group O	77	Fuca1-2Galb1-4GlcNAcb-Sp8	301.163	36.4037	12.0877	4.17948	2.83682	67.875	149.775	51.9093	34.6582	1.50123	4.60957	307.054
Blood group O	78	Fuca1-2Galb1-4Glcb-Sp0	63.5399	3.69308	5.81222	11.4613	16.0076	139.666	142.766	71.9154	50.3729	3.2191	0.81084	25.1884
Blood group O	79	Fuca1-2Galb-Sp8	7407.91	479.993	6.47947	26.554	8.24366	31.0449	140.738	30.9322	21.9786	5.80565	7.8313	134.891
Fuc-R	80	Fuca1-3GlcNAcb-Sp8	2706.4	386.171	14.2688	4.3238	3.15536	72.9765	199.869	60.1935	30.1165	2.0926	4.10814	196.318
Fuc-R	81	Fuca1-4GlcNAcb-Sp8	6346.41	584.881	9.21594	8.4027	10.499	124.948	467.969	97.5148	20.8379	6.81262	3.16969	46.5267
Fuc-R	82	Fucb1-3GlcNAcb-Sp8	218.933	60.1615	27.4794	11.2414	5.77905	51.4087	157.991	41.82	26.4699	12.3969	3.18854	25.7204
Blood group A	83	GalNAca1-3(Fuca1-2)Galb1-3GlcNAcb-Sp0	61.3739	23.3016	37.9665	7.08182	5.76811	81.4494	259.309	50.2945	19.3956	2.2226	1.67401	75.3176
Blood group A	84	GalNAca1-3(Fuca1-2)Galb1-4(Fuca1-3)GlcNAcb-Sp0	305.354	133.242	43.6353	4.83115	6.7493	139.704	206.699	96.6759	46.7714	4.01555	3.04294	75.7788
Sulfated glycans	85	(3S)Galb1-4(Fuca1-3)Glcb-Sp0	240.42	144.43	60.0739	6.73622	8.81886	130.917	265.677	63.1165	23.7569	11.9908	10.759	89.7272
Blood group A	86	GalNAca1-3(Fuca1-2)Galb1-4GlcNAcb-Sp0	2187.73	86.5598	3.95661	0.750875	3.61251	481.107	123.111	49.4478	40.1652	6.64945	7.92363	119.162
Blood group A	87	GalNAca1-3(Fuca1-2)Galb1-4GlcNAcb-Sp8	2266.03	95.3983	4.20994	7.3566	10.4938	142.645	110.898	61.0435	55.0446	1.09138	4.65666	426.678
Blood group A	88	GalNAca1-3(Fuca1-2)Galb1-4Glcb-Sp0	19.0824	10.8564	56.8922	12.469	6.70638	53.7846	94.4628	15.8763	16.8069	5.43695	4.85759	89.3441
GlcNAc-R	89	GlcNAcb1-3Galb1-3GalNAca-Sp8	78.1611	27.0965	34.6674	8.09238	1.94057	23.9802	420.766	298.699	70.9892	5.9354	4.47145	75.3353
Blood group A	90	GalNAca1-3(Fuca1-2)Galb-Sp8	21.2747	9.37152	44.05	5.69645	5.97066	104.814	315.38	71.0046	22.514	4.62953	6.16016	133.063
Blood group A	91	GalNAca1-3(Fuca1-2)Galb-Sp18	55.7903	22.3981	40.147	8.87323	4.73333	53.3439	1.46373	22.5002	1537.19	9.61257	13.5897	141.374
Forssman	92	GalNAca1-3GalNAcb-Sp8	125.61	98.8244	78.6755	10.4961	15.5379	148.035	270.94	33.8696	12.5008	7.74578	4.9425	63.809
alpha GalNAc	93	GalNAca1-3Galb-Sp8	287.275	258.196	89.8775	17.2845	7.83759	45.3445	169.788	93.5004	55.0688	3.81997	4.91991	128.794
Blood group A	94	GalNAca1-4(Fuca1-2)Galb1-4GlcNAcb-Sp8	1975.09	343.738	17.4037	28.3701	7.317	25.7912	385.319	79.2024	20.555	8.16708	3.05678	37.4281
GalNAc-R	95	GalNAcb1-3GalNAca-Sp8	69.7246	45.9069	65.8404	6.13283	4.18835	68.2939	658.475	121.054	18.3839	-4.51107	2.95133	-65.424
GalNAc-R	96	GalNAcb1-3(Fuca1-2)Galb-Sp8	1243.05	222.101	17.8674	10.247	10.7377	104.79	204.9	99.3521	48.4882	5.4837	6.62636	120.837
Globo	97	GalNAcb1-3Gala1-4Galb1-4GlcNAcb-Sp0	475.487	131.101	27.572	18.9906	11.8579	62.4409	548.408	163.808	29.8697	10.0515	9.88605	98.3542
LDNF	98	GalNAcb1-4(Fuca1-3)GlcNAcb-Sp0	147.516	41.3413	28.0249	27.9292	10.4781	37.5168	229.731	70.3965	30.6429	10.6454	6.94358	65.2258
LDN	99	GalNAcb1-4GlcNAcb-Sp0	330.746	292.383	88.401	6.75523	2.10931	31.2249	201.944	43.7241	21.6516	9.07463	6.60616	72.7981
LDN	100	GalNAcb1-4GlcNAcb-Sp8	163.303	68.8461	42.1585	0.543475	8.85632	1629.57	274.255	80.0115	29.1741	16.5714	13.0281	78.6179
alpha Gal	101	Gala1-2Galb-Sp8	1774.58	103.261	5.81889	20.1233	11.0554	54.9383	2183.16	196.274	8.99037	22.8959	17.3039	75.5763
Blood group B	102	Gala1-3(Fuca1-2)Galb1-3GlcNAcb-Sp0	4309.04	614.068	14.2507	202.544	14.3277	7.07388	165.688	46.2478	27.9125	1.53355	2.55318	166.488
Blood group B	103	Gala1-3(Fuca1-2)Galb1-3GlcNAcb-Sp8	8427.49	691.586	8.20631	252.472	6.32093	2.50361	281.148	104.689	37.2364	5.3842	3.23063	60.0021
Blood group B	104	Gala1-3(Fuca1-2)Galb1-4(Fuca1-3)GlcNAcb-Sp0	2798.29	79.7279	2.84916	7.4101	1.25633	16.9543	257.123	75.0946	29.2057	2.7326	3.96441	145.078
Blood group B	105	Gala1-3(Fuca1-2)Galb1-4(Fuca1-3)GlcNAcb-Sp8	4661.52	308.872	6.626	19.5295	4.51272	23.1073	334.775	71.7108	21.4206	7.15935	5.68373	79.3889
Blood group B	106	Gala1-3(Fuca1-2)Galb1-4GlcNAc-Sp0	18731	1287.96	6.87605	426.912	21.1	4.94247	201.156	67.5376	33.5748	-0.414025	2.32525	-561.621
Blood group B	107	Gala1-3(Fuca1-2)Galb1-4Glcb-Sp0	13981	797.568	5.70465	77.0272	14.7628	19.1657	105.586	92.1409	87.2665	7.6262	8.66002	113.556
Blood group B	108	Gala1-3(Fuca1-2)Galb-Sp8	7757.11	547.88	7.06294	10.9871	2.70602	24.629	75.0789	13.0479	17.3789	2.17468	3.2204	148.086
Blood group B	109	Gala1-3(Fuca1-2)Galb-Sp18	5197.19	193.626	3.7256	15.6608	11.6563	74.4294	103.826	66.9078	64.4421	9.4845	5.87164	61.9077
alpha Gal	110	Gala1-4(Gala1-3)Galb1-4GlcNAcb-Sp8	250.499	96.277	38.4341	2.8241	2.39925	84.9562	540.611	468.411	86.6447	9.5467	3.92078	41.0695
alpha Gal	111	Gala1-3GalNAca-Sp8	146.756	80.8925	55.1205	14.2892	9.83107	68.8006	64.6225	51.0762	79.0378	3.48653	9.94605	285.271
alpha Gal	112	Gala1-3GalNAca-Sp16	114.868	59.5362	51.8302	0.53055	8.69969	1639.75	110.359	48.4922	43.9405	4.31843	7.24504	167.77
alpha Gal	113	Gala1-3GalNAcb-Sp8	83.879	26.4868	31.5774	1.24875	3.10059	248.296	237.121	46.9535	19.8015	0.26275	2.83494	1078.95
alpha Gal	114	Gala1-3Galb1-4(Fuca1-3)GlcNAcb-Sp8	-13.1593	34.6644	-263.423	12.2307	7.2058	58.9155	17.9971	21.3723	118.754	3.6203	7.77568	214.78
alpha Gal	115	Gala1-3Galb1-3GlcNAcb-Sp0	-6.22172	10.1619	-163.33	6.93055	7.13947	103.014	580.452	209.046	36.0144	14.4541	8.40448	58.146
alpha Gal	116	Gala1-3Galb1-4GlcNAcb-Sp8	108.536	47.8715	44.1064	5.74413	9.50347	165.447	232.863	67.7183	29.0807	12.0607	8.80475	73.0038
alpha Gal	117	Gala1-3Galb1-4Glcb-Sp0	38.0676	21.8517	57.4023	7.71138	2.87677	37.3055	273.948	213.951	78.0993	14.0173	9.49075	67.7076
alpha Gal	118	Gala1-3Galb1-4Glc-Sp10	244.07	135.041	55.3285	6.69748	2.36254	35.2751	70.2243	60.9119	86.739	4.57263	12.9263	282.69
alpha Gal	119	Gala1-3Galb-Sp8	101.458	83.0965	81.902	11.6245	0.467276	4.01975	190.506	75.3063	39.5296	2.6501	4.33126	163.438
alpha Gal	120	Gala1-4(Fuca1-2)Galb1-4GlcNAcb-Sp8	233.404	89.3607	38.2858	11.6687	7.3945	63.3705	356.425	44.2654	12.4193	11.9663	6.4909	54.2434
alpha Gal	121	Gala1-4Galb1-4GlcNAcb-Sp0	251.185	77.9256	31.0232	22.7512	16.082	70.6861	430.507	146.803	34.1001	11.1985	14.2582	127.323
alpha Gal	122	Gala1-4Galb1-4GlcNAcb-Sp8	196.418	115.386	58.7451	19.061	9.91768	52.0312	416.703	30.7226	7.37277	8.55978	5.91772	69.1341
alpha Gal	123	Gala1-4Galb1-4Glcb-Sp0	332.878	53.2196	15.9877	11.4596	8.33235	72.7107	509.302	53.2649	10.4584	8.62857	5.55171	64.341
alpha Gal	124	Gala1-4GlcNAcb-Sp8	245.858	45.5788	18.5387	4.2987	5.60955	130.494	139.866	81.592	58.3358	-0.62855	1.14448	-182.083
alpha Gal	125	Gala1-6Glcb-Sp8	281.52	84.7092	30.0899	5.21285	1.42999	27.4321	389.085	62.3101	16.0145	4.28945	2.27993	53.152
Gal-R	126	Galb1-2Galb-Sp8	212.272	68.5533	32.295	3.37965	4.92788	145.81	-15.5129	59.5258	-383.718	4.41885	4.55346	103.046
Lewis	127	Galb1-3(Fuca1-4)GlcNAcb1-3Galb1-4(Fuca1-3)GlcNAcb-Sp0	97.2655	40.1385	41.267	10.4004	7.44695	71.6025	76.7108	82.399	107.415	6.51632	9.32642	143.124
Lewis	128	Galb1-3GlcNAcb1-3Galb1-4(Fuca1-3)GlcNAcb-Sp0	224.425	75.0324	33.4331	17.8214	4.22313	23.697	175.921	119.294	67.811	1.56422	1.96194	125.426
Lewis	129	Galb1-3(Fuca1-4)GlcNAc-Sp0	136.276	142.026	104.219	6.82022	9.98238	146.364	90.0546	38.9807	43.2857	10.1315	6.28799	62.0639
Lewis	130	Galb1-3(Fuca1-4)GlcNAc-Sp8	51.0558	63.7474	124.858	1.94882	1.58242	81.1988	72.8552	19.2429	26.4125	6.34267	3.21865	50.7459
Lewis	131	Fuca1-4(Galb1-3)GlcNAcb-Sp8	46.9116	17.0555	36.3566	9.6943	9.3272	96.2133	130.992	26.6064	20.3115	0.598525	2.22123	371.118
Core 2	132	Galb1-4GlcNAcb1-6GalNAca-Sp8	229.349	47.9316	20.899	18.5895	14.7689	79.4476	99.6474	51.5051	51.6873	2.18605	2.18654	100.023
Core 2	133	Galb1-4GlcNAcb1-6GalNAc-Sp14	441.151	54.7466	12.4099	15.7415	12.1036	76.8896	847.419	127.989	15.1034	15.5825	7.64565	49.0656
Core 2	134	GlcNAcb1-6(Galb1-3)GalNAca-Sp8	296.675	103.635	34.932	5.4162	10.7067	197.68	478.974	99.098	20.6897	11.6003	8.54407	73.6538
Core 2	135	GlcNAcb1-6(Galb1-3)GalNAca-Sp14	208.449	41.235	19.7818	4.98315	3.68045	73.8579	669.626	26.7605	3.99634	9.6241	6.37996	66.2915
Sialylated Glycans	136	Neu5Aca2-6(Galb1-3)GalNAca-Sp8	170.794	62.769	36.7514	2.87368	2.48589	86.5056	96.4037	26.1954	27.1726	9.56023	4.66487	48.7946
Sialylated Glycans	137	Neu5Aca2-6(Galb1-3)GalNAca-Sp14	85.6155	69.7991	81.5262	9.97583	13.5574	135.903	20.9822	58.3707	278.191	2.76675	2.66362	96.2726
Sialylated Glycans	138	Neu5Acb2-6(Galb1-3)GalNAca-Sp8	19.7646	12.6837	64.1737	7.0548	4.84673	68.7011	588.237	68.5152	11.6475	4.65043	5.75985	123.857
Sialylated Glycans	139	Neu5Aca2-6(Galb1-3)GlcNAcb1-4Galb1-4Glcb-Sp10	94.7281	48.1433	50.8226	14.7788	8.98922	60.8253	697.428	136.714	19.6026	7.20148	3.48073	48.3335
Core 1	140	Galb1-3GalNAca-Sp8	22.92	17.3156	75.5481	-0.76945	2.36929	-307.92	38.1604	31.069	81.4168	5.0559	5.14044	101.672
Core 1	141	Galb1-3GalNAca-Sp14	251.882	415.909	165.12	5.68455	4.53224	79.729	138.551	42.2947	30.5263	2.66963	4.77868	179.002
Core 1	142	Galb1-3GalNAca-Sp16	60.9953	33.9301	55.6274	15.0421	9.76039	64.887	140.2	58.0368	41.3957	5.3522	2.71039	50.6407
Gal-R	143	Galb1-3GalNAcb-Sp8	217.465	89.1783	41.0082	9.75915	7.92322	81.1876	493.961	106.538	21.5681	6.20385	7.37629	118.899
Globo	144	Galb1-3GalNAcb1-3Gala1-4Galb1-4Glcb-Sp0	382.941	254.3	66.4072	16.1684	3.95437	24.4573	451.029	168.23	37.2992	17.6398	9.09102	51.5371
Ganglioside	145	Galb1-3GalNAcb1-4(Neu5Aca2-3)Galb1-4Glcb-Sp0	128.282	30.7723	23.988	10.1289	4.12722	40.747	57.8209	35.0133	60.5547	11.7077	10.8192	92.4109
Ganglioside	146	Galb1-3GalNAcb1-4Galb1-4Glcb-Sp8	325.823	256.485	78.7189	17.5352	8.61354	49.1213	424.009	148.721	35.075	6.00343	2.82752	47.0984
Gal-R	147	Galb1-3Galb-Sp8	290.16	76.0628	26.2141	3.94168	1.8467	46.8505	280.349	37.3005	13.305	8.38225	1.71005	20.4008
Type 1 chain	148	Galb1-3GlcNAcb1-3Galb1-4GlcNAcb-Sp0	114.031	37.8383	33.1826	15.3144	12.4936	81.5808	110.163	61.8009	56.0996	2.48325	7.85625	316.37
Type 1 chain	149	Galb1-3GlcNAcb1-3Galb1-4Glcb-Sp10	231.35	82.926	35.8444	8.94027	3.45044	38.5943	100.284	38.1645	38.0564	5.91733	6.72863	113.711
Type 1 chain	150	Galb1-3GlcNAcb-Sp0	204.051	102.592	50.2778	9.9519	10.7036	107.553	100.816	47.9569	47.5686	13.4722	11.5475	85.7135
Type 1 chain	151	Galb1-3GlcNAcb-Sp8	263.234	58.9022	22.3763	3.7651	3.8235	101.551	227.874	208.007	91.2816	6.0311	4.74604	78.6928
Lewis	152	Galb1-4(Fuca1-3)GlcNAcb-Sp0	4496.98	766.947	17.0547	4.82262	2.70503	56.0903	1858.18	131.497	7.07668	8.28647	7.22226	87.1572
Lewis	153	Galb1-4(Fuca1-3)GlcNAcb-Sp8	5629.55	2417.68	42.9463	9.74825	5.92074	60.7365	3502.91	468.045	13.3616	11.9041	12.1001	101.647
Lewis	154	Galb1-4(Fuca1-3)GlcNAcb1-3Galb1-4(Fuca1-3)GlcNAcb-Sp0	4685.03	484.524	10.342	17.0303	3.73963	21.9587	2611.2	321.844	12.3255	17.5159	6.69105	38.1999
Lewis	155	Galb1-4(Fuca1-3)GlcNAcb1-3Galb1-4(Fuca1-3)GlcNAcb1-3Galb1-4(Fuca1-3)GlcNAcb-Sp0	12598.3	431.119	3.42205	11.4431	4.90724	42.8836	9742.2	509.494	5.22976	4.55697	7.84019	172.048
Sulfated glycans	156	Galb1-4(6S)Glcb-Sp0	209.455	111.593	53.2778	12.8616	10.2184	79.4486	439.106	224.13	51.0423	15.4592	1.56433	10.1191
Sulfated glycans	157	Galb1-4(6S)Glcb-Sp8	470.075	33.5312	7.13316	6.98102	5.78483	82.865	493.074	148.449	30.107	2.91848	8.03912	275.456
Gal-R	158	Galb1-4GalNAca1-3(Fuca1-2)Galb1-4GlcNAcb-Sp8	2500.18	80.5481	3.22169	16.2342	14.6899	90.4874	119.77	23.3409	19.4882	5.82403	5.81332	99.8162
Gal-R	159	Galb1-4GalNAcb1-3(Fuca1-2)Galb1-4GlcNAcb-Sp8	146.804	60.293	41.0704	6.9963	5.90161	84.3534	119.603	16.8107	14.0555	13.6982	7.61656	55.6025
Type 2 chain	160	Galb1-4GlcNAcb1-3GalNAca-Sp8	86.096	16.8291	19.5469	16.2119	13.2978	82.025	212.378	101.611	47.8442	7.71395	5.6198	72.8525
Type 2 chain	161	Galb1-4GlcNAcb1-3GalNAc-Sp14	21.4346	4.37833	20.4265	3.80958	2.29118	60.1427	66.3182	24.5768	37.0589	8.00235	4.95485	61.9175
Lewis	162	Galb1-4GlcNAcb1-3Galb1-4(Fuca1-3)GlcNAcb1-3Galb1-4(Fuca1-3)GlcNAcb-Sp0	85.9341	36.1899	42.1136	23.2283	10.6095	45.6748	2676.98	94.4234	3.52724	5.90045	1.37754	23.3463
Polylactosamine	163	Galb1-4GlcNAcb1-3Galb1-4GlcNAcb1-3Galb1-4GlcNAcb-Sp0	-2.81148	12.2621	-436.145	7.27693	4.5996	63.2081	150.183	61.9548	41.2529	12.6041	2.76612	21.9463
Polylactosamine	164	Galb1-4GlcNAcb1-3Galb1-4GlcNAcb-Sp0	84.2968	46.6571	55.3486	7.62352	9.58624	125.746	38.5285	56.1423	145.716	1.97683	8.99437	454.991
Polylactosamine	165	Galb1-4GlcNAcb1-3Galb1-4Glcb-Sp0	58.6947	37.8205	64.436	2.28652	3.44039	150.464	106.504	102.213	95.9712	4.20727	3.63773	86.4628
Polylactosamine	166	Galb1-4GlcNAcb1-3Galb1-4Glcb-Sp8	343.787	89.0533	25.9036	9.01765	4.89066	54.2343	484.458	40.1899	8.29585	14.5896	13.9942	95.9189
Core 2	167	Galb1-4GlcNAcb1-6(Galb1-3)GalNAca-Sp8	131.145	56.1797	42.8379	12.5003	8.3431	66.7432	89.4715	61.6137	68.8641	7.67478	9.88769	128.834
Core 2	168	Galb1-4GlcNAcb1-6(Galb1-3)GalNAc-Sp14	789.989	105.524	13.3576	18.1438	7.75043	42.7168	866.283	100.361	11.5852	7.74208	8.25665	106.647
Type 2 chain	169	Galb1-4GlcNAcb-Sp0	302.124	65.0363	21.5264	22.2699	9.11149	40.9139	141.449	61.4248	43.4255	12.8143	6.1019	47.618
Type 2 chain	170	Galb1-4GlcNAcb-Sp8	222.078	126.257	56.8529	9.95853	2.90919	29.213	193.318	86.2145	44.5973	11.1148	5.92993	53.3519
Type 2 chain	171	Galb1-4GlcNAcb-Sp23	104.921	24.2865	23.1474	7.4764	3.6556	48.8952	175.352	68.0925	38.8319	3.72303	5.47676	147.105
Lactose	172	Galb1-4Glcb-Sp0	261.134	129.738	49.6826	8.31648	5.47411	65.8225	203.054	32.1104	15.8137	11.0784	1.51129	13.6418
Lactose	173	Galb1-4Glcb-Sp8	190.856	76.1247	39.8859	6.82552	5.59084	81.9108	140.564	56.1397	39.9388	3.7316	1.79341	48.0599
GlcNAc-R	174	GlcNAca1-3Galb1-4GlcNAcb-Sp8	375.809	108.564	28.888	4.9408	6.07306	122.916	293.761	68.0501	23.1651	3.26925	1.74956	53.5157
GlcNAc-R	175	GlcNAca1-6Galb1-4GlcNAcb-Sp8	363.041	336.736	92.7543	5.07217	3.41383	67.3051	267.701	174.394	65.1449	4.98753	5.93258	118.948
GlcNAc-R	176	GlcNAcb1-2Galb1-3GalNAca-Sp8	75.8598	31.1026	41.0001	9.49743	6.13239	64.5689	-37.4943	13.0951	-34.9256	3.1807	6.33896	199.295
GlcNAc-R	177	GlcNAcb1-6(GlcNAcb1-3)GalNAca-Sp8	60.6744	25.2257	41.5755	8.03497	3.89827	48.5163	222.124	54.6914	24.622	9.4442	5.96414	63.1513
GlcNAc-R	178	GlcNAcb1-6(GlcNAcb1-3)GalNAca-Sp14	36.2262	17.8806	49.3582	4.87207	9.35107	191.932	46.9669	57.1856	121.757	4.2922	6.95617	162.065
GlcNAc-R	179	GlcNAcb1-6(GlcNAcb1-3)Galb1-4GlcNAcb-Sp8	132.816	19.3686	14.583	7.75203	9.423	121.555	219.344	164.169	74.8455	8.25	4.49672	54.5057
Core 3	180	GlcNAcb1-3GalNAca-Sp8	273.215	150.336	55.0247	2.34725	6.41545	273.318	567.913	142.464	25.0854	3.86238	3.53621	91.5555
Core 3	181	GlcNAcb1-3GalNAca-Sp14	65.8605	17.2622	26.2102	1.49035	2.54088	170.489	288.874	47.6482	16.4945	1.7761	2.31992	130.619
GlcNAc-R	182	GlcNAcb1-3Galb-Sp8	87.3461	30.8476	35.3166	6.25218	1.9452	31.1124	231.01	121.756	52.706	0.363675	2.75082	756.394
GlcNAc-R	183	GlcNAcb1-3Galb1-4GlcNAcb-Sp0	127.179	28.202	22.175	15.2265	13.6204	89.4515	422.119	10.5287	2.49425	4.6874	8.60503	183.578
GlcNAc-R	184	GlcNAcb1-3Galb1-4GlcNAcb-Sp8	35.3752	15.0083	42.426	2.17328	2.29077	105.406	646.903	109.162	16.8746	5.39035	3.52783	65.4472
Polylactosamine	185	GlcNAcb1-3Galb1-4GlcNAcb1-3Galb1-4GlcNAcb-Sp0	293.527	62.2031	21.1916	3.94437	8.73579	221.475	596.582	24.3629	4.08375	-3.8217	3.0315	-79.3232
GlcNAc-R	186	GlcNAcb1-3Galb1-4Glcb-Sp0	60.1352	16.8733	28.0589	8.11252	6.24831	77.0205	234.042	81.2388	34.7113	3.30108	2.46186	74.5774
GlcNAc-R	187	GlcNAcb1-4-MDPLys	92.9803	77.5363	83.39	13.8281	10.6152	76.7653	57.5351	15.7402	27.3575	8.37598	3.85029	45.9683
Core 4	188	GlcNAcb1-6(GlcNAcb1-4)GalNAca-Sp8	30.9722	13.2493	42.7783	0.937475	1.77142	188.956	473.477	47.9191	10.1207	10.8859	8.51281	78.2003
GlcNAc-R	189	GlcNAcb1-4Galb1-4GlcNAcb-Sp8	79.8957	89.7869	112.38	2.79333	1.84942	66.2085	453.01	112.106	24.7469	6.28888	8.29442	131.89
Chitin	190	GlcNAcb1-4GlcNAcb1-4GlcNAcb1-4GlcNAcb1-4GlcNAcb1-4GlcNAcb1-Sp8	242.618	72.5102	29.8865	9.5684	1.55072	16.2067	171.686	43.7025	25.4549	6.6355	11.018	166.047
Chitin	191	GlcNAcb1-4GlcNAcb1-4GlcNAcb1-4GlcNAcb1-4GlcNAcb1-Sp8	667.94	50.0887	7.49899	5.5198	4.32666	78.3843	240.282	57.5718	23.9601	4.76328	3.49097	73.2894
Chitin	192	GlcNAcb1-4GlcNAcb1-4GlcNAcb-Sp8	312.94	23.7558	7.59117	10.9741	12.401	113.002	130.864	37.0347	28.3001	10.5058	3.98162	37.8993
GlcNAc-R	193	GlcNAcb1-6GalNAca-Sp8	339.283	129.17	38.0715	10.4687	6.18001	59.0331	324.569	92.955	28.6395	8.4662	5.22626	61.7309
GlcNAc-R	194	GlcNAcb1-6GalNAca-Sp14	190.396	11.6555	6.12173	8.705	2.53829	29.159	227.105	131.274	57.8032	-1.81618	5.24407	-288.743
GlcNAc-R	195	GlcNAcb1-6Galb1-4GlcNAcb-Sp8	280.775	104.38	37.1755	22.629	7.95975	35.1749	224.967	102.469	45.5484	8.85442	5.0165	56.6552
Maltose	196	Glca1-4Glcb-Sp8	2567.08	122.167	4.75899	9.53133	11.0605	116.044	496.36	46.3312	9.33421	6.87048	1.23266	17.9414
Maltose	197	Glca1-4Glca-Sp8	2353.42	280.487	11.9183	16.7541	9.35049	55.8101	183.671	49.2273	26.8018	12.7928	10.0194	78.3208
Maltose	198	Glca1-6Glca1-6Glcb-Sp8	131.828	17.9723	13.6331	5.2437	10.3054	196.53	319.417	117.673	36.8399	11.0058	11.2361	102.093
beta Glc	199	Glcb1-4Glcb-Sp8	190.652	70.485	36.9704	-2.4034	2.35129	-97.8319	106.501	40.0807	37.6341	5.76133	3.47045	60.2371
beta Glc	200	Glcb1-6Glcb-Sp8	250.074	137.308	54.9072	4.34	11.5698	266.585	243.197	55.872	22.9739	4.5761	5.02327	109.772
unknown	201	G-ol-Sp8	83.0412	29.7764	35.8575	8.64615	6.79599	78.6014	336.667	124.737	37.0507	12.4664	4.11019	32.9701
GlcA	202	GlcAa-Sp8	11.0486	12.0896	109.422	24.4112	6.96414	28.5285	305.049	18.4917	6.06185	5.54592	4.2962	77.4658
GlcA	203	GlcAb-Sp8	73.97	20.6785	27.9552	6.76943	4.75538	70.2478	222.238	62.8262	28.2698	1.2062	1.75467	145.471
GlcA	204	GlcAb1-3Galb-Sp8	223.417	115.498	51.6961	3.48802	4.53633	130.054	1018.27	110.46	10.8478	6.38182	4.69852	73.6235
Sialylated Glycans	205	GlcAb1-6Galb-Sp8	1078.42	152.288	14.1214	17.5581	12.3613	70.4019	4508.15	297.175	6.59196	17.0105	19.169	112.689
Sialylated Glycans	206	KDNa2-3Galb1-3GlcNAcb-Sp0	129.617	100.721	77.7064	12.2359	11.0144	90.0168	321.15	68.3567	21.285	3.3923	8.33351	245.66
Sialylated Glycans	207	KDNa2-3Galb1-4GlcNAcb-Sp0	1814.98	165.955	9.14365	13.2094	4.17337	31.594	1204.49	50.7871	4.2165	9.50708	3.10562	32.6664
Oligomannose	208	Mana1-2Mana1-2Mana1-3Mana-Sp9	4.07773	14.685	360.128	0.236925	5.81706	2455.23	27.4805	35.203	128.102	4.07873	4.58865	112.502
Oligomannose	209	Mana1-2Mana1-6(Mana1-2Mana1-3)Mana-Sp9	52.2132	14.0496	26.9081	2.25432	7.91096	350.924	164.211	74.8086	45.5563	6.08918	1.44239	23.6878
Oligomannose	210	Mana1-2Mana1-3Mana-Sp9	70.2372	7.39051	10.5222	15.9413	9.03113	56.6523	41.0163	5.88438	14.3465	1.14227	7.22807	632.779
Oligomannose	211	Mana1-6(Mana1-2Mana1-3)Mana1-6(Mana1-2Mana1-3)Manb1-4GlcNAcb1-4GlcNAcb-Sp12	40.6353	5.68238	13.9839	-1.27893	1.01836	-79.6263	156.975	60.0384	38.2472	8.95152	5.33427	59.5907
Oligomannose	212	Mana1-2Mana1-6(Mana1-3)Mana1-6(Mana1-2Mana1-2Mana1-3)Manb1-4GlcNAcb1-4GlcNAcb-Sp12	199.599	198.689	99.5441	6.22883	3.05201	48.9981	137.006	43.994	32.1111	2.77775	4.01156	144.418
Oligomannose	213	Mana1-2Mana1-6(Mana1-2Mana1-3)Mana1-6(Mana1-2Mana1-2Mana1-3)Manb1-4GlcNAcb1-4GlcNAcb-Sp12	61.5618	85.3047	138.567	6.32373	1.55909	24.6547	-280.144	155.42	-55.4785	-0.26925	5.81649	-2160.26
Oligomannose	214	Mana1-6(Mana1-3)Mana-Sp9	211.682	40.9677	19.3535	15.8112	5.7697	36.4913	238.21	86.9742	36.5115	7.21288	0.764797	10.6032
Oligomannose	215	Mana1-2Mana1-2Mana1-6(Mana1-3)Mana-Sp9	182.685	36.1493	19.7878	7.89297	4.66147	59.0585	192.92	68.5724	35.5444	5.82963	7.49433	128.556
Oligomannose	216	Mana1-6(Mana1-3)Mana1-6(Mana1-2Mana1-3)Manb1-4GlcNAcb1-4GlcNAcb-Sp12	279.481	113.156	40.4881	9.28942	8.22568	88.5489	866.765	171.096	19.7396	9.54678	9.99442	104.689
Oligomannose	217	Mana1-6(Mana1-3)Mana1-6(Mana1-3)Manb1-4GlcNAcb1-4GlcNAcb-Sp12	261.189	122.113	46.7526	12.6509	8.96058	70.8295	146.747	29.7164	20.2501	3.75178	3.21537	85.7025
Man-R	218	Manb1-4GlcNAcb-Sp0	166.297	18.2532	10.9763	8.56398	6.79205	79.3096	11731.6	312.036	2.65979	23.6539	12.5894	53.2233
Lewis	219	Neu5Aca2-3Galb1-4GlcNAcb1-3Galb1-4(Fuca1-3)GlcNAcb-Sp0	38.9471	24.6315	63.2434	22.6874	12.2939	54.1881	61.6359	17.3303	28.1172	3.13255	8.24205	263.11
Sulfated glycans	220	(3S)Galb1-4(Fuca1-3)(6S)GlcNAcb-Sp8	357.306	65.3207	18.2815	39.3246	19.8911	50.5818	206.454	97.3633	47.1598	12.4263	13.9122	111.957
Sulfated glycans	221	Fuca1-2(6S)Galb1-4GlcNAcb-Sp0	50.1801	35.207	70.1612	4.49305	3.88845	86.5436	242.268	82.0145	33.8528	4.44565	3.81584	85.833
Sulfated glycans	222	Fuca1-2Galb1-4(6S)GlcNAcb-Sp8	166.824	112.896	67.6741	16.0622	14.2991	89.0233	14.6831	58.7436	400.077	16.7672	11.6212	69.3093
Sulfated glycans	223	Fuca1-2(6S)Galb1-4(6S)Glcb-Sp0	170.185	96.7882	56.8723	9.65865	1.93371	20.0205	118.906	33.8125	28.4362	10.7331	13.3655	124.527
Sialylated Glycans	224	Neu5Aca2-3Galb1-3GalNAca-Sp8	58.7059	22.2695	37.934	10.3741	4.05395	39.0778	957.239	68.3623	7.14162	8.48517	3.74495	44.1353
Sialylated Glycans	225	Neu5Aca2-3Galb1-3GalNAca-Sp14	30.5086	23.6936	77.6622	2.60037	5.39819	207.593	93.4505	89.2474	95.5024	9.4546	8.68734	91.8848
Ganglioside	226	GalNAcb1-4(Neu5Aca2-8Neu5Aca2-8Neu5Aca2-8Neu5Aca2-3)Galb1-4Glcb-Sp0	288.028	256.667	89.1119	2.31673	2.2991	99.2394	121.633	91.0221	74.8336	1.44875	5.25967	363.049
Ganglioside	227	GalNAcb1-4(Neu5Aca2-8Neu5Aca2-8Neu5Aca2-3)Galb1-4Glcb-Sp0	121.506	114.192	93.9808	6.18262	4.17804	67.5771	247.803	115.73	46.7026	5.0928	4.03467	79.223
Ganglioside	228	Neu5Aca2-8Neu5Aca2-8Neu5Aca2-3Galb1-4Glcb-Sp0	64.2363	15.3412	23.8825	11.7592	6.78753	57.721	230.883	68.2068	29.5417	4.44402	1.88897	42.5057
Ganglioside	229	GalNAcb1-4(Neu5Aca2-8Neu5Aca2-3)Galb1-4Glcb-Sp0	148.332	133.623	90.0838	16.0828	7.37067	45.8295	81.1405	11.9371	14.7117	14.2166	8.1365	57.2325
Polysialic acid	230	Neu5Aca2-8Neu5Aca2-8Neu5Aca-Sp8	100.737	31.2024	30.9741	12.6476	7.52185	59.4725	138.775	13.5797	9.78534	10.4347	4.52532	43.368
Sulfated glycans	231	Neu5Aca2-3(6S)Galb1-4(Fuca1-3)GlcNAcb-Sp8	95.2338	75.9614	79.7631	1.77635	0.35531	20.0023	30.4109	20.7794	68.3287	4.2932	7.41268	172.661
Ganglioside	232	GalNAcb1-4(Neu5Aca2-3)Galb1-4GlcNAcb-Sp0	87.126	36.4124	41.7928	5.0732	9.10026	179.379	241.65	78.8537	32.6314	10.8353	4.26761	39.3864
Ganglioside	233	GalNAcb1-4(Neu5Aca2-3)Galb1-4GlcNAcb-Sp8	55.7865	16.1604	28.9684	10.3457	4.13684	39.9862	27.1936	29.0828	106.947	2.51103	6.51207	259.339
Ganglioside	234	GalNAcb1-4(Neu5Aca2-3)Galb1-4Glcb-Sp0	49.1586	6.25891	12.7321	2.63698	6.71947	254.818	160.398	76.3672	47.6109	9.06415	8.52212	94.0201
Ganglioside	235	Neu5Aca2-3Galb1-3GalNAcb1-4(Neu5Aca2-3)Galb1-4Glcb-Sp0	70.5425	49.9998	70.8789	18.2784	6.75828	36.9742	244.341	49.7339	20.3543	6.88595	5.00023	72.615
Sialylated Glycans	236	Neu5Aca2-6(Neu5Aca2-3)GalNAca-Sp8	21.2264	13.7164	64.6193	9.64883	8.37734	86.8224	49.6814	16.2803	32.7694	5.55952	5.03782	90.6159
Sialylated Glycans	237	Neu5Aca2-3GalNAca-Sp8	208.337	12.5837	6.04005	6.88375	3.85507	56.0024	252.625	110.189	43.6177	10.4888	5.99963	57.2005
Sialylated Glycans	238	Neu5Aca2-3GalNAcb1-4GlcNAcb-Sp0	31.4891	6.4987	20.6379	2.27212	1.88003	82.7433	35.4778	7.45577	21.0153	0.30435	4.72237	1551.63
Sulfated glycans	239	Neu5Aca2-3Galb1-3(6S)GlcNAc-Sp8	134.673	64.6868	48.0324	9.00727	6.75199	74.9615	397.511	66.3705	16.6965	5.93598	3.04576	51.3103
Lewis	240	Neu5Aca2-3Galb1-3(Fuca1-4)GlcNAcb-Sp8	245.335	5.11972	2.08683	9.1533	3.88906	42.4881	245.864	65.5571	26.6639	10.0769	2.48579	24.6682
Lewis	241	Neu5Aca2-3Galb1-3(Fuca1-4)GlcNAcb1-3Galb1-4(Fuca1-3)GlcNAcb-Sp0	32.6552	16.9545	51.9198	9.4166	4.93584	52.4164	-41.6952	78.756	-188.885	12.1445	3.73057	30.7181
Sialylated Glycans	242	Neu5Aca2-3Galb1-4(Neu5Aca2-3Galb1-3)GlcNAcb-Sp8	9.86042	13.0353	132.199	0.840175	6.34415	755.099	399.382	348.497	87.259	17.0772	11.5813	67.8174
Sulfated glycans	243	Neu5Aca2-3Galb1-3(6S)GalNAca-Sp8	50.5806	38.644	76.4009	11.2764	9.01223	79.921	11.5919	48.1875	415.7	4.45167	2.14759	48.2423
Sialylated Glycans	244	Neu5Aca2-6(Neu5Aca2-3Galb1-3)GalNAca-Sp8	48.5826	13.2366	27.2455	4.76687	2.83247	59.4199	42.872	57.5703	134.284	-2.3967	3.44911	-143.911
Sialylated Glycans	245	Neu5Aca2-6(Neu5Aca2-3Galb1-3)GalNAca-Sp14	212.469	16.0618	7.5596	10.3122	6.12021	59.349	334.81	48.7868	14.5715	7.44935	6.56735	88.16
Sialylated Glycans	246	Neu5Aca2-3Galb-Sp8	42.3033	20.8166	49.208	6.12812	5.70708	93.1292	52.0913	85.4818	164.1	-2.6317	3.52847	-134.076
Sialylated Glycans	247	Neu5Aca2-3Galb1-3GalNAcb1-3Gala1-4Galb1-4Glcb-Sp0	241.862	29.9311	12.3753	5.44755	9.70304	178.117	1527.14	63.9353	4.18661	4.46802	1.41315	31.628
Sialylated Glycans	248	Neu5Aca2-3Galb1-3GlcNAcb1-3Galb1-4GlcNAcb-Sp0	74.2277	43.2067	58.2084	-1.43973	6.00565	-417.139	39.8078	13.5175	33.9568	3.86117	1.90476	49.331
Sulfated glycans	249	Fuca1-2(6S)Galb1-4Glcb-Sp0	113.258	86.9309	76.7545	10.4815	9.71832	92.7185	186.952	55.2516	29.5539	5.3874	1.85073	34.3529
Sialylated Glycans	250	Neu5Aca2-3Galb1-3GlcNAcb-Sp0	70.0539	25.0029	35.691	8.82223	4.0967	46.4362	357.86	17.3473	4.8475	3.88413	7.4299	191.289
Sialylated Glycans	251	Neu5Aca2-3Galb1-3GlcNAcb-Sp8	126.797	12.7541	10.0586	14.4552	9.59921	66.4067	492.756	125.419	25.4526	8.79227	3.48694	39.6592
Sulfated glycans	252	Neu5Aca2-3Galb1-4(6S)GlcNAcb-Sp8	135.679	30.0741	22.1656	5.0695	1.32091	26.0561	326.914	159.355	48.7453	3.41875	3.41993	100.035
Lewis	253	Neu5Aca2-3Galb1-4(Fuca1-3)(6S)GlcNAcb-Sp8	55.9236	14.6542	26.2039	12.5302	7.53598	60.1426	104.688	68.2756	65.218	7.56323	4.07716	53.9077
Lewis	254	Neu5Aca2-3Galb1-4(Fuca1-3)GlcNAcb1-3Galb1-4(Fuca1-3)GlcNAcb1-3Galb1-4(Fuca1-3)GlcNAcb-Sp0	407.438	106.318	26.0943	-1.12557	3.77566	-335.443	1384.99	79.6534	5.75121	1.7979	2.91259	161.999
Lewis	255	Neu5Aca2-3Galb1-4(Fuca1-3)GlcNAcb-Sp0	7.62985	37.9212	497.011	-2.43403	4.61683	-189.679	481.483	475.017	98.6571	0.37275	2.76455	741.663
Lewis	256	Neu5Aca2-3Galb1-4(Fuca1-3)GlcNAcb-Sp8	27.7664	24.2157	87.2125	6.69665	3.06801	45.8141	-3.9402	11.6598	-295.92	0.957925	4.53451	473.368
Lewis	257	Neu5Aca2-3Galb1-4(Fuca1-3)GlcNAcb1-3Galb-Sp8	11.859	10.3775	87.5072	9.68805	8.30095	85.6823	52.9991	26.4267	49.8626	1.71	5.44115	318.196
Lewis	258	Neu5Aca2-3Galb1-4(Fuca1-3)GlcNAcb1-3Galb1-4GlcNAcb-Sp8	258.606	99.6994	38.5526	31.1001	11.6188	37.3593	481.513	201.875	41.9251	7.30135	8.96595	122.798
Sialylated Glycans	259	Neu5Aca2-3Galb1-4GlcNAcb1-3Galb1-4GlcNAcb1-3Galb1-4GlcNAcb-Sp0	22.5953	8.65206	38.2914	3.6019	3.74868	104.075	183.882	30.6041	16.6434	10.7636	8.65348	80.3956
Sialylated Glycans	260	Neu5Aca2-3Galb1-4GlcNAcb-Sp0	62.9253	10.8866	17.3008	11.672	4.40641	37.7519	277.832	94.7089	34.0886	9.22975	6.86776	74.4089
Sialylated Glycans	261	Neu5Aca2-3Galb1-4GlcNAcb-Sp8	166.946	21.5685	12.9194	5.88017	5.88071	100.009	40.0619	38.6576	96.4945	5.27027	2.91219	55.257
Sialylated Glycans	262	Neu5Aca2-3Galb1-4GlcNAcb1-3Galb1-4GlcNAcb-Sp0	61.8746	32.18	52.0085	2.79097	5.30743	190.164	290.011	84.0657	28.9871	1.95282	3.00493	153.876
Sulfated glycans	263	Fuca1-2Galb1-4(6S)Glcb-Sp0	293.265	23.5816	8.04107	12.1056	7.9477	65.6532	372.422	23.8895	6.41464	16.7109	10.9275	65.3917
Sialylated Glycans	264	Neu5Aca2-3Galb1-4Glcb-Sp0	132.111	16.441	12.4448	12.1305	6.33063	52.1877	167.433	44.5558	26.6111	9.19827	6.86779	74.6639
Sialylated Glycans	265	Neu5Aca2-3Galb1-4Glcb-Sp8	346.111	110.083	31.8058	4.95652	4.44114	89.602	513.798	58.5006	11.3859	6.2151	10.6408	171.209
Sialylated Glycans	266	Neu5Aca2-6GalNAca-Sp8	77.6046	36.6436	47.2183	0.075525	5.50955	7295.01	139.263	64.6111	46.395	4.27078	3.19737	74.8663
Sialylated Glycans	267	Neu5Aca2-6GalNAcb1-4GlcNAcb-Sp0	18.9001	28.671	151.698	2.24012	10.7939	481.843	51.7456	12.0994	23.3825	1.98863	6.68238	336.03
Sulfated glycans	268	Neu5Aca2-6Galb1-4(6S)GlcNAcb-Sp8	31.2739	28.9218	92.4789	7.33175	5.00138	68.2154	43.6396	30.5363	69.9738	4.8251	3.08567	63.9505
Sialylated Glycans	269	Neu5Aca2-6Galb1-4GlcNAcb-Sp0	117.172	15.1867	12.9611	9.80238	5.30847	54.1549	77.7366	13.6383	17.5443	3.0762	7.97231	259.161
Sialylated Glycans	270	Neu5Aca2-6Galb1-4GlcNAcb-Sp8	55.5519	33.9465	61.1076	2.74868	5.79635	210.878	35.5887	12.9426	36.3671	2.81098	3.47007	123.447
Sialylated Glycans	271	Neu5Aca2-6Galb1-4GlcNAcb1-3Galb1-4(Fuca1-3)GlcNAcb1-3Galb1-4(Fuca1-3)GlcNAcb-Sp0	78.3865	35.1625	44.8579	0.049775	0.923269	1854.88	956.358	81.6124	8.53366	5.4958	4.48626	81.6307
Sialylated Glycans	272	Neu5Aca2-6Galb1-4GlcNAcb1-3Galb1-4GlcNAcb-Sp0	78.206	29.8654	38.1881	-0.986125	3.63495	-368.61	-33.3374	38.8897	-116.655	4.0136	3.01124	75.0258
Sialylated Glycans	273	Neu5Aca2-6Galb1-4Glcb-Sp0	15.7096	16.107	102.53	5.76507	15.9284	276.291	91.4299	24.2858	26.5622	10.5015	12.6461	120.422
Sialylated Glycans	274	Neu5Aca2-6Galb1-4Glcb-Sp8	262.273	79.5064	30.3144	7.05083	8.47428	120.188	199.982	73.2343	36.6204	10.2993	3.69905	35.9155
Sialylated Glycans	275	Neu5Aca2-6Galb-Sp8	110.45	32.5193	29.4425	12.434	3.40634	27.3955	297.594	61.0206	20.5047	17.8356	15.1063	84.6976
Sialylated Glycans	276	Neu5Aca2-8Neu5Aca-Sp8	43.3401	36.732	84.753	3.3247	2.95348	88.8345	23.3584	48.2207	206.438	5.76987	2.15501	37.3493
Sialylated Glycans	277	Neu5Aca2-8Neu5Aca2-3Galb1-4Glcb-Sp0	73.9231	11.2409	15.2062	4.48438	2.53709	56.5763	52.2209	22.6978	43.465	8.16865	5.23262	64.0574
Lewis	278	Galb1-3(Fuca1-4)GlcNAcb1-3Galb1-3(Fuca1-4)GlcNAcb-Sp0	114.326	29.1817	25.5251	2.66275	5.72544	215.02	255.384	65.1098	25.4948	11.0958	3.68102	33.1751
Sialylated Glycans	279	Neu5Acb2-6GalNAca-Sp8	60.7558	44.1801	72.7175	-0.901325	1.85812	-206.154	224.152	38.8172	17.3174	5.92532	8.10099	136.718
Sialylated Glycans	280	Neu5Acb2-6Galb1-4GlcNAcb-Sp8	-42.1034	17.5864	-41.7696	-3.8724	4.94021	-127.575	352.084	22.3352	6.34369	5.7145	6.71418	117.494
Sialylated Glycans	281	Neu5Gca2-3Galb1-3(Fuca1-4)GlcNAcb-Sp0	183.308	81.5503	44.4881	6.20308	9.94483	160.321	75.4927	24.0326	31.8344	5.66297	1.01381	17.9025
Sialylated Glycans	282	Neu5Gca2-3Galb1-3GlcNAcb-Sp0	29.0865	14.6834	50.4817	1.5242	1.34196	88.0435	400.502	57.5538	14.3704	6.05375	7.78001	128.516
Sialylated Glycans	283	Neu5Gca2-3Galb1-4(Fuca1-3)GlcNAcb-Sp0	1025.37	193.644	18.8852	18.0862	16.0225	88.5897	914.029	162.463	17.7744	5.46373	1.92809	35.2889
Sialylated Glycans	284	Neu5Gca2-3Galb1-4GlcNAcb-Sp0	162.694	16.9363	10.4099	7.17335	6.13323	85.5002	116.084	17.3419	14.9391	0.209825	2.74802	1309.67
Sialylated Glycans	285	Neu5Gca2-3Galb1-4Glcb-Sp0	206.351	43.5831	21.1209	8.82453	3.25995	36.9419	315.424	42.4415	13.4554	7.362	5.84427	79.3843
Sialylated Glycans	286	Neu5Gca2-6GalNAca-Sp0	132.289	38.7953	29.3262	5.2352	9.33642	178.339	462.595	58.5612	12.6593	5.502	3.02501	54.9802
Sialylated Glycans	287	Neu5Gca2-6Galb1-4GlcNAcb-Sp0	128.854	102.888	79.848	2.85208	8.04974	282.242	229.034	71.5435	31.2371	8.95848	5.06273	56.5133
Monosaccharides	288	Neu5Gca-Sp8	28.2957	8.62031	30.4651	5.37432	6.08855	113.29	189.868	24.7421	13.0312	2.0125	4.66964	232.032
Sialylated Glycans	289	Neu5Aca2-3Galb1-4GlcNAcb1-6(Galb1-3)GalNAca-Sp14	317.316	119.047	37.5169	16.0572	3.50338	21.8182	436.964	46.9269	10.7393	16.2122	9.36555	57.7684
Polylactosamine	290	Galb1-3GlcNAcb1-3Galb1-3GlcNAcb-Sp0	239.37	61.5312	25.7054	10.0838	5.51879	54.7293	123.513	60.8137	49.2366	5.23777	3.98182	76.0212
Lewis	291	Galb1-4(Fuca1-3)(6S)GlcNAcb-Sp0	273.278	221.396	81.015	17.1779	5.45334	31.7462	307.579	140.271	45.6047	4.8409	1.78476	36.8684
Lewis	292	Galb1-4(Fuca1-3)(6S)Glcb-Sp0	793.198	59.8415	7.54433	18.7781	14.6051	77.7775	947.954	258.914	27.313	12.1552	5.64798	46.4655
Lewis	293	Galb1-4(Fuca1-3)GlcNAcb1-3Galb1-3(Fuca1-4)GlcNAcb-Sp0	433.41	69.5073	16.0373	8.57367	8.75022	102.059	236.364	23.6281	9.9965	7.11888	3.1793	44.6601
Polylactosamine	294	Galb1-4GlcNAcb1-3Galb1-3GlcNAcb-Sp0	15.3429	1.93307	12.5991	2.3171	1.92399	83.0343	146.106	34.6469	23.7135	11.689	10.9286	93.4943
Sialylated Glycans	295	Neu5Aca2-3Galb1-3GlcNAcb1-3Galb1-3GlcNAcb-Sp0	43.5573	15.4748	35.5274	5.94808	4.04091	67.9365	-5.79323	56.53	-975.794	7.06417	7.84098	110.996
Sialylated Glycans	296	Neu5Aca2-3Galb1-4GlcNAcb1-3Galb1-3GlcNAcb-Sp0	-1.16402	4.0903	-351.393	3.8199	6.08238	159.229	103.513	35.6526	34.4427	13.4286	5.09691	37.9555
Sulfated glycans	297	4S(3S)Galb1-4GlcNAcb-Sp0	36.8248	11.5207	31.2853	1.60725	5.34213	332.377	263.162	78.7458	29.923	8.6085	14.1258	164.091
Sulfated glycans	298	(6S)Galb1-4(6S)GlcNAcb-Sp0	163.979	57.5728	35.1098	7.52355	10.0823	134.01	909.869	343.179	37.7173	4.42768	2.30018	51.9501
Sulfated glycans	299	(6P)Glcb-Sp10	226.182	81.591	36.0731	7.27848	9.53336	130.98	462.587	50.1281	10.8365	4.7588	8.7013	182.846
Lewis	300	Neu5Aca2-3Galb1-4(Fuca1-3)GlcNAcb1-6(Galb1-3)GalNAca-Sp14	316.325	202.669	64.0698	19.1902	8.33128	43.4142	263.532	58.0975	22.0457	19.615	10.3597	52.8154
Gal-R	301	Galb1-3Galb1-4GlcNAcb-Sp8	177.111	28.2285	15.9383	5.56682	1.81491	32.6023	189.764	73.8605	38.9224	17.1322	20.8458	121.676
Sialylated Glycans	302	Neu5Aca2-6Galb1-4GlcNAcb1-2Mana1-6(Galb1-4GlcNAcb1-2Mana1-3)Manb1-4GlcNAcb1-4GlcNAcb-Sp12	143.067	45.2508	31.629	8.18723	3.99764	48.8277	98.0016	7.97265	8.13522	4.07838	6.24105	153.028
Large I blood group	303	Galb1-4GlcNAcb1-6(Galb1-4GlcNAcb1-3)Galb1-4GlcNAc-Sp0	163.732	119.412	72.9315	18.7862	6.39733	34.0533	132.054	79.3149	60.0627	4.80795	11.0685	230.213
GlcNAc-R	304	GlcNAcb1-6(Galb1-4GlcNAcb1-3)Galb1-4GlcNAc-Sp0	140.609	35.3719	25.1562	7.44955	7.43392	99.7902	115.414	15.8513	13.7343	-0.243325	1.49882	-615.975
Type 2 chain	305	Galb1-4GlcNAca1-6Galb1-4GlcNAcb-Sp0	33.6214	54.3956	161.788	-2.28245	2.45726	-107.659	189.071	103.458	54.719	2.81102	4.83089	171.855
Type 2 chain	306	Galb1-4GlcNAcb1-6Galb1-4GlcNAcb-Sp0	184.986	95.4882	51.6193	2.24675	5.96259	265.387	83.3996	90.9623	109.068	-0.830575	5.91835	-712.56
GalNAc-R	307	GalNAcb1-3Galb-Sp8	152.843	98.5608	64.485	10.617	8.83163	83.184	165.377	73.6922	44.56	-0.459875	4.14012	-900.271
GlcA-R	308	GlcAb1-3GlcNAcb-Sp8	46.0425	17.4822	37.9697	0.731675	1.48642	203.153	245.055	158.852	64.8229	5.87315	2.93247	49.9301
Sialylated Glycans	309	Neu5Aca2-6Galb1-4GlcNAcb1-2Mana1-6(GlcNAcb1-2Mana1-3)Manb1-4GlcNAcb1-4GlcNAcb-Sp12	44.0123	25.1266	57.0899	8.2628	7.116	86.121	64.3039	8.37782	13.0285	5.09585	3.94819	77.4785
GlcNAc-R	310	GlcNAcb1-3Man-Sp10	180.386	53.974	29.9214	12.3611	10.33	83.5686	244.696	105.009	42.914	1.46495	3.37233	230.201
Chitin	311	GlcNAcb1-4GlcNAcb-Sp10	229.837	50.5886	22.0107	8.1456	6.74131	82.7601	259.481	40.8807	15.7548	4.87803	11.076	227.06
Chitin	312	GlcNAcb1-4GlcNAcb-Sp12	494.911	38.9755	7.87526	6.5107	9.36346	143.816	510.526	89.2526	17.4825	28.8013	41.1726	142.954
Peptidoglycan	313	MurNAcb1-4GlcNAcb-Sp10	61.3394	18.3022	29.8377	7.1706	13.238	184.616	122.639	74.7675	60.9653	4.29822	1.48865	34.634
Oligomannose	314	Mana1-6Manb-Sp10	192.931	65.4181	33.9075	9.12605	2.32532	25.48	396.144	50.2228	12.6779	6.88525	4.37249	63.5052
Oligomannose	315	Mana1-6(Mana1-3)Mana1-6(Mana1-3)Manb-Sp10	682.172	109.592	16.0652	14.6266	6.23672	42.6395	522.571	17.6189	3.37159	14.9864	5.80131	38.7105
Oligomannose	316	Mana1-2Mana1-6(Mana1-3)Mana1-6(Mana1-2Mana1-2Mana1-3)Mana-Sp9	91.9566	45.7924	49.7978	2.95925	8.16446	275.896	295.915	320.798	108.409	8.58935	4.36348	50.801
Oligomannose	317	Mana1-2Mana1-6(Mana1-2Mana1-3)Mana1-6(Mana1-2Mana1-2Mana1-3)Mana-Sp9	30.3061	15.2711	50.3896	7.36335	5.22166	70.9142	528.679	81.6312	15.4406	6.83492	5.54127	81.0729
Sialylated Glycans	318	Neu5Aca2-3Galb1-4GlcNAcb1-6(Neu5Aca2-3Galb1-3)GalNAca-Sp14	25.9683	16.0043	61.6301	3.3859	9.30139	274.709	-56.1082	34.1067	-60.7873	11.5701	6.58584	56.9212
N-glycan	319	Neu5Aca2-6Galb1-4GlcNAcb1-2Mana1-6(Neu5Aca2-3Galb1-4GlcNAcb1-2Mana1-3)Manb1-4GlcNAcb1-4GlcNAcb-Sp12	18.5136	13.7953	74.5141	3.8042	6.68853	175.82	197.593	205.926	104.217	8.62595	3.48568	40.4092
N-glycan	320	Galb1-4GlcNAcb1-2Mana1-6(Neu5Aca2-6Galb1-4GlcNAcb1-2Mana1-3)Manb1-4GlcNAcb1-4GlcNAcb-Sp12	194.264	141.263	72.7168	6.27638	10.1697	162.031	124.711	53.5308	42.9239	3.64393	11.5081	315.816
Polysialic acid	322	Neu5Aca2-8Neu5Acb-Sp17	234.495	105.288	44.8999	6.71143	5.67068	84.4929	367.89	25.6554	6.97367	2.21805	5.75438	259.434
Polysialic acid	323	Neu5Aca2-8Neu5Aca2-8Neu5Acb-Sp8	23.1421	20.2156	87.3543	10.6366	4.76674	44.8144	106.782	12.979	12.1547	7.5379	3.41919	45.36
Sialylated Glycans	324	Neu5Gcb2-6Galb1-4GlcNAc-Sp8	139.351	52.6253	37.7647	12.3765	7.85859	63.496	324.468	169.593	52.268	11.4045	8.08142	70.8614
N-glycan	325	Galb1-3GlcNAcb1-2Mana1-6(Galb1-3GlcNAcb1-2Mana1-3)Manb1-4GlcNAcb1-4GlcNAcb-Sp19	645.085	222.288	34.4587	9.55457	5.58958	58.5016	1021.86	232.89	22.7907	22.8981	9.89183	43.1993
Sialylated Glycans	326	Neu5Aca2-3Galb1-4GlcNAcb1-2Mana1-6(Neu5Aca2-3Galb1-4GlcNAcb1-2Mana1-3)Manb1-4GlcNAcb1-4GlcNAcb-Sp12	180.432	57.9088	32.0945	13.722	3.62134	26.3908	29.8527	44.4056	148.749	5.93962	4.2877	72.188
Sialylated Glycans	327	Neu5Aca2-3Galb1-4GlcNAcb1-2Mana1-6(Neu5Aca2-6Galb1-4GlcNAcb1-2Mana1-3)Manb1-4GlcNAcb1-4GlcNAcb-Sp12	60.1545	42.532	70.7045	21.1205	11.7193	55.4879	96.9111	100.267	103.463	3.51345	7.79616	221.895
Lewis	328	Galb1-4(Fuca1-3)GlcNAcb1-2Mana1-6(Galb1-4(Fuca1-3)GlcNAcb1-2Mana1-3)Manb1-4GlcNAcb1-4GlcNAcb-Sp20	120.772	60.8649	50.3964	7.60003	4.03485	53.0899	401.273	333.523	83.1161	5.21738	2.67375	51.2471
Sialylated Glycans	329	Neu5,9Ac2a2-3Galb1-4GlcNAcb-Sp0	45.5365	18.7861	41.2549	1.8899	6.02813	318.965	62.4556	10.1229	16.2081	6.9842	8.26322	118.313
Sialylated Glycans	330	Neu5,9Ac2a2-3Galb1-3GlcNAcb-Sp0	11.8086	12.9309	109.504	12.175	5.99452	49.2362	250.479	48.2792	19.2747	-6.1049	7.49179	-122.718
Sialylated Glycans	331	Neu5Aca2-6Galb1-4GlcNAcb1-3Galb1-3GlcNAcb-Sp0	99.6998	63.582	63.7734	8.859	6.33019	71.4549	153.844	53.0016	34.4516	7.53295	3.6523	48.4844
Lewis	332	Neu5Aca2-3Galb1-3(Fuca1-4)GlcNAcb1-3Galb1-3(Fuca1-4)GlcNAcb-Sp0	87.0131	47.7689	54.8985	10.3765	13.3019	128.192	689.566	53.0052	7.68674	14.7723	7.64031	51.7206
Sialylated Glycans	333	Neu5Aca2-6Galb1-4GlcNAcb1-3Galb1-4GlcNAcb1-3Galb1-4GlcNAcb-Sp0	46.7459	18.5692	39.7237	21.2305	10.7604	50.6836	104.582	83.4807	79.8235	6.83967	2.58789	37.8365
alpha Gal	334	Gala1-4Galb1-4GlcNAcb1-3Galb1-4Glcb-Sp0	211.151	107.578	50.9481	3.1893	7.59718	238.208	382.48	37.5079	9.8065	5.14765	7.30742	141.956
GlcNAc-R	335	GalNAcb1-3Gala1-4Galb1-4GlcNAcb1-3Galb1-4Glcb-Sp0	158.661	57.8481	36.4601	14.8702	7.49101	50.376	367.661	199.106	54.1546	16.8137	5.91081	35.1547
Blood group A	336	GalNAca1-3(Fuca1-2)Galb1-4GlcNAcb1-3Galb1-4GlcNAcb-Sp0	20584.9	329.227	1.59936	49.4025	22.8047	46.161	79.0156	21.3535	27.0243	3.1432	4.44548	141.432
Blood group A	337	GalNAca1-3(Fuca1-2)Galb1-4GlcNAcb1-3Galb1-4GlcNAcb1-3Galb1-4GlcNAcb-Sp0	18333.9	1183.97	6.45782	34.8356	12.6968	36.4476	175.268	90.5925	51.688	15.1105	18.4561	122.141
Lewis	338	Neu5Aca2-3Galb1-4(Fuca1-3)GlcNAcb1-6(Neu5Aca2-3Galb1-3)GalNAc-Sp14	1078.39	64.1622	5.94981	21.0731	8.62304	40.9196	723.137	59.6071	8.24286	19.195	17.8871	93.1863
Polylactosamine	339	GlcNAca1-4Galb1-4GlcNAcb1-3Galb1-4GlcNAcb1-3Galb1-4GlcNAcb-Sp0	32.617	35.7017	109.457	12.0154	5.96862	49.6746	1228.53	146.05	11.8883	6.47587	4.62359	71.3972
GlcNAc-R	340	GlcNAca1-4Galb1-4GlcNAcb-Sp0	10.2717	17.5789	171.139	3.95858	7.61431	192.35	982.722	225.486	22.945	6.6029	9.05121	137.079
GlcNAc-R	341	GlcNAca1-4Galb1-3GlcNAcb-Sp0	134.69	13.1812	9.78634	7.0542	3.30078	46.7917	179.242	47.6881	26.6054	8.16485	3.9166	47.9691
GlcNAc-R	342	GlcNAca1-4Galb1-4GlcNAcb1-3Galb1-4Glcb-Sp0	11.4579	18.19	158.755	4.76895	1.61196	33.8011	955.454	24.6216	2.57696	7.8777	4.65552	59.0974
Lewis	343	GlcNAca1-4Galb1-4GlcNAcb1-3Galb1-4(Fuca1-3)GlcNAcb1-3Galb1-4(Fuca1-3)GlcNAcb-Sp0	282.44	150.775	53.383	19.1303	4.93037	25.7726	487.215	83.956	17.2318	13.5693	5.9759	44.0399
GlcNAc-R	344	GlcNAca1-4Galb1-4GlcNAcb1-3Galb1-4GlcNAcb-Sp0	23.5575	8.88046	37.6969	14.9106	5.64189	37.8381	1070.34	172.051	16.0744	7.666	4.45449	58.1072
GlcNAc-R	345	GlcNAca1-4Galb1-3GalNAc-Sp14	275.279	109.406	39.7437	6.94245	2.86712	41.2983	356.15	177.084	49.7216	13.8147	8.87136	64.2171
N-glycan	346	Neu5Aca2-6Galb1-4GlcNAcb1-2Mana1-6(Mana1-3)Manb1-4GlcNAcb1-4GlcNAc-Sp12	72.1563	45.903	63.616	9.85648	12.3705	125.506	299.344	106.517	35.5835	6.7099	2.58228	38.4847
N-glycan	347	Mana1-6(Neu5Aca2-6Galb1-4GlcNAcb1-2Mana1-3)Manb1-4GlcNAcb1-4GlcNAc-Sp12	110.408	37.52	33.9832	9.50935	3.58224	37.6707	338.686	186.241	54.9894	5.47123	5.28138	96.5301
N-glycan	348	Neu5Aca2-6Galb1-4GlcNAcb1-2Mana1-6Manb1-4GlcNAcb1-4GlcNAc-Sp12	231.533	26.7093	11.5359	13.535	13.5366	100.012	117.262	27.6627	23.5906	4.93805	2.21434	44.8424
N-glycan	349	Neu5Aca2-6Galb1-4GlcNAcb1-2Mana1-3Manb1-4GlcNAcb1-4GlcNAc-Sp12	371.64	490.409	131.958	8.66952	5.32385	61.4088	290.759	141.379	48.6242	6.80057	1.72521	25.3686
N-glycan	350	Galb1-4GlcNAcb1-2Mana1-3Manb1-4GlcNAcb1-4GlcNAc-Sp12	201.352	116.307	57.7633	16.3467	13.0862	80.0542	114.853	63.4163	55.2152	4.60403	1.76866	38.4156
N-glycan	351	Galb1-4GlcNAcb1-2Mana1-6Manb1-4GlcNAcb1-4GlcNAc-Sp12	175.6	81.9273	46.6558	10.4366	3.56276	34.1371	163.449	50.4381	30.8587	6.38747	1.4973	23.4411
N-glycan	352	Mana1-6(Galb1-4GlcNAcb1-2Mana1-3)Manb1-4GlcNAcb1-4GlcNAcb-Sp12	202.41	58.5143	28.9088	14.8445	11.6523	78.4958	76.1983	105.349	138.256	5.40163	4.65257	86.1329
N-glycan	353	GlcNAcb1-2Mana1-6(GlcNAcb1-2Mana1-3)Manb1-4GlcNAcb1-4(Fuca1-6)GlcNAcb-Sp22	123.088	21.3488	17.3443	16.2666	10.2779	63.1842	114.945	18.963	16.4975	12.6774	7.00055	55.2207
N-glycan	354	Galb1-4GlcNAcb1-2Mana1-6(Galb1-4GlcNAcb1-2Mana1-3)Manb1-4GlcNAcb1-4(Fuca1-6)GlcNAcb-Sp22	445.871	108.579	24.3521	24.6874	15.6001	63.1905	94.4538	89.1965	94.434	6.87758	2.90067	42.1758
N-glycan	355	Galb1-3GlcNAcb1-2Mana1-6(Galb1-3GlcNAcb1-2Mana1-3)Manb1-4GlcNAcb1-4(Fuca1-6)GlcNAcb-Sp22	440.986	360.281	81.699	11.7154	3.88142	33.1311	521.269	35.2551	6.76331	6.2825	3.99505	63.5902
Sulfated glycans	356	(6S)GlcNAcb1-3Galb1-4GlcNAcb-Sp0	493.553	23.7534	4.81274	25.8968	8.30201	32.058	200.195	46.061	23.0081	12.3459	4.86596	39.4135
Sialylated Glycans	357	KDNa2-3Galb1-4(Fuca1-3)GlcNAc-Sp0	498.216	282.377	56.6776	2.97647	0.684078	22.9828	405.051	54.6045	13.4809	4.73232	6.55191	138.45
Sialylated Glycans	358	KDNa2-6Galb1-4GlcNAc-Sp0	101.244	34.1448	33.7252	12.0697	12.3202	102.076	452.254	182.72	40.4021	5.67192	8.16659	143.983
Sialylated Glycans	359	KDNa2-3Galb1-4Glc-Sp0	446.404	180.36	40.4028	3.70605	7.77042	209.668	626.019	73.84	11.7952	6.9046	3.92646	56.8673
Sialylated Glycans	360	KDNa2-3Galb1-3GalNAca-Sp14	512.521	121.308	23.6688	11.7837	7.03859	59.7314	470.396	66.0816	14.0481	4.11083	2.35075	57.1843
Blood group O	361	Fuca1-2Galb1-3GlcNAcb1-2Mana1-6(Fuca1-2Galb1-3GlcNAcb1-2Mana1-3)Manb1-4GlcNAcb1-4GlcNAcb-Sp20	882.553	43.7194	4.95374	39.3265	24.078	61.226	780.798	38.5005	4.93092	20.0229	8.51596	42.5311
Blood group O	362	Fuca1-2Galb1-4GlcNAcb1-2Mana1-6(Fuca1-2Galb1-4GlcNAcb1-2Mana1-3)Manb1-4GlcNAcb1-4GlcNAcb-Sp20	227.474	84.5733	37.1793	12.1917	2.69154	22.0769	799.07	178.031	22.2798	9.03893	1.66907	18.4654
Lewis	363	Fuca1-2Galb1-4(Fuca1-3)GlcNAcb1-2Mana1-6(Fuca1-2Galb1-4(Fuca1-3)GlcNAcb1-2Mana1-3)Manb1-4GlcNAcb1-4GlcNAb-Sp20	87.1513	23.6893	27.1818	9.10555	5.75461	63.1989	1498.05	353.776	23.6158	15.3823	8.99799	58.4958
alpha Gal	364	Gala1-3Galb1-4GlcNAcb1-2Mana1-6(Gala1-3Galb1-4GlcNAcb1-2Mana1-3)Manb1-4GlcNAcb1-4GlcNAcb-Sp20	391.118	75.9617	19.4217	8.49362	8.87052	104.437	218.292	104.745	47.9841	1.25457	2.7063	215.714
N-glycan	365	Galb1-4GlcNAcb1-2Mana1-6(Mana1-3)Manb1-4GlcNAcb1-4GlcNAcb-Sp12	112.801	37.7155	33.4355	11.8166	7.83489	66.3042	295.36	142.679	48.3068	11.0957	7.21279	65.005
Lewis	366	Fuca1-4(Galb1-3)GlcNAcb1-2Mana1-6(Fuca1-4(Galb1-3)GlcNAcb1-2Mana1-3)Manb1-4GlcNAcb1-4(Fuca1-6)GlcNAcb-Sp22	395.889	187.654	47.4006	12.6354	11.6722	92.3766	751.428	51.8116	6.89509	5.69755	4.74103	83.2118
Sialylated Glycans	367	Neu5Aca2-6GlcNAcb1-4GlcNAc-Sp21	0.164775	36.1755	21954.5	5.13513	3.15668	61.4722	192.646	56.4781	29.317	5.30432	3.70347	69.8198
Sialylated Glycans	368	Neu5Aca2-6GlcNAcb1-4GlcNAcb1-4GlcNAc-Sp21	21.9617	11.1739	50.8792	6.7579	4.41694	65.3597	88.067	51.4184	58.3855	8.30967	2.10225	25.2988
Blood group O	369	Galb1-4(Fuca1-3)GlcNAcb1-6(Fuca1-2Galb1-4GlcNAcb1-3)Galb1-4Glc-Sp21	193.184	73.0593	37.8184	11.1674	7.54184	67.5341	1789.75	128.834	7.19845	11.7004	3.20244	27.3702
N-glycan	370	Galb1-4GlcNAcb1-2Mana1-6(Galb1-4GlcNAcb1-4(Galb1-4GlcNAcb1-2)Mana1-3)Manb1-4GlcNAcb1-4GlcNAc-Sp21	105.719	76.0561	71.9418	1.55885	9.79158	628.128	-26.075	48.6057	-186.407	4.5346	7.13551	157.357
Blood group A	371	GalNAca1-3(Fuca1-2)Galb1-4GlcNAcb1-2Mana1-6(GalNAca1-3(Fuca1-2)Galb1-4GlcNAcb1-2Mana1-3)Manb1-4GlcNAcb1-4GlcNAcb-Sp20	295.344	69.308	23.4669	5.37688	4.96945	92.4226	642.297	593.666	92.4286	4.35192	3.54783	81.5233
Blood group B	372	Gala1-3(Fuca1-2)Galb1-4GlcNAcb1-2Mana1-6(Gala1-3(Fuca1-2)Galb1-4GlcNAcb1-2Mana1-3)Manb1-4GlcNAcb1-4GlcNAcb-Sp20	19019	3748.38	19.7086	500.39	72.0057	14.3899	254.869	17.3896	6.82296	12.3185	9.73621	79.0375
Blood group B	373	Gala1-3Galb1-4(Fuca1-3)GlcNAcb1-2Mana1-6(Gala1-3Galb1-4(Fuca1-3)GlcNAcb1-2Mana1-3)Manb1-4GlcNAcb1-4GlcNAcb-Sp20	642.908	103.577	16.1107	15.2709	5.52328	36.1685	620.183	90.6341	14.6141	7.70235	4.68309	60.8009
Blood group A	374	GalNAca1-3(Fuca1-2)Galb1-3GlcNAcb1-2Mana1-6(GalNAca1-3(Fuca1-2)Galb1-3GlcNAcb1-2Mana1-3)Manb1-4GlcNAcb1-4GlcNAcb-Sp20	227.408	94.3814	41.5032	1.4065	2.59117	184.228	186.303	33.4856	17.9737	4.58715	4.06273	88.5676
Blood group B	375	Gala1-3(Fuca1-2)Galb1-3GlcNAcb1-2Mana1-6(Gala1-3(Fuca1-2)Galb1-3GlcNAcb1-2Mana1-3)Manb1-4GlcNAcb1-4GlcNAcb-Sp20	14214.3	939.066	6.6065	211.187	8.82266	4.17764	260.047	38.0897	14.6472	15.0455	5.40241	35.9072
Lewis	376	Fuca1-4(Fuca1-2Galb1-3)GlcNAcb1-2Mana1-3(Fuca1-4(Fuca1-2Galb1-3)GlcNAcb1-2Mana1-3)Manb1-4GlcNAcb1-4GlcNAcb-Sp19	291.504	91.2284	31.2958	7.66807	4.63075	60.3899	298.485	5.91794	1.98266	-1.1042	3.92907	-355.829
Sialylated Glycans	377	Neu5Aca2-3Galb1-4GlcNAcb1-3GalNAc-Sp14	73.8367	12.9008	17.4721	7.58253	3.70442	48.8547	112.729	40.1979	35.6588	10.6492	7.91875	74.3601
Sialylated Glycans	378	Neu5Aca2-6Galb1-4GlcNAcb1-3GalNAc-Sp14	310.415	173.359	55.8475	14.8416	10.4566	70.455	170.151	151.652	89.1281	2.30235	5.37367	233.4
Lewis	379	Neu5Aca2-3Galb1-4(Fuca1-3)GlcNAcb1-3GalNAca-Sp14	616.065	84.3737	13.6956	33.2142	15.9362	47.98	653.639	121.322	18.561	12.6818	7.48897	59.0529
LDN	380	GalNAcb1-4GlcNAcb1-2Mana1-6(GalNAcb1-4GlcNAcb1-2Mana1-3)Manb1-4GlcNAcb1-4GlcNAc-Sp12	576.953	44.5638	7.724	13.9741	3.67683	26.3118	151.137	26.7285	17.6849	13.9155	4.34646	31.2346
H antigen	381	Galb1-3GalNAca1-3(Fuca1-2)Galb1-4Glc-Sp0	173.325	101.478	58.5481	12.7435	3.91539	30.7245	583.008	65.9837	11.3178	9.46833	2.78975	29.464
H antigen	382	Galb1-3GalNAca1-3(Fuca1-2)Galb1-4GlcNAc-Sp0	198.535	83.1703	41.8921	8.20717	0.69334	8.44797	1187	162.842	13.7188	4.38033	5.85818	133.739
Type 1 chain	383	Galb1-3GlcNAcb1-3Galb1-4GlcNAcb1-6(Galb1-3GlcNAcb1-3)Galb1-4Glcb-Sp0	306.231	31.7774	10.3769	22.3664	16.4609	73.5966	897.182	93.1903	10.387	13.7569	6.18892	44.9877
Lewis	384	Galb1-4(Fuca1-3)GlcNAcb1-6(Galb1-3GlcNAcb1-3)Galb1-4Glc-Sp21	172.223	49.3185	28.6365	3.60802	4.98023	138.032	2242.02	165.062	7.36221	-0.4762	1.85791	-390.154
H antigen	385	Galb1-4GlcNAcb1-6(Fuca1-4(Fuca1-2Galb1-3)GlcNAcb1-3)Galb1-4Glc-Sp21	50.6951	27.3976	54.0438	11.9748	3.02485	25.2601	174.749	41.5386	23.7705	2.82538	5.94646	210.466
Lewis	386	Galb1-4(Fuca1-3)GlcNAcb1-6(Fuca1-4(Fuca1-2Galb1-3)GlcNAcb1-3)Galb1-4Glc-Sp21	46.7448	32.7296	70.0175	4.47045	4.22308	94.4667	-7.264	201.333	-2771.66	2.37205	4.61748	194.662
Lewis	387	Galb1-3GlcNAcb1-3Galb1-4(Fuca1-3)GlcNAcb1-6(Galb1-3GlcNAcb1-3)Galb1-4Glc-Sp21	123.071	82.5108	67.0434	1.2967	5.05409	389.765	207.862	187.489	90.1988	15.2298	17.4866	114.818
N-glycan	388	Galb1-4GlcNAcb1-6(Galb1-4GlcNAcb1-2)Mana1-6(Galb1-4GlcNAcb1-4(Galb1-4GlcNAcb1-2)Mana1-3)Manb1-4GlcNAcb1-4GlcNAcb-Sp21	-1.2386	10.7495	-867.875	-1.31898	3.26055	-247.203	18.2946	10.8911	59.5318	2.60925	3.61566	138.571
N-glycan	389	GlcNAcb1-2Mana1-6(GlcNAcb1-4(GlcNAcb1-2)Mana1-3)Manb1-4GlcNAcb1-4GlcNAc-Sp21	20.122	18.653	92.6994	8.54267	4.67262	54.6973	114.241	57.788	50.5844	2.29593	7.73682	336.98
H antigen	390	Fuca1-2Galb1-3GalNAca1-3(Fuca1-2)Galb1-4Glcb-Sp0	1769.39	131.107	7.40974	6.94285	6.413	92.3683	10258.7	659.301	6.42678	2.72202	3.1933	117.314
H antigen	391	Fuca1-2Galb1-3GalNAca1-3(Fuca1-2)Galb1-4GlcNAcb-Sp0	5339.8	90.5942	1.69658	27.5591	16.4564	59.7133	8549.81	1001.36	11.712	10.0886	1.62325	16.0899
beta Gal	392	Galb1-3GlcNAcb1-3GalNAca-Sp14	152.635	85.7832	56.2015	12.8891	28.22	218.944	218.736	48.3292	22.0947	11.3521	10.7496	94.6932
Cad Blood group antigen (Sda)	393	GalNAcb1-4(Neu5Aca2-3)Galb1-4GlcNAcb1-3GalNAca-Sp14	159.223	70.4172	44.2255	12.7875	2.62259	20.5089	384.021	145.172	37.8032	4.5789	5.44521	118.92
Blood group A	394	GalNAca1-3(Fuca1-2)Galb1-3GalNAca1-3(Fuca1-2)Galb1-4GlcNAcb-Sp0	2234.77	152.06	6.80428	184.606	30.5412	16.5439	7558.55	1360.84	18.004	535.276	200.143	37.3905
alpha Gal	395	Gala1-3Galb1-3GlcNAcb1-2Mana1-6(Gala1-3Galb1-3GlcNAcb1-2Mana1-3)Manb1-4GlcNAcb1-4GlcNAc-Sp19	375.389	119.674	31.88	29.9013	9.09615	30.4206	470.115	173.736	36.9561	8.36635	9.08049	108.536
alpha Gal	396	Gala1-3Galb1-3(Fuca1-4)GlcNAcb1-2Mana1-6(Gala1-3Galb1-3(Fuca1-4)GlcNAcb1-2Mana1-3)Manb1-4GlcNAcb1-4GlcNAc-Sp19	411.296	100.68	24.4786	5.95798	7.66433	128.64	819.928	239.272	29.1821	19.6195	10.0275	51.1097
Sialylated Glycans	397	Neu5Aca2-3Galb1-3GlcNAcb1-2Mana1-6(Neu5Aca2-3Galb1-3GlcNAcb1-2Mana1-3)Manb1-4GlcNAcb1-4GlcNAc-Sp19	590.962	84.8238	14.3535	15.0569	15.7799	104.802	569.967	97.9981	17.1936	5.06798	10.0032	197.381
N-glycan	398	GlcNAcb1-2Mana1-6(Galb1-4GlcNAcb1-2Mana1-3)Manb1-4GlcNAcb1-4GlcNAc-Sp12	143.652	61.876	43.0736	0.2036	2.13381	1048.04	-30.2109	45.3075	-149.97	-3.05382	2.77155	-90.7566
N-glycan	399	Galb1-4GlcNAcb1-2Mana1-6(GlcNAcb1-2Mana1-3)Manb1-4GlcNAcb1-4GlcNAc-Sp12	233.234	23.0368	9.87711	6.94137	3.82715	55.1354	119.887	65.834	54.9135	3.30598	3.20899	97.0664
Sialylated Glycans	400	Neu5Aca2-3Galb1-3GlcNAcb1-3GalNAca-Sp14	50.6378	11.6316	22.9702	7.45152	2.58116	34.6393	86.9314	41.1846	47.376	9.66163	4.6352	47.9753
H antigen	401	Fuca1-2Galb1-4GlcNAcb1-3GalNAca-Sp14	338.549	113.457	33.5127	17.9219	10.7688	60.0872	110.229	99.3593	90.1386	6.5821	4.81978	73.2256
Lewis	402	Galb1-4(Fuca1-3)GlcNAcb1-3GalNAca-Sp14	239.054	112.959	47.2525	10.4073	11.2902	108.483	203.152	42.1204	20.7334	4.11475	7.19893	174.954
Forssman	403	GalNAca1-3GalNAcb1-3Gala1-4Galb1-4GlcNAcb-Sp0	223.249	111.062	49.748	10.2693	4.42408	43.0808	132.777	22.7622	17.1432	4.0569	5.83877	143.922
alpha Gal	404	Gala1-4Galb1-3GlcNAcb1-2Mana1-6(Gala1-4Galb1-3GlcNAcb1-2Mana1-3)Manb1-4GlcNAcb1-4GlcNAcb-Sp19	304.026	136.852	45.0132	4.65592	3.88723	83.49	375.124	10.03	2.67377	5.7999	3.63811	62.7271
alpha Gal	405	Gala1-4Galb1-4GlcNAcb1-2Mana1-6(Gala1-4Galb1-4GlcNAcb1-2Mana1-3)Manb1-4GlcNAcb1-4GlcNAcb-Sp24	366.423	85.9292	23.4508	14.4367	4.44851	30.8139	570.433	95.1602	16.6821	9.33308	4.82658	51.7148
alpha Gal	406	Gala1-3Galb1-4GlcNAcb1-3GalNAca-Sp14	34.9579	27.1838	77.7614	5.34543	9.39295	175.719	55.3481	51.3047	92.6946	0.869	6.10994	703.101
Type 1 chain	407	Galb1-3GlcNAcb1-6Galb1-4GlcNAcb-Sp0	965.175	68.4494	7.09192	15.74	13.5898	86.3393	605.496	73.5891	12.1535	22.4858	15.9907	71.1146
Type 1 chain	408	Galb1-3GlcNAca1-6Galb1-4GlcNAcb-Sp0	216.111	103.998	48.1225	5.50458	3.68583	66.9593	309.027	74.0068	23.9483	12.2031	8.1759	66.9984
GalNAc-R	409	GalNAcb1-3Gala1-6Galb1-4Glcb-Sp8	55.3606	16.0166	28.9313	8.2236	6.20538	75.4582	27.4267	22.6381	82.5403	1.92663	2.90093	150.571
Blood group B	410	Gala1-3(Fuca1-2)Galb1-4(Fuca1-3)Glcb-Sp21	905.16	54.7183	6.04515	8.77377	6.83431	77.8948	142.865	45.0116	31.5063	13.2327	7.20032	54.4131
Sialylated Glycans	411	Galb1-4GlcNAcb1-6(Neu5Aca2-6Galb1-3GlcNAcb1-3)Galb1-4Glc-Sp21	134.649	120.118	89.2085	8.03937	4.27543	53.1811	177.009	107.545	60.757	5.13842	5.87334	114.302
Ganglioside	412	Galb1-3GalNAcb1-4(Neu5Aca2-8Neu5Aca2-3)Galb1-4Glcb-Sp0	-6.50855	15.9356	-244.84	4.14288	2.8518	68.8361	172.108	69.975	40.6576	2.85443	2.07442	72.6737
Sialylated Glycans	413	Neu5Aca2-3Galb1-3GalNAcb1-4(Neu5Aca2-8Neu5Aca2-3)Galb1-4Glcb-Sp0	57.5836	30.4579	52.8934	-2.48403	2.91428	-117.321	45.3577	62.1901	137.11	4.06322	7.72001	189.997
Blood group B	414	Gala1-3(Fuca1-2)Galb1-4GlcNAcb1-3GalNAca-Sp14	3056.31	197.119	6.44957	105.441	34.3287	32.5574	242.194	58.8091	24.2818	7.73478	3.98966	51.5808
Blood group A	415	GalNAca1-3(Fuca1-2)Galb1-4GlcNAcb1-3GalNAca-Sp14	299.469	72.6702	24.2663	5.10337	5.71272	111.94	38.6959	37.0242	95.6798	8.15658	4.62418	56.6927
GalNAc-R	416	GalNAca1-3GalNAcb1-3Gala1-4Galb1-4Glcb-Sp0	51.093	16.488	32.2706	2.08023	5.60704	269.54	105.62	38.2209	36.1871	0.74365	3.08678	415.085
Lewis	417	Fuca1-2Galb1-4(Fuca1-3)GlcNAcb1-3GalNAca-Sp14	225.558	98.5201	43.6783	0.888275	2.3889	268.937	332.535	81.1657	24.4082	-2.61883	1.37416	-52.4722
Blood group B	418	Gala1-3(Fuca1-2)Galb1-4(Fuca1-3)GlcNAcb1-3GalNAc-Sp14	693.58	224.151	32.318	4.55495	3.58157	78.6304	184.995	38.2571	20.6801	4.84072	4.91959	101.629
Blood group A	419	GalNAca1-3(Fuca1-2)Galb1-4(Fuca1-3)GlcNAcb1-3GalNAc-Sp14	393.694	162.285	41.221	10.4043	1.39821	13.4387	265.217	117.506	44.3055	2.27035	4.44942	195.979
N-glycan	420	Galb1-4(Fuca1-3)GlcNAcb1-2Mana1-6(Galb1-4(Fuca1-3)GlcNAcb1-2Mana1-3)Manb1-4GlcNAcb1-4(Fuca1-6)GlcNAcb-Sp22	168.212	52.0582	30.948	11.8495	9.89586	83.5127	482.525	244.434	50.6573	6.8456	5.84124	85.3285
Blood group O	421	Fuca1-2Galb1-4GlcNAcb1-2Mana1-6(Fuca1-2Galb1-4GlcNAcb1-2Mana1-3)Manb1-4GlcNAcb1-4(Fuca1-6)GlcNAcb-Sp22	1159.78	100.59	8.67321	29.3356	5.8947	20.094	762.954	75.7073	9.92292	33.7028	10.0786	29.9042
N-glycan	422	GlcNAcb1-2(GlcNAcb1-6)Mana1-6(GlcNAcb1-2Mana1-3)Manb1-4GlcNAcb1-4GlcNAcb-Sp19	64.2684	18.1473	28.2367	9.047	6.53867	72.2745	153.237	61.6824	40.2528	7.26722	10.6174	146.1
H antigen	423	Fuca1-2Galb1-3GlcNAcb1-3GalNAc-Sp14	1233.31	167.588	13.5884	5.44212	6.61963	121.637	418.2	53.6594	12.831	9.9034	10.5661	106.692
Blood group B	424	Gala1-3(Fuca1-2)Galb1-3GlcNAcb1-3GalNAc-Sp14	7796.88	2088.55	26.7869	17.4533	12.1137	69.4066	132.72	65.0807	49.0362	2.29795	4.93163	214.61
Blood group A	425	GalNAca1-3(Fuca1-2)Galb1-3GlcNAcb1-3GalNAc-Sp14	375.978	38.4897	10.2372	13.7974	9.74316	70.6158	154.602	24.4467	15.8126	14.8076	7.69781	51.9856
alpha Gal	426	Gala1-3Galb1-3GlcNAcb1-3GalNAc-Sp14	158.522	106.653	67.2798	14.4437	14.2213	98.4599	108.569	31.2075	28.7444	1.42618	4.50367	315.787
Blood group O	427	Fuca1-2Galb1-3GlcNAcb1-2Mana1-6(Fuca1-2Galb1-3GlcNAcb1-2Mana1-3)Manb1-4GlcNAcb1-4(Fuca1-6)GlcNAcb-Sp22	690.789	169.034	24.4697	31.7501	13.5356	42.6316	365.056	69.827	19.1277	12.185	2.87735	23.6138
Blood group B	428	Gala1-3(Fuca1-2)Galb1-4GlcNAcb1-2Mana1-6(Gala1-3(Fuca1-2)Galb1-4GlcNAcb1-2Mana1-3)Manb1-4GlcNAcb1-4(Fuca1-6)GlcNAcb-Sp22	17000.7	338.634	1.99189	352.045	17.8659	5.07489	356.621	36.5781	10.2568	2.66088	6.38278	239.875
N-glycan	429	Galb1-3GlcNAcb1-6(Galb1-3GlcNAcb1-2)Mana1-6(Galb1-3GlcNAcb1-2Mana1-3)Manb1-4GlcNAcb1-4GlcNAcb-Sp19	585.412	37.5653	6.4169	12.6572	1.84996	14.6159	669.116	98.9445	14.7873	3.3077	3.0725	92.8893
H antigen	430	Galb1-4GlcNAcb1-6(Fuca1-2Galb1-3GlcNAcb1-3)Galb1-4Glc-Sp21	116.165	23.4251	20.1652	-3.92913	1.10427	-28.1047	-20.7674	29.8905	-143.93	7.17925	8.27563	115.272
Fuc-R	431	Fuca1-3GlcNAcb1-6(Galb1-4GlcNAcb1-3)Galb1-4Glc-Sp21	170.197	51.6656	30.3563	12.5727	7.17239	57.0475	3860.28	237.171	6.14387	2.83873	3.5649	125.581
N-glycan	432	GlcNAcb1-2Mana1-6(GlcNAcb1-4)(GlcNAcb1-2Mana1-3)Manb1-4GlcNAcb1-4GlcNAc-Sp21	32.15	16.534	51.4276	-0.486875	6.00396	-1233.16	31.5695	27.271	86.384	10.3609	3.41361	32.9471
N-glycan	433	GlcNAcb1-2Mana1-6(GlcNAcb1-4)(GlcNAcb1-4(GlcNAcb1-2)Mana1-3)Manb1-4GlcNAcb1-4GlcNAc-Sp21	21.6714	13.7775	63.5746	5.08915	7.47663	146.913	52.5526	10.6435	20.2531	5.63465	7.89191	140.06
N-glycan	434	GlcNAcb1-6(GlcNAcb1-2)Mana1-6(GlcNAcb1-4)(GlcNAcb1-2Mana1-3)Manb1-4GlcNAcb1-4GlcNAc-Sp21	74.1231	7.58741	10.2362	8.54105	8.95214	104.813	10.5951	52.1922	492.607	5.07823	6.92234	136.314
N-glycan	435	GlcNAcb1-6(GlcNAcb1-2)Mana1-6(GlcNAcb1-4)(GlcNAcb1-4(GlcNAcb1-2)Mana1-3)Manb1-4GlcNAcb1-4GlcNAc-Sp21	28.953	19.8382	68.5186	6.57912	7.57409	115.123	61.4348	47.495	77.3095	4.91842	6.37773	129.67
N-glycan	436	Galb1-4GlcNAcb1-2Mana1-6(GlcNAcb1-4)(Galb1-4GlcNAcb1-2Mana1-3)Manb1-4GlcNAcb1-4GlcNAc-Sp21	17.7288	19.6947	111.088	1.17997	1.81749	154.027	129.543	136.362	105.264	2.26925	6.14193	270.659
N-glycan	437	Galb1-4GlcNAcb1-2Mana1-6(GlcNAcb1-4)(Galb1-4GlcNAcb1-4(Galb1-4GlcNAcb1-2)Mana1-3)Manb1-4GlcNAcb1-4GlcNAc-Sp21	245.171	171.962	70.1394	7.75188	3.63904	46.944	363.454	99.2799	27.3157	8.90515	4.06853	45.6874
N-glycan	438	Galb1-4GlcNAcb1-6(Galb1-4GlcNAcb1-2)Mana1-6(GlcNAcb1-4)(Galb1-4GlcNAcb1-2Mana1-3)Manb1-4GlcNAcb1-4GlcNAc-Sp21	26.5587	12.3896	46.6501	1.82035	2.53585	139.306	95.8134	27.6802	28.8897	6.20197	1.64689	26.5543
N-glycan	439	Galb1-4GlcNAcb1-6(Galb1-4GlcNAcb1-2)Mana1-6(GlcNAcb1-4)(Galb1-4GlcNAcb1-4(Galb1-4GlcNAcb1-2)Mana1-3)Manb1-4GlcNAcb1-4GlcNAc-Sp21	77.5852	48.8346	62.9432	-0.1961	8.05854	-4109.4	77.9597	78.5997	100.821	3.1657	4.76594	150.549
Gal-R	440	Galb1-4Galb-Sp10	12.5211	4.89981	39.1325	0.455625	2.255	494.925	284.754	21.4731	7.54092	4.35665	7.12771	163.605
Gal-R	441	Galb1-6Galb-Sp10	1926.27	397.975	20.6603	4.57742	6.08344	132.901	3732.12	457.15	12.2491	2.25477	3.52256	156.227
Sialylated Glycans	442	Neu5Aca2-3Galb1-4GlcNAcb1-3Galb-Sp8	-3.3359	10.9627	-328.627	6.0626	11.5477	190.475	-9.868	40.6212	-411.646	6.01682	5.48905	91.2283
GalNAc-R	443	GalNAcb1-6GalNAcb-Sp8	81.918	12.6364	15.4257	-3.59858	9.70992	-269.827	57.6973	40.126	69.5457	7.957	4.90091	61.5925
Sulfated glycans	444	(6S)Galb1-3GlcNAcb-Sp0	190.55	80.3819	42.1841	7.97078	8.6361	108.347	278.646	68.5562	24.6034	10.9217	2.5679	23.5119
Sulfated glycans	445	(6S)Galb1-3(6S)GlcNAc-Sp0	160.031	85.1293	53.1954	11.4427	5.86321	51.2395	375.922	48.1376	12.8052	12.6693	4.80358	37.9151
Blood group O	446	Fuca1-2Galb1-4 GlcNAcb1-2Mana1-6(Fuca1-2Galb1-4GlcNAcb1-2(Fuca1-2Galb1-4GlcNAcb1-4)Mana1-3)Manb1-4GlcNAcb1-4GlcNAcb-Sp12	237.61	97.8642	41.1869	12.3697	8.19098	66.2178	508.574	33.5628	6.5994	7.90043	1.97599	25.0112
Blood group O	447	Fuca1-2Galb1-4(Fuca1-3)GlcNAcb1-2Mana1-6(Fuca1-2Galb1-4(Fuca1-3)GlcNAcb1-4(Fuca1-2Galb1-4(Fuca1-3)GlcNAcb1-2)Mana1-3)Manb1-4GlcNAcb1-4GlcNAcb-Sp12	495.902	116.036	23.3989	21.3239	4.80348	22.5263	293.078	15.9537	5.44349	10.499	4.85522	46.2444
Lewis	448	Galb1-4(Fuca1-3)GlcNAcb1-6GalNAc-Sp14	516.653	49.9853	9.67481	6.5521	8.02048	122.411	341.025	94.7219	27.7757	4.38368	5.98561	136.543
Type 2 chain	449	Galb1-4GlcNAcb1-2Mana-Sp0	145.077	48.2935	33.2882	22.4399	14.6264	65.1805	101.732	49.7492	48.9023	5.44115	2.29089	42.103
Blood group O	450	Fuca1-2Galb1-4GlcNAcb1-6(Fuca1-2Galb1-4GlcNAcb1-3)GalNAc-Sp14	231.351	81.6706	35.3016	3.47688	5.0044	143.934	178.672	63.0363	35.2804	7.88465	7.03117	89.1754
Blood group B	451	Gala1-3(Fuca1-2)Galb1-4GlcNAcb1-6(Gala1-3(Fuca1-2)Galb1-4GlcNAcb1-3)GalNAc-Sp14	26189.6	1777.03	6.78523	683.488	69.5824	10.1805	711.324	126.69	17.8105	5.82975	3.29574	56.5331
Blood group A	452	GalNAca1-3(Fuca1-2)Galb1-4GlcNAcb1-6(GalNAca1-3(Fuca1-2)Galb1-4GlcNAcb1-3)GalNAc-Sp14	3902.26	159.132	4.07794	6.5079	3.42764	52.669	286.336	48.1981	16.8327	-0.370675	1.30859	-353.028
Ganglioside	453	Neu5Aca2-8Neu5Aca2-3Galb1-3GalNAcb1-4(Neu5Aca2-8Neu5Aca2-3)Galb1-4Glcb-Sp0	177.686	65.8424	37.0556	19.6321	7.06149	35.9691	85.7546	33.8919	39.5219	3.55368	3.13863	88.3206
GalNAc-R	454	GalNAcb1-4Galb1-4Glcb-Sp0	135.081	66.2824	49.0686	4.54582	6.62984	145.845	201.961	59.164	29.2947	9.30208	3.42397	36.8087
Blood group A	455	GalNAca1-3(Fuca1-2)Galb1-4GlcNAcb1-2Mana1-6(GalNAca1-3(Fuca1-2)Galb1-4GlcNAcb1-2Mana1-3)Manb1-4GlcNAcb1-4(Fuca1-6)GlcNAcb-Sp22	240.865	53.0869	22.0401	14.6264	14.5429	99.4287	508.68	79.6547	15.6591	11.8193	2.10178	17.7827
Blood group B	456	Gala1-3(Fuca1-2)Galb1-3GlcNAcb1-2Mana1-6(Gala1-3(Fuca1-2)Galb1-3GlcNAcb1-2Mana1-3)Manb1-4GlcNAcb1-4(Fuca1-6)GlcNAcb-Sp22	12476.4	806.745	6.46618	23.5019	8.87021	37.7424	510.202	108.241	21.2153	7.97185	3.14489	39.4499
H antigen	457	Neu5Aca2-6Galb1-4GlcNAcb1-6(Fuca1-2Galb1-3GlcNAcb1-3)Galb1-4Glc-Sp21	54.7323	68.2563	124.709	2.12137	2.71778	128.114	73.0654	23.8493	32.641	-0.0355	2.0859	-5875.77
Blood group A	458	GalNAca1-3(Fuca1-2)Galb1-3GlcNAcb1-2Mana1-6(GalNAca1-3(Fuca1-2)Galb1-3GlcNAcb1-2Mana1-3)Manb1-4GlcNAcb1-4(Fuca1-6)GlcNAcb-Sp22	107.696	32.7525	30.412	9.48415	6.47556	68.2777	530.422	22.9067	4.31858	7.86083	3.47407	44.1947
N-glycan	459	Galb1-4GlcNAcb1-6(Galb1-4GlcNAcb1-2)Mana1-6(Galb1-4GlcNAcb1-2Mana1-3)Manb1-4GlcNAcb1-4GlcNAcb-Sp19	374.537	352.675	94.1628	26.6855	10.0584	37.6926	55.2853	19.394	35.0798	10.1853	4.4169	43.3653
N-glycan	460	Neu5Aca2-3Galb1-4GlcNAcb1-2Mana1-6(GlcNAcb1-4)(Neu5Aca2-3Galb1-4GlcNAcb1-2Mana1-3)Manb1-4GlcNAcb1-4GlcNAcb-Sp21	15.0842	15.8869	105.321	9.80898	7.38637	75.3022	182.524	46.3314	25.3836	13.0038	3.24555	24.9585
N-glycan	461	Neu5Aca2-3Galb1-4GlcNAcb1-4Mana1-6(GlcNAcb1-4)(Neu5Aca2-3Galb1-4GlcNAcb1-4(Neu5Aca2-3Galb1-4GlcNAcb1-2)Mana1-3)Manb1-4GlcNAcb1-4GlcNAcb-Sp21	38.6845	18.0525	46.666	10.9136	9.49078	86.9629	91.1767	18.8002	20.6195	6.1083	5.37077	87.9258
N-glycan	462	Neu5Aca2-3Galb1-4GlcNAcb1-6(Neu5Aca2-3Galb1-4GlcNAcb1-2)Mana1-6(GlcNAcb1-4)(Neu5Aca2-3Galb1-4GlcNAcb1-2Mana1-3)Manb1-4GlcNAcb1-4GlcNAcb-Sp21	36.7312	19.1268	52.0722	3.9553	7.35883	186.05	10.7821	26.3529	244.414	10.6261	3.33645	31.3986
N-glycan	463	Neu5Aca2-3Galb1-4GlcNAcb1-6(Neu5Aca2-3Galb1-4GlcNAcb1-2)Mana1-6(GlcNAcb1-4)(Neu5Aca2-3Galb1-4GlcNAcb1-4(Neu5Aca2-3Galb1-4GlcNAcb1-2)Mana1-3)Manb1-4GlcNAcb1-4GlcNAcb-Sp21	47.3666	25.7154	54.2902	2.50003	4.15108	166.042	45.852	20.369	44.4234	1.6839	3.18236	188.988
N-glycan	464	Neu5Aca2-6Galb1-4GlcNAcb1-2Mana1-6(GlcNAcb1-4)(Neu5Aca2-6Galb1-4GlcNAcb1-2Mana1-3)Manb1-4GlcNAcb1-4GlcNAcb-Sp21	66.6725	11.9241	17.8846	3.67985	7.4051	201.234	80.4848	15.1622	18.8386	3.37053	3.84223	113.995
N-glycan	465	Neu5Aca2-6Galb1-4GlcNAcb1-4Mana1-6(GlcNAcb1-4)(Neu5Aca2-6Galb1-4GlcNAcb1-4(Neu5Aca2-6Galb1-4GlcNAcb1-2)Mana1-3)Manb1-4GlcNAcb1-4GlcNAcb-Sp21	92.8061	57.2181	61.6534	-1.4421	2.17098	-150.543	73.1876	63.0999	86.2167	5.62063	4.3241	76.9328
N-glycan	466	Neu5Aca2-6Galb1-4GlcNAcb1-6(Neu5Aca2-6Galb1-4GlcNAcb1-2)Mana1-6(GlcNAcb1-4)(Neu5Aca2-6Galb1-4GlcNAcb1-2Mana1-3)Manb1-4GlcNAcb1-4GlcNAcb-Sp21	64.185	25.7948	40.1881	13.69	4.68908	34.2518	207.116	123.315	59.5391	2.35797	4.19161	177.763
N-glycan	467	Neu5Aca2-6Galb1-4GlcNAcb1-6(Neu5Aca2-6Galb1-4GlcNAcb1-2)Mana1-6(GlcNAcb1-4)(Neu5Aca2-6Galb1-4GlcNAcb1-4(Neu5Aca2-6Galb1-4GlcNAcb1-2)Mana1-3)Manb1-4GlcNAcb1-4GlcNAcb-Sp21	56.9721	9.08479	15.946	3.86437	1.28422	33.2322	126.983	32.3466	25.4733	7.3274	5.83331	79.6096
Blood group B	468	Gala1-3(Fuca1-2)Galb1-3GalNAca-Sp8	6578.95	891.889	13.5567	43.6328	9.16675	21.0089	4820.42	435.567	9.03588	11.839	16.2993	137.674
Blood group B	469	Gala1-3(Fuca1-2)Galb1-3GalNAcb-Sp8	14185.6	1144.72	8.06955	126.732	9.5177	7.51008	3262.92	133.114	4.0796	2.532	2.97341	117.433
alpha Glucan	470	Glca1-6Glca1-6Glca1-6Glcb-Sp10	242.621	70.2419	28.9513	0.373425	3.42462	917.083	442.86	11.6557	2.63192	10.2223	3.9915	39.0471
alpha Glucan	471	Glca1-4Glca1-4Glca1-4Glcb-Sp10	2681.87	176.238	6.57144	16.1002	9.16189	56.9055	1782.8	80.8424	4.53459	3.80553	4.25719	111.869
Core 2	472	Neu5Aca2-3Galb1-4GlcNAcb1-6(Neu5Aca2-3Galb1-4GlcNAcb1-3)GalNAca-Sp14	110.105	119.696	108.711	2.84022	4.71121	165.874	82.6774	24.412	29.5269	9.7143	3.15903	32.5194
Lewis	473	Fuca1-2Galb1-4(Fuca1-3)GlcNAcb1-2Mana1-6(Fuca1-2Galb1-4(Fuca1-3)GlcNAcb1-2Mana1-3)Manb1-4GlcNAcb1-4(Fuca1-6)GlcNAcb-Sp24	1251.59	182.487	14.5803	32.2971	5.48181	16.9731	1141.35	296.031	25.9369	25.1929	4.89004	19.4104
Lewis	474	Fuca1-2Galb1-3(Fuca1-4)GlcNAcb1-2Mana1-6(Fuca1-2Galb1-3(Fuca1-4)GlcNAcb1-2Mana1-3)Manb1-4GlcNAcb1-4(Fuca1-6)GlcNAcb1-4(Fuca1-6)GlcNAcb-Sp19	429.832	154.373	35.9148	7.84605	6.58379	83.9122	1283.37	126.639	9.86765	15.0016	3.13348	20.8876
Sialylated Glycans	475	Neu5Aca2-3Galb1-3GlcNAcb1-6(Neu5Aca2-3Galb1-4GlcNAcb1-2)Mana1-6(Neu5Aca2-3Galb1-3GlcNAcb1-2Mana1-3)Manb1-4GlcNAcb1-4GlcNAcb-Sp19	1028.22	229.007	22.2721	15.0871	9.12544	60.4853	1788.88	160.578	8.97643	31.2403	8.55153	27.3734
N-glycan	476	GlcNAcb1-6(GlcNAcb1-2)Mana1-6(GlcNAcb1-2Mana1-3)Manb1-4GlcNAcb1-4(Fuca1-6)GlcNAcb-Sp24	209.127	44.5834	21.3188	22.3508	13.9619	62.4671	769.653	146.116	18.9846	12.5399	6.67252	53.2103
N-glycan	477	Galb1-3GlcNAcb1-2Mana1-6(GlcNAcb1-4)(Galb1-3GlcNAcb1-2Mana1-3)Manb1-4GlcNAcb1-4GlcNAcb-Sp21	757.142	62.5768	8.26488	18.2055	13.2421	72.7364	1121.67	50.1345	4.46965	18.5361	3.53265	19.0583
Sialylated Glycans	478	Neu5Aca2-6Galb1-4GlcNAcb1-6(Galb1-3GlcNAcb1-3)Galb1-4Glcb-Sp21	43.8146	43.5931	99.4944	10.0136	17.1932	171.698	92.6465	30.8656	33.3154	4.48023	5.84878	130.547
Sialylated Glycans	479	Neu5Aca2-3Galb1-4GlcNAcb1-2Mana-Sp0	542.804	77.7142	14.3172	12.9305	9.45233	73.1009	575.341	78.2977	13.6089	13.8631	2.60198	18.7691
Sialylated Glycans	480	Neu5Aca2-3Galb1-4GlcNAcb1-6GalNAca-Sp14	122.029	18.714	15.3358	-1.27448	6.04359	-474.202	169.233	91.8075	54.2491	10.0758	9.78635	97.1272
Sialylated Glycans	481	Neu5Aca2-6Galb1-4GlcNAcb1-6GalNAca-Sp14	415.628	102.208	24.5912	25.2998	12.9101	51.0285	479.666	163.517	34.0899	9.02928	7.14964	79.1828
Sialylated Glycans	482	Neu5Aca2-6Galb1-4 GlcNAcb1-6(Neu5Aca2-6Galb1-4GlcNAcb1-3)GalNAca-Sp14	149.745	33.5786	22.4238	13.1898	8.34772	63.2892	212.523	81.7327	38.4583	11.3437	6.20334	54.6856
Sialylated Glycans	483	Neu5Aca2-6Galb1-4GlcNAcb1-2Mana1-6(Neu5Aca2-6Galb1-4GlcNAcb1-2Mana1-3)Manb1-4GlcNAcb1-4(Fuca1-6)GlcNAcb-Sp24	306.318	115.757	37.7897	21.9691	14.9208	67.917	237.519	11.2301	4.72807	1.05107	3.4108	324.506
Sialylated Glycans	484	Neu5Aca2-3Galb1-4GlcNAcb1-2Mana1-6(Neu5Aca2-3Galb1-4GlcNAcb1-2Mana1-3)Manb1-4GlcNAcb1-4(Fuca1-6)GlcNAcb-Sp24	38.4953	8.44594	21.9402	11.4959	9.28339	80.7536	248.439	90.0734	36.2558	5.36068	2.16011	40.2955
Oligomannose	485	Mana1-6(Mana1-3)Manb1-4GlcNAcb1-4(Fuca1-6)GlcNAcb-Sp19	141.506	68.8182	48.6328	3.35747	6.11035	181.993	706.289	179.619	25.4313	8.26408	3.14284	38.0301
N-glycan	486	Galb1-4GlcNAcb1-6(Galb1-4GlcNAcb1-2)Mana1-6(Galb1-4GlcNAcb1-2Mana1-3)Manb1-4GlcNAcb1-4(Fuca1-6)GlcNAcb-Sp24	389.738	34.9575	8.96948	17.1184	10.3309	60.3495	475.147	58.4738	12.3065	8.6822	6.60964	76.1286
Sialylated Glycans	487	Neu5Aca2-3Galb1-3GlcNAcb1-2Mana1-6(GlcNAcb1-4)(Neu5Aca2-3Galb1-3GlcNAcb1-2Mana1-3)Manb1-4GlcNAcb1-4GlcNAc-Sp21	18.7395	18.0562	96.3539	2.61445	0.807815	30.8981	329.563	103.961	31.5452	12.0366	2.72054	22.6023
Lewis	488	Neu5Aca2-6Galb1-4GlcNAcb1-6(Fuca1-2Galb1-4(Fuca1-3)GlcNAcb1-3)Galb1-4Glc-Sp21	54.054	30.8091	56.997	13.8403	11.3066	81.693	126.262	175.411	138.926	3.00168	0.940928	31.3468
Type 1 chain	489	Galb1-3GlcNAcb1-6GalNAca-Sp14	58.1241	32.017	55.0839	6.92905	5.65476	81.6095	228.055	109.728	48.115	4.89017	6.49914	132.902
alpha Gal	490	Gala1-3Galb1-3GlcNAcb1-6GalNAca-Sp14	106.044	33.4056	31.5018	2.97128	2.75826	92.8308	264.016	169.778	64.3058	12.6531	7.11634	56.2419
Lewis	491	Galb1-3(Fuca1-4)GlcNAcb1-6GalNAca-Sp14	49.4722	81.0548	163.839	6.11595	1.83147	29.9457	41.953	123.069	293.35	2.6628	4.51808	169.674
Sialylated Glycans	492	Neu5Aca2-3Galb1-3GlcNAcb1-6GalNAca-Sp14	283.547	124.213	43.8069	8.67072	11.2624	129.89	945.491	233.667	24.7139	17.5016	8.77814	50.1561
Sulfated glycans	493	(3S)Galb1-3(Fuca1-4)GlcNAcb-Sp0	328.54	27.5014	8.3708	8.36557	2.38123	28.4646	558.531	105.142	18.8247	9.67492	3.85187	39.8129
Lewis	494	Galb1-4(Fuca1-3)GlcNAcb1-6(Neu5Aca2-6(Neu5Aca2-3Galb1-3)GlcNAcb1-3)Galb1-4Glc-Sp21	332.539	42.0305	12.6393	6.95085	3.67134	52.8186	393.875	34.9154	8.86459	0.32955	4.58044	1389.91
H antigen	495	Fuca1-2Galb1-4GlcNAcb1-6GalNAca-Sp14	284.702	102.058	35.8473	14.5655	13.8603	95.1583	305.218	135.687	44.4559	9.13597	6.06333	66.3676
alpha Gal	496	Gala1-3Galb1-4GlcNAcb1-6GalNAca-Sp14	423.586	219.244	51.759	20.9144	2.21705	10.6006	271.646	164.958	60.7253	-0.270025	1.43164	-530.188
Lewis	497	Galb1-4(Fuca1-3)GlcNAcb1-2Mana-Sp0	316.784	66.7942	21.0851	7.0739	9.26223	130.935	584.695	55.7395	9.53309	-1.9916	2.47831	-124.438
Sulfated glycans	498	Fuca1-2(6S)Galb1-3GlcNAcb-Sp0	618.025	122.362	19.7989	2.2054	4.50197	204.134	268.56	71.2115	26.516	8.4714	4.29705	50.7242
Blood group B	499	Gala1-3(Fuca1-2)Galb1-4GlcNAcb1-6GalNAca-Sp14	335.517	88.3027	26.3184	3.90848	7.69627	196.912	396.939	40.3898	10.1753	5.36025	5.35075	99.8228
H antigen	500	Fuca1-2Galb1-4GlcNAcb1-2Mana-Sp0	108.359	40.9578	37.7983	1.8551	2.42666	130.81	221.661	27.5416	12.4251	16.7104	9.5585	57.2009
Sulfated glycans	501	Fuca1-2Galb1-3(6S)GlcNAcb-Sp0	92.6223	21.298	22.9944	3.0218	1.15501	38.2226	248.859	19.3047	7.75728	3.01277	5.20829	172.874
Sulfated glycans	502	Fuca1-2(6S)Galb1-3(6S)GlcNAcb-Sp0	713.806	68.5677	9.60593	13.699	8.24945	60.2195	1692.43	291.547	17.2265	14.0875	6.87159	48.7778
Sulfated glycans	503	Neu5Aca2-6GalNAcb1-4(6S)GlcNAcb-Sp8	128.759	26.0262	20.2131	10.1166	6.22454	61.5282	117.886	43.3026	36.7325	7.5872	5.22036	68.8048
Sulfated glycans	504	GalNAcb1-4(Fuca1-3)(6S)GlcNAcb-Sp8	143.406	57.148	39.8506	11.1998	8.89029	79.3787	119.561	24.6176	20.59	9.75238	13.8213	141.722
Sulfated glycans	505	(3S)GalNAcb1-4(Fuca1-3)GlcNAcb-Sp8	105.448	35.54	33.7039	11.3333	4.2184	37.2213	631.847	95.6855	15.1438	8.37343	5.74077	68.5594
Blood group O	506	Fuca1-2Galb1-3GlcNAcb1-6(Fuca1-2Galb1-3GlcNAcb1-3)GalNAca-Sp14	1683.99	409.863	24.3388	34.6373	18.9837	54.8071	993.149	144.266	14.5262	2.596	1.27625	49.162
Blood group A	507	GalNAca1-3(Fuca1-2)Galb1-3GlcNAcb1-6GalNAca-Sp14	92.7368	45.3166	48.8658	-0.01935	4.71124	-24347.5	107.988	47.0544	43.5739	2.87732	4.63935	161.238
complex N-glycan	508	GlcNAcb1-6(GlcNAcb1-2)Mana1-6(GlcNAcb1-4)(GlcNAcb1-4(GlcNAcb1-2)Mana1-3)Manb1-4GlcNAcb1-4(Fuca1-6)GlcNAc-Sp21	43.1466	15.1043	35.007	6.28727	7.75364	123.323	164.649	21.1151	12.8243	8.84652	4.33488	49.0009
complex N-glycan	509	Galb1-4GlcNAcb1-6(Galb1-4GlcNAcb1-2)Mana1-6(GlcNAcb1-4)Galb1-4GlcNAcb1-4(Gal b1-4GlcNAcb1-2)Mana1-3)Manb1-4GlcNAcb1-4(Fuca1-6)GlcNAc-Sp21	70.8304	12.8033	18.0761	9.8408	8.90441	90.4846	-43.2548	45.2016	-104.501	3.14942	4.38766	139.316
Type 1 Chain	510	Galb1-3GlcNAca1-3Galb1-4GlcNAcb-Sp8	-10.8269	8.08169	-74.6443	12.3899	7.07215	57.0799	7282.43	104.654	1.43707	11.3492	3.67056	32.3421
Sulfated glycans	511	Galb1-3(6S)GlcNAcb-Sp8	35.1824	8.5664	24.3485	5.5016	4.94176	89.824	198.283	87.6937	44.2265	7.3571	5.66689	77.0261
Sulfated glycans	512	(6S)(4S)GalNAcb1-4GlcNAc-Sp8	45.1606	11.751	26.0205	24.9083	5.14907	20.6721	531.276	97.5323	18.3581	15.226	8.89533	58.4219
Sulfated glycans	513	(6S)GalNAcb1-4GlcNAc-Sp8	62.0481	6.59023	10.6212	8.03047	6.75529	84.1207	384.862	110.195	28.6324	9.70575	3.96714	40.8741
Sulfated glycans	514	(3S)GalNAcb1-4(3S)GlcNAc-Sp8	-3.41875	11.105	-324.826	4.88155	3.19457	65.4418	451.206	23.2566	5.15431	4.90335	3.97228	81.0116
Sulfated glycans	515	GalNAcb1-4(6S)GlcNAc-Sp8	94.7199	87.4558	92.331	13.773	3.10283	22.5284	142.29	154.56	108.623	14.2393	5.64385	39.6357
Sulfated glycans	516	(3S)GalNAcb1-4GlcNAc-Sp8	61.3847	11.5226	18.7712	15.9535	8.98224	56.3026	722.325	302.911	41.9356	9.37585	8.4973	90.6297
Sulfated glycans	517	(4S)GalNAcb-Sp10	280.694	80.1395	28.5505	9.6466	9.47466	98.2176	512.68	52.6792	10.2753	4.0184	6.43448	160.125
Phosphorylated glycans	518	Galb1-4(6P)GlcNAcb-Sp0	343.006	198.615	57.9042	27.0429	11.5997	42.8938	324.912	70.3464	21.6509	5.93665	6.59296	111.055
Phosphorylated glycans	519	(6P)Galb1-4GlcNAcb-SP0	241.961	74.9201	30.9637	6.98897	6.56536	93.9388	140.081	47.3451	33.7983	8.61373	5.81841	67.5482
Blood group A	520	GalNAca1-3(Fuca1-2)Galb1-4GlcNAcb1-6GalNAc-Sp14	1114.28	60.8523	5.46111	3.34597	6.29276	188.069	8.16777	16.7161	204.66	12.0101	4.12805	34.3714
Sialylated Glycans	521	Neu5Aca2-6Galb1-4GlcNAcb1-2Man-Sp0	292.06	93.7867	32.1122	10.0459	3.79616	37.7881	184.328	35.9531	19.5049	10.1076	5.65755	55.9729
alpha Gal	522	Gala1-3Galb1-4GlcNAcb1-2Mana-Sp0	159.378	51.2396	32.1498	3.47642	5.39122	155.079	198.406	106.863	53.861	7.7601	1.48182	19.0954
Blood group B	523	Gala1-3(Fuca1-2)Galb1-4GlcNAcb1-2Mana-Sp0	26986.8	2274.7	8.42893	632.024	85.648	13.5514	155.514	85.4307	54.9344	8.16197	9.65648	118.311
Blood group A	524	GalNAca1-3(Fuca1-2)Galb1-4 GlcNAcb1-2Mana-Sp0	672.36	72.8002	10.8276	-1.5061	1.02232	-67.8788	47.3387	39.4258	83.2845	1.04138	2.76656	265.664
Type 1 chain	525	Galb1-3GlcNAcb1-2Mana-Sp0	591.64	26.064	4.40539	22.8376	10.6955	46.8331	500.418	170.801	34.1317	5.78917	2.66267	45.994
Blood group B	526	Gala1-3(Fuca1-2)Galb1-3GlcNAcb1-6GalNAc-Sp14	11384.2	654.028	5.74507	52.4217	12.3451	23.5495	188.485	33.8691	17.9691	6.2965	10.2068	162.103
Sialylated Glycans	527	Neu5Aca2-3Galb1-3GlcNAcb1-2Mana-Sp0	86.2862	37.8256	43.8373	0.357825	2.28648	638.993	144.719	12.7676	8.82236	6.56537	7.96683	121.346
alpha Gal	528	Gala1-3Galb1-3GlcNAcb1-2Mana-Sp0	1695.04	157.19	9.27351	10.9016	10.4573	95.9246	1696.59	146.828	8.65433	0.683175	3.37393	493.861
LDN	529	GalNAcb1-4GlcNAcb1-2Mana-Sp0	159.519	53.4157	33.4855	5.0655	2.61102	51.5452	32.4546	50.9028	156.843	-3.54673	3.11133	-87.724
Sialylated Glycans	530	Neu5Aca2-3Galb1-3GlcNAcb1-4Galb1-4Glcb-Sp0	96.1866	64.2154	66.7613	7.3053	7.17607	98.231	184.751	129.931	70.3276	7.63	5.70794	74.8091
complex N-glycan	531	GlcNAcb1-2 Mana1-6(GlcNAcb1-4)(GlcNAcb1-2Mana1-3)Manb1-4GlcNAcb1-4(Fuca1-6)GlcNAc-Sp21	48.3749	17.981	37.1701	4.37223	0.823943	18.8449	88.4607	37.0982	41.9375	4.99037	6.32352	126.714
complex N-glycan	532	Galb1-4GlcNAcb1-2 Mana1-6(GlcNAcb1-4)(Galb1-4GlcNAcb1-2Mana1-3)Manb1-4GlcNAcb1-4(Fuca1-6)GlcNAc-Sp21	-43.0136	23.5633	-54.7812	-0.12355	7.09891	-5745.78	-33.8886	33.6587	-99.3215	1.38807	6.75832	486.885
complex N-glycan	533	Galb1-4GlcNAcb1-2 Mana1-6(Galb1-4GlcNAcb1-4)(Galb1-4GlcNAcb1-2Mana1-3)Manb1-4GlcNAcb1-4(Fuca1-6)GlcNAc-Sp21	167.015	81.6355	48.8792	5.80355	3.52153	60.6789	120.336	127.616	106.049	-3.30902	2.61982	-79.1718
Lewis	534	Fuca1-4(Galb1-3)GlcNAcb1-2 Mana-Sp0	402.325	115.705	28.7591	16.6079	8.85031	53.2897	1069.66	220.501	20.6142	8.14527	11.0158	135.241
Lewis	535	Neu5Aca2-3Galb1-4(Fuca1-3)GlcNAcb1-2Mana-Sp0	62.3781	11.8872	19.0567	13.5624	9.54906	70.408	42.014	5.5898	13.3046	4.56375	1.7048	37.3553
Polylactosamine	536	GlcNAcb1-3Galb1-4GlcNAcb1-6(GlcNAcb1-3)Galb1-4GlcNAc-Sp0	204.576	36.4222	17.8038	7.64193	11.6722	152.74	1199.35	145.886	12.1637	10.9724	3.18685	29.0442
Blood group A	537	GalNAca1-3(Fuca1-2)Galb1-3GalNAcb1-3Gala1-4Galb1-4Glc-Sp21	13519	774.709	5.73051	338.907	24.8785	7.34081	12367.4	890.655	7.20162	961.194	51.5941	5.36771
Blood group B	538	Gala1-3(Fuca1-2)Galb1-3GalNAcb1-3Gala1-4Galb1-4Glc-Sp21	15758.3	748.183	4.74787	10.2545	7.51561	73.2906	5453.68	427.123	7.83182	17.8518	9.55936	53.5485
Globo	539	Galb1-3GalNAcb1-3Gal-Sp21	387.323	242.131	62.5139	14.0095	11.5782	82.6458	78.0935	46.8625	60.0082	0.4732	4.77488	1009.06
polylactosamine N-glycan	540	GlcNAcb1-3Galb1-4GlcNAcb1-2Mana1-6(GlcNAcb1-3Galb1-4GlcNAcb1-2Mana1-3)Manb1-4GlcNAcb1-4GlcNAcb-Sp12	1758.97	61.2887	3.48436	3.59558	2.98935	83.1397	728.491	99.6386	13.6774	7.48428	6.89258	92.0942
polylactosamine N-glycan	541	GlcNAcb1-3Galb1-4GlcNAcb1-2Mana1-6(GlcNAcb1-3Galb1-4GlcNAcb1-2Mana1-3)Manb1-4GlcNAcb1-4GlcNAcb-Sp25	1740.6	151.844	8.72364	5.65773	7.64288	135.088	842.875	49.6921	5.89555	0.25885	3.48323	1345.66
polylactosamine N-glycan	542	Galb1-4GlcNAcb1-3Galb1-4GlcNAcb1-2Mana1-6(Galb1-4GlcNAcb1-3Galb1-4GlcNAcb1-2Mana1-3)Manb1-4GlcNAcb1-4GlcNAcb-Sp12	537.887	51.0547	9.4917	22.6826	6.7638	29.8193	394.191	61.4233	15.5821	16.7031	10.6425	63.7155
polylactosamine N-glycan	543	Galb1-4GlcNAcb1-3Galb1-4GlcNAcb1-2Mana1-6(Galb1-4GlcNAcb1-3Galb1-4GlcNAcb1-2Mana1-3)Manb1-4GlcNAcb1-4GlcNAcb-Sp24	135.488	52.3557	38.6423	15.2318	11.5062	75.5404	1037.2	864.87	83.3848	3.14372	4.15896	132.294
Sialylated Glycans	544	Neu5Gca2-3Galb1-4GlcNAcb1-3Galb1-4GlcNAcb1-2Mana1-6(Neu5Gca2-3Galb1-4GlcNAcb1-3Galb1-4GlcNAcb1-2Mana1-3)Manb1-4GlcNAcb1-4GlcNAcb-Sp24	110.039	63.9493	58.1151	13.2537	5.85056	44.1429	157.511	65.024	41.2821	6.2064	5.46126	87.994
Blood group O	545	Fuca1-2Galb1-4GlcNAcb1-3Galb1-4GlcNAcb1-2Mana1-6(Fuca1-2Galb1-4GlcNAcb1-3Galb1-4GlcNAcb1-2Mana1-3)Manb1-4GlcNAcb1-4GlcNAcb-Sp24	7280.78	402.223	5.52445	18.79	8.9981	47.8876	304.805	52.463	17.212	8.71452	7.18713	82.473
polylactosamine N-glycan	546	GlcNAcb1-3Galb1-4GlcNAcb1-3Galb1-4GlcNAcb1-2Mana1-6(GlcNAcb1-3Galb1-4GlcNAcb1-3Galb1-4GlcNAcb1-2Mana1-3)Manb1-4GlcNAcb1-4GlcNAcb-Sp12	742.324	53.5715	7.21673	40.2378	20.7027	51.4508	515.455	112.452	21.8161	12.8497	9.32275	72.5521
polylactosamine N-glycan	547	GlcNAcb1-3Galb1-4GlcNAcb1-3Galb1-4GlcNAcb1-2Mana1-6(GlcNAcb1-3Galb1-4GlcNAcb1-3Galb1-4GlcNAcb1-2Mana1-3)Manb1-4GlcNAcb1-4GlcNAcb-Sp25	1732.27	279.864	16.1559	13.5342	11.1933	82.7037	1646.14	146.985	8.92908	2.0441	3.65247	178.683
polylactosamine N-glycan	548	Galb1-4GlcNAcb1-3Galb1-4GlcNAcb1-3Galb1-4GlcNAcb1-2Mana1-6(Galb1-4GlcNAcb1-3Galb1-4GlcNAcb1-3Galb1-4GlcNAcb1-2Mana1-3)Manb1-4GlcNAcb1-4GlcNAcb-Sp12	417.316	182.677	43.7742	5.80307	6.28187	108.251	417.117	151.352	36.2852	16.3382	6.37771	39.0356
polylactosamine N-glycan	549	Galb1-4GlcNAcb1-3Galb1-4GlcNAcb1-3Galb1-4GlcNAcb1-2Mana1-6(Galb1-4GlcNAcb1-3Galb1-4GlcNAcb1-3Galb1-4GlcNAcb1-2Mana1-3)Manb1-4GlcNAcb1-4GlcNAcb-Sp24	350.429	62.1857	17.7456	13.284	20.4155	153.684	171.299	103.918	60.6651	7.17192	7.96287	111.028
polylactosamine N-glycan	550	GlcNAcb1-3Galb1-4GlcNAcb1-3Galb1-4GlcNAcb1-3Galb1-4GlcNAcb1-2Mana1-6(GlcNAcb1-3Galb1-4GlcNAcb1-3Galb1-4GlcNAcb1-3Galb1-4GlcNAcb1-2Mana1-3)Manb1-4GlcNAcb1-4GlcNAcb-Sp25	922.887	71.1947	7.71435	7.14902	6.35341	88.871	1465.66	51.8922	3.54054	10.0969	3.64755	36.1255
polylactosamine N-glycan	551	Galb1-4GlcNAcb1-3Galb1-4GlcNAcb1-3Galb1-4GlcNAcb1-3Galb1-4GlcNAcb1-2Mana1-6(Galb1-4GlcNAcb1-3Galb1-4GlcNAcb1-3Galb1-4GlcNAcb1-3Galb1-4GlcNAcb1-2Mana1-3)Manb1-4GlcNAcb1-4GlcNAcb-Sp25	525.223	52.4651	9.9891	13.4199	8.51748	63.4693	210.027	56.1379	26.7289	8.41865	3.90333	46.3653
polylactosamine N-glycan	552	Galb1-3GlcNAcb1-3Galb1-4GlcNAcb1-2Mana1-6(Galb1-3GlcNAcb1-3Galb1-4GlcNAcb1-2Mana1-3)Manb1-4GlcNAcb1-4GlcNAc-Sp25	236.975	112.541	47.4907	9.21432	8.31432	90.2325	461.043	51.59	11.1898	8.8509	4.54277	51.3255
polysialic acid	553	Neu5Gca2-8Neu5Gca2-3Galb1-4GlcNAc-Sp0	40.0646	19.9272	49.7376	9.66428	3.12793	32.3659	139.093	44.7777	32.1927	2.65237	6.64832	250.655
polysialic acid	554	Neu5Aca2-8Neu5Gca2-3Galb1-4GlcNAc-Sp0	36.4543	9.71622	26.6532	1.7666	5.22251	295.625	5.03528	53.2191	1056.93	15.8886	12.1216	76.2916
polysialic acid	555	Neu5Gca2-8Neu5Aca2-3Galb1-4GlcNAc-Sp0	22.7819	15.8996	69.7904	8.76582	11.592	132.241	102.832	103.364	100.517	7.50648	2.55069	33.9799
polysialic acid	556	Neu5Gca2-8Neu5Gca2-3Galb1-4GlcNAcb1-3Galb1-4GlcNAc-Sp0	57.7487	17.2424	29.8577	3.9544	2.40174	60.7359	29.0856	13.2787	45.6539	6.07672	5.71494	94.0464
polysialic acid	557	Neu5Gca2-8Neu5Gca2-6Galb1-4GlcNAc-Sp0	84.8656	47.2016	55.6192	1.95993	5.12193	261.333	330.228	106.335	32.2006	6.94303	6.24838	89.9951
polysialic acid	558	Neu5Aca2-8Neu5Aca2-3Galb1-4GlcNAc-Sp0	33.4029	14.2932	42.7905	10.9113	11.5546	105.896	51.9153	36.2223	69.772	10.0084	5.63804	56.3329
polylactosamine N-glycan	559	GlcNAcb1-3Galb1-4GlcNAcb1-6(GlcNAcb1-3Galb1-4GlcNAcb1-2)Mana1-6(GlcNAcb1-3Galb1-4GlcNAcb1-2Man a1-3)Manb1-4GlcNAcb1-4GlcNAc-Sp24	327.242	81.3032	24.845	15.6392	11.2555	71.9701	1627.21	305.939	18.8014	11.5296	4.47664	38.8275
polylactosamine N-glycan	560	Galb1-4GlcNAcb1-3Galb1-4GlcNAcb1-6(Galb1-4GlcNAcb1-3Galb1-4GlcNAcb1-2)Mana1-6(Galb1-4GlcNAcb1-3Galb1-4GlcNAcb1-2Mana1-3)Mana1-4GlcNAcb1-4GlcNAc-Sp24	716.535	124.657	17.3972	38.5969	7.50078	19.4336	767.867	85.7462	11.1668	19.1344	9.95744	52.0395
alpha Gal	561	Gala1-3Galb1-4GlcNAcb1-2Mana1-6(Gala1-3Galb1-4GlcNAcb1-2Mana1-3)Manb1-4GlcNAcb1-4GlcNAc-Sp24	264.673	172.99	65.3599	12.5671	3.9151	31.1536	179.06	145.351	81.1745	9.73617	1.82601	18.7549
Core 2	562	GlcNAcb1-3Galb1-4GlcNAcb1-6(GlcNAcb1-3Galb1-3)GalNAca-Sp14	838.208	168.352	20.0848	16.7074	11.144	66.7008	193.474	24.3954	12.6091	0.212425	3.05386	1437.62
beta GalNAc	563	GalNAcb1-3GlcNAcb-Sp0	158.864	75.4332	47.483	7.59175	7.088	93.3645	515.039	90.9779	17.6643	-2.75387	1.2622	-45.8334
LDN	564	GalNAcb1-4GlcNAcb1-3GalNAcb1-4GlcNAcb-Sp0	297.697	19.3955	6.5152	7.27252	3.0012	41.2677	174.976	140.319	80.1931	-2.96687	1.46296	-49.3098
polylactosamine N-glycan	565	GlcNAcb1-3Galb1-4GlcNAcb1-3Galb1-4GlcNAcb1-3Galb1-4GlcNAcb1-3Galb1-4GlcNAcb1-2Mana1-6(GlcNAcb1-3Galb1-4GlcNAcb1-3Galb1-4GlcNAcb1-3Galb1-4GlcNAcb1-3Galb1-4GlcNAcb1-2Mana1-3)Manb1-4GlcNAcb1-4GlcNAcb-Sp25	1488.28	66.5437	4.47117	8.32247	2.48623	29.8737	2883.25	526.69	18.2672	11.4724	8.8989	77.5677
polylactosamine N-glycan	566	Galb1-4GlcNAcb1-3Galb1-4GlcNAcb1-3Galb1-4GlcNAcb1-3Galb1-4GlcNAcb1-3Galb1-4GlcNAcb1-2Mana1-6(Galb1-4GlcNAcb1-3Galb1-4GlcNAcb1-3Galb1-4GlcNAcb1-3Galb1-4GlcNAcb1-3Galb1-4GlcNAcb1-2Mana1-3)Manb1-4GlcNAcb1-4GlcNAcb-Sp25	542.664	161.294	29.7226	18.6849	15.5423	83.1812	447.694	116.108	25.9346	17.885	8.73655	48.8485
Core 1	567	GlcNAb1-3Galb1-3GalNAc-Sp14	105.618	44.6015	42.2289	-0.0804	4.65986	-5795.84	182.463	48.199	26.4157	7.95398	8.09129	101.726
Core 2	568	Galb1-3GlcNAcb1-6(Galb1-3)GalNAc-Sp14	155.198	37.5782	24.213	-1.80485	5.47256	-303.214	424.113	36.484	8.60244	11.4942	8.1195	70.6403
polylactosamine N-glycan	569	Galb1-4GlcNAcb1-3Galb1-4GlcNAcb1-3Galb1-4GlcNAcb1-3Galb1-4GlcNAcb1-3Galb1-4GlcNAcb1-3Galb1-4GlcNAcb1-2Mana1-6(Galb1-4GlcNAcb1-3Galb1-4GlcNAcb1-3Galb1-4GlcNAcb1-3Galb1-4GlcNAcb1-3Galb1-4GlcNAcb1-3Galb1-4GlcNAcb1-2Mana1-3)Manb1-4GlcNAcb1-4GlcNAcb-Sp25	258.884	78.8732	30.4666	15.397	18.0046	116.936	619.133	71.7045	11.5814	16.3733	8.02327	49.0022
Sulfated glycans	570	(3S)GlcAb1-3Galb1-4GlcNAcb1-3Galb1-4Glc-Sp0	101.253	43.8328	43.2905	3.05223	4.47545	146.629	10226.8	786.339	7.68903	49.536	25.7815	52.0461
Sulfated glycans	571	(3S)GlcAb1-3Galb1-4GlcNAcb1-2Mana-Sp0	45.2769	13.0235	28.7642	4.758	1.25345	26.344	8528.99	625.718	7.33637	50.9569	11.4432	22.4567
polylactosamine N-glycan	572	Galb1-3GlcNAcb1-3Galb1-4GlcNAcb1-3Galb1-4GlcNAcb1-6(Galb1-3GlcNAcb1-3Galb1-4GlcNAcb1-3Galb1-4GlcNAb1-2)Mana1-6(Galb1-3GlcNAcb1-3Galb1-4GlcNAcb1-3Galb1-4GlcNAcb1-2Mana1-3)Manb1-4GlcNAcb1-4(Fuca1-6)GlcNAcb-Sp24	1538.14	270.475	17.5846	37.1967	8.80624	23.6748	4119.77	628.575	15.2575	25.6373	14.6003	56.9496
polylactosamine N-glycan	573	Galb1-3GlcNAcb1-3Galb1-4GlcNAcb1-6(Galb1-3GlcNAcb1-3Galb1-4GlcNAb1-2)Mana1-6(Galb1-3GlcNAcb1-3Galb1-4GlcNAcb1-2Mana1-3)Manb1-4GlcNAcb1-4(Fuca1-6)GlcNAcb-Sp24	585.343	50.2562	8.58577	13.3453	6.20085	46.4648	1758.52	128.457	7.30486	16.2058	2.43613	15.0324
polysialic acid	574	Neu5Aca2-8Neu5Aca2-3Galb1-3GalNAcb1-4(Neu5Aca2-3)Galb1-4Glc-Sp21	122.655	48.5045	39.5454	13.2311	3.93935	29.7733	230.161	138.087	59.9957	9.58217	7.27915	75.9656
polylactosamine N-glycan	575	GlcNAcb1-3Galb1-4GlcNAcb1-2Mana1-6(GlcNAcb1-3Galb1-4GlcNAcb1-2Mana1-3)Manb1-4GlcNAcb1-4(Fuca1-6)GlcNAcb-Sp24	2002.81	78.765	3.93273	13.122	1.98268	15.1095	361.326	12.7389	3.52558	5.32825	1.78047	33.4156
polylactosamine N-glycan	576	Galb1-4GlcNAcb1-3Galb1-4GlcNAcb1-2Mana1-6(Galb1-4GlcNAcb1-3Galb1-4GlcNAcb1-2Mana1-3)Manb1-4GlcNAcb1-4(Fuca1-6)GlcNAcb-Sp24	237.082	98.3538	41.4851	15.2631	9.45144	61.9233	166.994	30.6392	18.3475	15.7864	8.89799	56.365
polylactosamine N-glycan	577	GlcNAcb1-3Galb1-4GlcNAcb1-3Galb1-4GlcNAcb1-2Mana1-6(GlcNAcb1-3Galb1-4GlcNAcb1-3Galb1-4GlcNAcb1-2Mana1-3)Manb1-4GlcNAcb1-4(Fuca1-6)GlcNAcb-Sp24	1994.53	81.1116	4.0667	32.75	10.7445	32.8075	2278.32	69.5882	3.05437	23.6894	9.70569	40.9706
polylactosamine N-glycan	578	Galb1-4GlcNAcb1-3Galb1-4GlcNAcb1-3Galb1-4GlcNAcb1-2Mana1-6(Galb1-4GlcNAcb1-3Galb1-4GlcNAcb1-3Galb1-4GlcNAcb1-2Mana1-3)Manb1-4GlcNAcb1-4(Fuca1-6)GlcNAcb-Sp24	429.069	184.147	42.9177	23.6274	14.145	59.867	344.559	94.4748	27.4191	10.3208	5.62225	54.4747
polylactosamine N-glycan	579	GlcNAcb1-3Galb1-4GlcNAcb1-3Galb1-4GlcNAcb1-3Galb1-4GlcNAcb1-2Mana1-6(GlcNAcb1-3Galb1-4GlcNAcb1-3Galb1-4GlcNAcb1-3Galb1-4GlcNAcb1-2Mana1-3)Manb1-4GlcNAcb1-4(Fuca1-6)GlcNAcb-Sp24	2090.28	140.046	6.69986	11.796	3.67021	31.1141	3236.61	224.406	6.93337	15.4894	3.52751	22.7737
polylactosamine N-glycan	580	Galb1-4GlcNAcb1-3Galb1-4GlcNAcb1-3Galb1-4GlcNAcb1-3Galb1-4GlcNAcb1-2Mana1-6(Galb1-4GlcNAcb1-3Galb1-4GlcNAcb1-3Galb1-4GlcNAcb1-3Galb1-4GlcNAcb1-2Mana1-3)Manb1-4GlcNAcb1-4(Fuca1-6)GlcNAcb-Sp24	596.497	137.157	22.9937	32.8957	19.2588	58.545	350.104	72.9549	20.8381	8.66468	3.70906	42.8066
polylactosamine N-glycan	581	GlcNAcb1-3Galb1-4GlcNAcb1-3Galb1-4GlcNAcb1-3Galb1-4GlcNAcb1-3Galb1-4GlcNAcb1-2Mana1-6(GlcNAcb1-3Galb1-4GlcNAcb1-3Galb1-4GlcNAcb1-3Galb1-4GlcNAcb1-3Galb1-4GlcNAcb1-2Mana1-3)Manb1-4GlcNAcb1-4(Fuca1-6)GlcNAcb-Sp19	1676.51	49.8203	2.97166	11.9473	6.51642	54.5432	3412.72	789.267	23.1272	21.216	5.10214	24.0485
polylactosamine N-glycan	582	Galb1-4GlcNAcb1-3Galb1-4GlcNAcb1-3Galb1-4GlcNAcb1-3Galb1-4GlcNAcb1-3Galb1-4GlcNAcb1-2Mana1-6(Galb1-4GlcNAcb1-3Galb1-4GlcNAcb1-3Galb1-4GlcNAcb1-3Galb1-4GlcNAcb1-3Galb1-4GlcNAcb1-2Mana1-3)Manb1-4GlcNAcb1-4(Fuca1-6)GlcNAcb-Sp19	546.328	57.1775	10.4658	18.9337	12.2824	64.8703	307.65	101.664	33.0454	10.5569	5.86883	55.5926
polylactosamine N-glycan	583	Galb1-4GlcNAcb1-3Galb1-4GlcNAcb1-6(Galb1-4GlcNAcb1-3Galb1-4GlcNAb1-2)Mana1-6(Galb1-4GlcNAcb1-3Galb1-4GlcNAcb1-2Mana1-3)Manb1-4GlcNAcb1-4(Fuca1-6)GlcNAcb-Sp24	300.924	137.747	45.7748	8.16692	11.0375	135.148	425.569	180.152	42.332	12.3197	8.39195	68.118
polylactosamine N-glycan	584	GlcNAcb1-3Galb1-4GlcNAcb1-3Galb1-4GlcNAcb1-6(GlcNAcb1-3Galb1-4GlcNAcb1-3Galb1-4GlcNAb1-2)Mana1-6(GlcNAcb1-3Galb1-4GlcNAcb1-3Galb1-4GlcNAcb1-2Mana1-3)Manb1-4GlcNAcb1-4(Fuca1-6)GlcNAcb-Sp24	311.912	98.5086	31.5822	18.5025	4.60359	24.8809	3223.01	318.233	9.87379	23.9889	7.91522	32.9954
polylactosamine N-glycan	585	Galb1-4GlcNAcb1-3Galb1-4GlcNAcb1-3Galb1-4GlcNAcb1-6(Galb1-4GlcNAcb1-3Galb1-4GlcNAcb1-3Galb1-4GlcNAb1-2)Mana1-6(Galb1-4GlcNAcb1-3Galb1-4GlcNAcb1-3Galb1-4GlcNAcb1-2Mana1-3)Manb1-4GlcNAcb1-4(Fuca1-6)GlcNAcb-Sp24	466.126	117.235	25.1509	22.8506	11.5691	50.6295	430.125	40.1865	9.34298	11.6472	4.55186	39.0812
polylactosamine N-glycan	586	GlcNAcb1-3Galb1-4GlcNAcb1-3Galb1-4GlcNAcb1-3Galb1-4GlcNAcb1-6(GlcNAcb1-3Galb1-4GlcNAcb1-3Galb1-4GlcNAcb1-3Galb1-4GlcNAb1-2)Mana1-6(GlcNAcb1-3Galb1-4GlcNAcb1-3Galb1-4GlcNAcb1-3Galb1-4GlcNAcb1-2Mana1-3)Manb1-4GlcNAcb1-4(Fuca1-6)GlcNAcb-Sp24	623.343	59.44	9.53568	15.5077	11.8139	76.1805	3936.26	262.092	6.65842	22.7424	6.72469	29.569
polylactosamine N-glycan	587	Galb1-4GlcNAcb1-3Galb1-4GlcNAcb1-3Galb1-4GlcNAcb1-3Galb1-4GlcNAcb1-6(Galb1-4GlcNAcb1-3Galb1-4GlcNAcb1-3Galb1-4GlcNAcb1-3Galb1-4GlcNAb1-2)Mana1-6(Galb1-4GlcNAcb1-3Galb1-4GlcNAcb1-3Galb1-4GlcNAcb1-3Galb1-4GlcNAcb1-2Mana1-3)Manb1-4GlcNAcb1-4(Fuca1-6)GlcNAcb-Sp24	564.017	66.2043	11.738	33.0019	7.72033	23.3936	611.11	50.96	8.33892	11.3499	7.54243	66.4539
polylactosamine N-glycan	588	GlcNAcb1-3Galb1-4GlcNAcb1-3Galb1-4GlcNAcb1-3Galb1-4GlcNAcb1-3Galb1-4GlcNAcb1-6(GlcNAcb1-3Galb1-4GlcNAcb1-3Galb1-4GlcNAcb1-3Galb1-4GlcNAcb1-3Galb1-4GlcNAb1-2)Mana1-6(GlcNAcb1-3Galb1-4GlcNAcb1-3Galb1-4GlcNAcb1-3Galb1-4GlcNAcb1-3Galb1-4GlcNAcb1-2Mana1-3)Manb1-4GlcNAcb1-4(Fuca1-6)GlcNAcb-Sp24	1139.44	133.266	11.6957	15.7607	2.93166	18.601	2662.86	186.527	7.00476	31.1387	8.58599	27.5734
polylactosamine N-glycan	589	Galb1-4GlcNAcb1-3Galb1-4GlcNAcb1-3Galb1-4GlcNAcb1-3Galb1-4GlcNAcb1-3Galb1-4GlcNAcb1-6(Galb1-4GlcNAcb1-3Galb1-4GlcNAcb1-3Galb1-4GlcNAcb1-3Galb1-4GlcNAcb1-3Galb1-4GlcNAb1-2)Mana1-6(Galb1-4GlcNAcb1-3Galb1-4GlcNAcb1-3Galb1-4GlcNAcb1-3Galb1-4GlcNAcb1-3Galb1-4GlcNAcb1-2Mana1-3)Manb1-4GlcNAcb1-4(Fuca1-6)GlcNAcb-Sp24	461.954	94.4168	20.4386	21.813	10.8638	49.8041	959.572	538.378	56.106	11.817	5.14366	43.5276
Core 3	590	Galb1-4GlcNAcb1-3Galb1-4GlcNAcb1-3GalNAca-Sp14	823.169	76.7242	9.32059	18.5149	2.45296	13.2486	693.953	46.9946	6.77201	13.4435	8.05834	59.9425
Core 2	591	Galb1-4GlcNAcb1-3Galb1-4GlcNAcb1-6(Galb1-3)GalNAca-Sp14	432.429	34.6449	8.01171	18.346	4.97009	27.0909	252.859	16.8706	6.67194	3.3121	4.80863	145.184
Core 4	592	Galb1-4GlcNAcb1-3Galb1-4GlcNAcb1-6(Galb1-4GlcNAcb1-3Galb1-4GlcNAcb1-3)GalNAca-Sp14	481.932	133.438	27.6881	25.0382	11.0961	44.3167	805.779	236.419	29.3405	13.9636	9.81044	70.257
Core 3	593	Neu5Aca2-3Galb1-4GlcNAcb1-3Galb1-4GlcNAcb1-3GalNAca-Sp14	112.993	32.1158	28.4228	10.053	5.28935	52.6147	166.021	54.0618	32.5632	-1.21258	4.76259	-392.766
Core 3	594	GlcNAcb1-3Galb1-4GlcNAcb1-3GalNAca-Sp14	703.362	105.212	14.9585	6.31973	4.36494	69.0684	315.351	194.342	61.6272	7.37882	3.28451	44.5126
Core 2	595	GlcNAcb1-3Galb1-4GlcNAcb1-6(Galb1-3)GalNAca-Sp14	930.462	74.4595	8.00242	22.3539	5.31935	23.7961	231.26	77.4914	33.5083	11.0816	7.29116	65.7952
Core 2	596	GlcNAcb1-3Galb1-4GlcNAcb1-6(GlcNAcb1-3Galb1-4GlcNAcb1-3)GalNAca-Sp14	1695.73	85.7595	5.05737	16.3602	12.384	75.6959	303.668	216.245	71.2108	3.90813	1.09155	27.9302
Core 2	597	Neu5Aca2-3Galb1-4GlcNAcb1-3Galb1-4GlcNAcb1-6(Neu5Aca2-3Galb1-4GlcNAcb1-3Galb1-4GlcNAcb1-3)GalNAca-Sp14	538.811	230.706	42.8177	15.9665	10.0201	62.7571	262.105	201.698	76.9533	25.1357	7.26152	28.8893
Core 1	598	Neu5Aca2-6Galb1-4GlcNAcb1-3Galb1-4GlcNAcb1-3GalNAca-Sp14	9.3212	70.868	760.288	9.27782	11.986	129.19	6.48378	40.477	624.281	-2.20215	1.57383	-71.4677
Core 1	599	GlcNAcb1-3Galb1-4GlcNAcb1-3Galb1-4GlcNAcb1-3GalNAca-Sp14	138.911	24.9604	17.9686	13.5036	9.41224	69.7014	373.889	50.4153	13.484	1.00152	2.02228	201.92
Core 1	600	Galb1-4GlcNAcb1-3Galb1-3GalNAca-Sp14	113.047	128.656	113.808	9.16882	6.02919	65.7575	203.232	42.2372	20.7827	13.0329	9.76068	74.8926
Core 2	601	Neu5Aca2-3Galb1-4GlcNAcb1-3Galb1-4GlcNAcb1-6(Galb1-3)GalNAca-Sp14	165.32	92.0976	55.7087	10.8584	5.81683	53.5698	494.936	492.493	99.5064	7.5321	4.8602	64.5264
Core 2	602	Neu5Aca2-6Galb1-4GlcNAcb1-3Galb1-4GlcNAcb1-6(Galb1-3)GalNAca-Sp14	76.377	32.2212	42.1871	2.2804	3.32842	145.958	377.146	111.919	29.6753	11.1018	7.97397	71.8259
Core 2	603	Neu5Aca2-6Galb1-4GlcNAcb1-6(Galb1-3)GalNAca-Sp14	544.442	131.567	24.1655	17.5243	11.8168	67.4306	170.034	64.9821	38.2173	5.52598	12.5166	226.504
polylactosamine N-glycan	604	Neu5Aca2-3Galb1-4GlcNAcb1-3Galb1-4GlcNAcb1-2Mana1-6(Neu5Aca2-3Galb1-4GlcNAcb1-3Galb1-4GlcNAcb1-2Mana1-3)Manb1-4GlcNAcb1-4GlcNAcb-Sp12	446.676	159.019	35.6007	45.1417	27.6263	61.199	246.953	76.5957	31.0163	12.9159	7.97323	61.7318
Core 2	605	GlcNAcb1-6(Neu5Aca2-3Galb1-3)GalNAca-Sp14	107.329	30.3463	28.2742	-1.86293	4.53424	-243.393	535.522	32.4259	6.05501	1.42252	5.36927	377.447
Core 4	606	Neu5Aca2-6Galb1-4GlcNAcb1-3Galb1-4GlcNAcb1-6(Neu5Aca2-6Galb1-4GlcNAcb1-3Galb1-4GlcNAcb1-3)GalNAca-Sp14	271.674	86.787	31.9453	11.4676	3.30521	28.8222	2501.57	581.848	23.2593	16.1093	7.64224	47.4399
polylactosamine N-glycan	607	Neu5Aca2-6Galb1-4GlcNAcb1-3Galb1-4GlcNAcb1-3Galb1-4GlcNAcb1-2Mana1-6(Neu5Aca2-6Galb1-4GlcNAcb1-3Galb1-4GlcNAcb1-3Galb1-4GlcNAcb1-2Mana1-3)Manb1-4GlcNAcb1-4GlcNAcb-Sp12	506.942	97.0173	19.1377	39.5097	20.7459	52.5084	464.456	112.916	24.3115	16.8011	3.4376	20.4605
polylactosamine N-glycan	608	Neu5Aca2-3Galb1-4GlcNAcb1-3Galb1-4GlcNAcb1-3Galb1-4GlcNAcb1-2Mana1-6(Neu5Aca2-3Galb1-4GlcNAcb1-3Galb1-4GlcNAcb1-3Galb1-4GlcNAcb1-2Mana1-3)Manb1-4GlcNAcb1-4GlcNAcb-Sp12	692.178	22.3379	3.22719	11.0071	7.2519	65.8835	1138.08	113.108	9.93842	22.8783	7.58375	33.1482
polylactosamine N-glycan	609	Neu5Aca2-6Galb1-4GlcNAcb1-3Galb1-4GlcNAcb1-2Mana1-6(Neu5Aca2-6Galb1-4GlcNAcb1-3Galb1-4GlcNAcb1-2Mana1-3)Manb1-4GlcNAcb1-4GlcNAcb-Sp12	393.387	49.7229	12.6397	11.8012	3.20198	27.1327	385.417	79.2898	20.5725	16.2663	10.7924	66.3479
GlcNAc-R	610	GlcNAcb1-3Fuca-Sp21	486.929	85.7467	17.6097	7.76562	9.69521	124.848	76.2809	12.0337	15.7755	13.1433	4.97947	37.8859
Ganglioside	611	Galb1-3GalNAcb1-4(Neu5Aca2-8Neu5Aca2-8Neu5Aca2-3)Galb1-4Glcb-Sp21	27.0866	57.9981	214.121	2.38133	2.47969	104.131	156.87	24.2916	15.4852	9.56525	3.13538	32.7789
