# Supplementary material for: Development of smart anti-glycan reagents using immunized lampreys
Source: Commun Biol. 2020 Feb 28;3:91. doi: 10.1038/s42003-020-0819-2 (PMC7048801; doi:10.1038/s42003-020-0819-2)
Supplement: Supplementary file 4 — Supplementary Data 2 [file 42003_2020_819_MOESM4_ESM.xlsx]

## Sheet: YSD Microarray data
CLASS	Chart Number	Glycan Sequence	Tn4 library Gx0	StDev	% CV	Tn4 library Gx1	StDev	% CV	Tn4 library Gx2	StDev	% CV	Tn4 library Gx3	StDev	% CV	Type O Library Lysate Enriched	StDev	% CV	Type O Library Cell enriched	StDev	% CV	RBC36 - yeast	StDev	% CV
Monosaccharides	1	Gala-Sp8	2.73252	2.55	93.3203	7.7005	8.87184	115.211	5.0953	3.36355	66.0129	12.768	9.22196	72.227	-1.71687	2.24639	-130.842	4.67255	8.59901	184.032	4.53865	6.56118	144.562
Monosaccharides	2	Glca-Sp8	8.6532	10.0531	116.178	5.45702	5.16242	94.6014	2.23887	3.23008	144.273	9.3679	10.0335	107.105	3.60775	5.21179	144.461	-4.7634	5.96648	-125.257	-14.4503	10.8905	-75.3652
Monosaccharides	3	Mana-Sp8	16.1601	9.12204	56.4479	16.2004	5.51856	34.0643	-3.20552	6.83482	-213.22	2.51537	4.61919	183.638	-7.01483	3.08231	-43.94	-4.524	9.0199	-199.379	-20.8007	32.5236	-156.359
Monosaccharides	4	GalNAca-Sp8	4.54638	6.44076	141.668	2.48778	2.84723	114.449	5.65552	4.52034	79.9279	6.84705	9.05623	132.265	-0.29195	1.01923	-349.112	10.9561	4.73778	43.2435	15.6656	9.6829	61.8098
Monosaccharides	5	GalNAca-Sp15	5.66305	2.51258	44.3679	3.5073	4.57671	130.491	8.7376	5.76136	65.9376	6.3526	4.51078	71.0068	14.0543	5.55448	39.5216	8.6599	4.25295	49.1108	-9.08645	9.85051	-108.409
Monosaccharides	6	Fuca-Sp8	5.34495	4.31469	80.7247	5.10705	3.87088	75.7948	5.5304	6.16408	111.458	11.4927	9.79725	85.248	2.96577	3.81066	128.488	7.32802	3.04653	41.5737	42.4081	17.5996	41.5006
Monosaccharides	7	Fuca-Sp9	7.4776	6.40204	85.6162	7.2849	7.39482	101.509	8.09015	2.79559	34.5555	7.07928	4.96989	70.2033	-11.5787	7.86785	-67.9513	-0.790925	8.05771	-1018.77	-17.9893	27.3003	-151.759
Monosaccharides	8	Rhaa-Sp8	3.8971	2.10306	53.9646	7.8957	4.72859	59.8882	7.48965	8.09215	108.044	5.42875	2.74925	50.6424	4.62153	2.60522	56.3715	10.3669	5.49357	52.9913	34.2834	4.47796	13.0616
Monosaccharides	9	Neu5Aca-Sp8	21.3302	7.70321	36.1141	6.67295	1.44405	21.6403	676.463	200.624	29.6578	595.388	230.929	38.7863	-0.490775	7.89813	-1609.32	6.80612	2.30825	33.9144	38.6678	15.0813	39.0023
Monosaccharides	10	Neu5Aca-Sp11	3.3765	11.2107	332.021	1387.9	686.318	49.4502	1892.64	980.158	51.788	4191.25	1043.39	24.8943	6.49887	12.1609	187.123	9.44928	6.40347	67.7668	10.9534	10.694	97.6317
Monosaccharides	11	Neu5Acb-Sp8	0.973875	2.73275	280.606	2.54078	3.09532	121.826	4.34703	5.09789	117.273	3.94055	6.51101	165.231	-5.3524	12.3414	-230.577	-1.85217	7.25706	-391.813	19.8451	10.7536	54.1878
Monosaccharides	12	Galb-Sp8	3.40658	7.85696	230.641	5.43975	2.2017	40.4742	-0.7069	12.7479	-1803.35	0.78055	3.6719	470.425	14.6602	5.92528	40.4175	13.5192	11.5667	85.5574	28.4179	19.5601	68.8304
Monosaccharides	13	Glcb-Sp8	6.96675	2.56886	36.8731	1.32017	3.88722	294.447	0.985975	3.26899	331.549	-1.40987	3.20713	-227.476	-10.9528	5.81916	-53.1293	-2.64352	2.8158	-106.517	8.47675	21.1698	249.74
Monosaccharides	14	Manb-Sp8	2.8352	0.577691	20.3757	12.124	7.15416	59.0083	5.62437	5.33836	94.9147	3.00317	4.76482	158.66	3.17093	4.53098	142.891	4.66243	7.72554	165.698	-4.75747	5.08834	-106.955
Monosaccharides	15	GalNAcb-Sp8	-1.26207	2.5424	-201.446	7.47012	4.82041	64.5291	5.03777	12.3065	244.285	-1.7609	3.83547	-217.813	21.6103	14.4465	66.8498	8.1476	6.86246	84.2267	34.2605	24.2816	70.8734
Monosaccharides	16	GlcNAcb-Sp0	1.23452	3.01376	244.123	0.3191	6.64112	2081.2	1.4045	2.09767	149.354	0.8166	5.51317	675.137	-3.92525	6.28249	-160.053	5.72293	9.55047	166.881	1.08883	15.063	1383.42
Monosaccharides	17	GlcNAcb-Sp8	3.7178	3.00471	80.8196	1.89912	2.04746	107.811	13.5549	7.29837	53.8433	3.63767	10.9403	300.75	23.4725	16.4539	70.0988	4.38833	4.54633	103.6	26.7575	15.8056	59.0698
Monosaccharides	18	GlcN(Gc)b-Sp8	8.39942	5.94219	70.7451	2.10032	2.8642	136.369	2.8572	4.39513	153.826	5.53308	12.8821	232.819	-8.11315	3.2611	-40.1952	20.5043	16.5427	80.6791	37.7862	34.9472	92.4868
Core 4	19	Galb1-4GlcNAcb1-6(Galb1-4GlcNAcb1-3)GalNAca-Sp8	6.0246	2.26992	37.6776	14.3891	6.99701	48.6272	7.26228	3.35686	46.2233	16.4443	7.24776	44.0746	516.503	167.352	32.4009	43.316	31.7805	73.369	35.3745	8.58703	24.2746
Core 4	20	Galb1-4GlcNAcb1-6(Galb1-4GlcNAcb1-3)GalNAc-Sp14	11.717	12.5236	106.884	5.1238	5.45284	106.422	10.6067	6.78302	63.9505	1.39728	4.86744	348.353	1.7601	5.0033	284.262	144.198	157.688	109.355	59.4026	23.6245	39.7701
GlcNAc-R	21	GlcNAcb1-6(GlcNAcb1-4)(GlcNAcb1-3)GlcNAc-Sp8	5.96832	4.84539	81.1851	1.77295	2.36938	133.641	11.4582	6.23145	54.3841	17.5886	8.47226	48.1691	44.067	28.7121	65.1556	10.2617	6.13745	59.809	42.1898	28.8816	68.4564
Sulfated glycans	22	6S(3S)Galb1-4(6S)GlcNAcb-Sp0	11.0638	6.98106	63.0984	16.6221	13.5772	81.6816	16.7974	3.21959	19.1671	13.4372	9.37028	69.7339	74.0718	49.1999	66.4219	16.9325	4.98201	29.4227	51.104	4.80534	9.40305
Sulfated glycans	23	6S(3S)Galb1-4GlcNAcb-Sp0	3.88935	5.29083	136.034	7.4251	5.39043	72.5974	3.83282	3.42798	89.4375	13.9977	8.45711	60.4177	16.1975	7.40949	45.7446	7.3792	5.36643	72.7237	25.9373	20.6159	79.4834
Sulfated glycans	24	(3S)Galb1-4(Fuca1-3)(6S)Glc-Sp0	15.957	12.9338	81.0541	8.35827	6.10291	73.0164	12.7298	11.7992	92.6898	6.0039	4.30882	71.7671	17.3982	8.11226	46.627	1.99972	4.18401	209.229	66.5504	53.3217	80.1223
Sulfated glycans	25	(3S)Galb1-4Glcb-Sp8	7.42277	6.87928	92.678	2.88275	2.65855	92.2227	19.208	17.5857	91.5541	-0.156075	7.34433	-4705.64	-3.31125	3.20787	-96.8781	1.76278	4.13758	234.72	48.3697	13.5242	27.96
Sulfated glycans	26	(3S)Galb1-4(6S)Glcb-Sp0	2.6402	3.91558	148.306	9.24895	2.78425	30.1034	4.18907	5.62728	134.332	5.01227	0.544351	10.8604	3.09537	3.86147	124.75	10.1762	5.76082	56.6107	9.16715	16.2828	177.621
Sulfated glycans	27	(3S)Galb1-4(6S)Glcb-Sp8	3.0464	0.470043	15.4295	5.81383	4.88272	83.9847	6.37345	4.3273	67.8958	6.1205	4.75806	77.7397	-2.43523	4.13347	-169.737	-4.5246	3.37828	-74.6647	-5.99983	9.71651	-161.947
Sulfated glycans	28	(3S)Galb1-3(Fuca1-4)GlcNAcb-Sp8	2.91103	1.20897	41.5308	12.5054	8.24898	65.9632	3.1131	4.01486	128.967	11.7755	4.17913	35.4899	20.1694	16.0115	79.3853	6.2546	5.15925	82.4872	1.78435	10.4047	583.106
Sulfated glycans	29	(3S)Galb1-3GalNAca-Sp8	3.85985	5.72382	148.291	11.2351	8.05112	71.6601	4.50245	5.87402	130.463	9.52825	6.58657	69.1267	3.34723	7.29734	218.012	-3.16792	2.05945	-65.0095	-2.7429	8.68825	-316.754
Sulfated glycans	30	(3S)Galb1-3GlcNAcb-Sp0	3.14075	8.13194	258.917	-1.24463	6.77572	-544.398	-7.397	7.68214	-103.855	5.47247	4.36062	79.6828	-9.2171	1.19689	-12.9855	-8.871	2.33957	-26.3733	-33.6562	22.6111	-67.1825
Sulfated glycans	31	(3S)Galb1-3GlcNAcb-Sp8	13.5398	10.0004	73.8592	3.91792	4.02883	102.831	8.88192	5.93984	66.8755	3.87715	4.87263	125.676	-7.36788	6.5676	-89.1383	-2.62062	9.52911	-363.62	4.14198	11.3231	273.375
Sulfated glycans	32	(3S)Galb1-4(Fuca1-3)GlcNAc-Sp0	3.46575	2.28514	65.9349	7.0236	4.67307	66.5339	14.6091	6.11132	41.8322	15.9042	12.4203	78.0945	15.3049	18.4895	120.807	8.51588	2.92333	34.328	14.4208	7.90728	54.8326
Sulfated glycans	33	(3S)Galb1-4(Fuca1-3)GlcNAc-Sp8	11.2311	5.85755	52.1545	2.2534	4.40008	195.264	11.8043	10.8417	91.8448	-0.271975	4.4515	-1636.73	4.70347	2.38049	50.6113	9.6716	1.54708	15.9961	31.964	7.79913	24.3997
Sulfated glycans	34	(3S)Galb1-4(6S)GlcNAcb-Sp0	5.42007	7.80703	144.039	-0.545975	3.832	-701.864	5.09777	6.06367	118.947	10.3603	3.4187	32.9981	-2.81193	4.19621	-149.229	-10.5079	4.46271	-42.47	-18.1097	14.0012	-77.3134
Sulfated glycans	35	(3S)Galb1-4(6S)GlcNAcb-Sp8	9.37225	9.6685	103.161	5.5983	9.70278	173.316	12.6255	4.35077	34.4603	4.97377	6.08781	122.398	-3.36335	10.1381	-301.428	12.006	6.14868	51.2132	53.4463	39.1603	73.2705
Sulfated glycans	36	(3S)Galb1-4GlcNAcb-Sp0	13.0707	8.4389	64.5637	12.9069	10.6091	82.1969	10.7292	8.10606	75.5514	13.3118	20.6342	155.007	15.8946	2.42642	15.2656	8.59527	4.96626	57.7789	62.7097	53.4597	85.2495
Sulfated glycans	37	(3S)Galb1-4GlcNAcb-Sp8	1.5389	5.33288	346.538	4.22285	9.76296	231.194	2.19302	5.60904	255.767	6.95942	11.5972	166.64	0.715975	4.1447	578.889	4.21675	3.93164	93.2387	5.36987	15.3373	285.617
Sulfated glycans	38	(3S)Galb-Sp8	2.5483	5.11487	200.717	-0.528075	3.44856	-653.044	2.5947	4.9331	190.122	14.03	7.72998	55.0962	-20.897	19.8326	-94.9062	3.293	4.92892	149.679	-9.85708	24.2484	-245.999
Sulfated glycans	39	(6S)(4S)Galb1-4GlcNAcb-Sp0	7.85325	14.0758	179.235	7.65098	5.6831	74.2794	9.7632	7.72258	79.0989	13.0118	9.71013	74.6253	9.38453	12.8046	136.444	-6.79293	1.8758	-27.6141	23.9394	8.87941	37.0911
Sulfated glycans	40	(4S)Galb1-4GlcNAcb-Sp8	2.31263	4.59404	198.65	0.984875	1.20453	122.303	0.360775	3.98824	1105.46	-0.558975	1.61693	-289.266	0.3335	2.79491	838.054	9.12505	9.91606	108.669	14.8149	5.19507	35.0665
Phosphorylated glycans	41	(6P)Mana-Sp8	3.16828	2.95908	93.3971	1.20498	2.72635	226.258	11.5906	8.91822	76.9434	8.47245	10.1038	119.255	12.4413	4.46297	35.8723	10.2961	3.58792	34.8473	23.3986	29.9887	128.164
Sulfated glycans	42	(6S)Galb1-4Glcb-Sp0	2.37708	3.90156	164.133	1.1286	4.1065	363.858	1.37983	2.12952	154.332	13.6832	17.1057	125.012	3.10288	0.896346	28.8876	-40.3608	86.1761	-213.515	20.4857	14.8902	72.6856
Sulfated glycans	43	(6S)Galb1-4Glcb-Sp8	9.6828	7.08668	73.1884	6.5644	5.96304	90.8391	15.8409	12.5692	79.3468	18.9432	11.0809	58.495	55.8927	21.4775	38.4263	17.0302	8.86958	52.0813	26.4447	17.6302	66.6684
Sulfated glycans	44	(6S)Galb1-4GlcNAcb-Sp8	1.25888	3.21388	255.298	7.81717	1.67476	21.4241	9.6587	6.97242	72.188	9.95762	12.3556	124.082	-1.47542	3.32204	-225.158	53.3638	60.7725	113.883	47.2039	17.7702	37.6455
Sulfated glycans	45	(6S)Galb1-4(6S)Glcb-Sp8	-0.2735	3.12706	-1143.35	3.90175	3.13575	80.3677	2.29567	10.9648	477.627	3.07825	3.93031	127.68	37.1028	38.6348	104.129	396.519	100.296	25.2942	70.1061	21.4368	30.5777
Sulfated glycans	46	Neu5Aca2-3(6S)Galb1-4GlcNAcb-Sp8	7.04197	5.30517	75.3364	9.5532	10.7546	112.576	-2.37162	4.51546	-190.395	5.98425	9.09687	152.014	46.5984	42.4815	91.1652	21.4261	9.58135	44.7182	33.4809	9.74742	29.1133
Sulfated glycans	47	(6S)GlcNAcb-Sp8	3.9662	6.34142	159.887	6.05055	5.43518	89.8295	5.25395	3.3921	64.5628	8.19172	1.95212	23.8303	12.7901	2.90859	22.741	-4.2148	5.14322	-122.028	6.46247	12.0945	187.149
Sulfated glycans	48	Neu5,9Ac2a-Sp8	0.60605	3.6726	605.989	1.78402	9.3456	523.849	9.86777	6.22793	63.1138	4.58208	6.27806	137.013	9.90987	9.56627	96.5327	5.9223	5.90763	99.7522	18.2368	16.6432	91.262
Sialylated Glycans	49	Neu5,9Ac2a2-6Galb1-4GlcNAcb-Sp8	6.01297	12.6585	210.519	13.6556	9.82515	71.9496	2.33288	7.15781	306.824	6.51013	6.43557	98.8548	13.489	7.17632	53.2014	7.612	5.41386	71.1228	18.3291	7.01351	38.2643
Oligomannose	50	Mana1-6(Mana1-3)Manb1-4GlcNAcb1-4GlcNAcb-Sp12	12.4505	10.7351	86.2219	3.02417	2.86045	94.5861	-1.80465	4.5539	-252.343	5.20215	4.22241	81.1665	7.99967	6.01618	75.2053	7.53605	7.19641	95.4932	3.85158	2.90713	75.4791
Oligomannose	51	Mana1-6(Mana1-3)Manb1-4GlcNAcb1-4GlcNAcb-Sp13	5.62288	2.13019	37.8844	5.36988	3.56862	66.4563	4.70085	3.73602	79.4753	6.13198	6.04974	98.6589	4.63785	3.20831	69.1767	2.17833	3.52098	161.637	7.1966	9.97554	138.615
complex N-glycan	52	GlcNAcb1-2Mana1-6(GlcNAcb1-2Mana1-3)Manb1-4GlcNAcb1-4GlcNAcb-Sp12	3.37425	6.2762	186.003	1.14907	2.53727	220.81	2.95875	2.42745	82.0432	13.0008	7.41561	57.0396	6.80607	12.2061	179.341	6.57433	3.46159	52.6531	14.8228	18.185	122.683
complex N-glycan	53	GlcNAcb1-2Mana1-6(GlcNAcb1-2Mana1-3)Manb1-4GlcNAcb1-4GlcNAcb-Sp13	1.94942	5.50234	282.255	3.80612	5.60444	147.248	7.52595	5.5458	73.6891	6.20375	5.50379	88.7171	2.81385	5.31625	188.931	11.495	5.01155	43.5976	42.373	49.9601	117.906
complex N-glycan	54	Galb1-4GlcNAcb1-2Mana1-6(Galb1-4GlcNAcb1-2Mana1-3)Manb1-4GlcNAcb1-4GlcNAcb-Sp12	4.1125	4.54317	110.472	2.66765	3.1605	118.475	1.63603	3.2744	200.144	0.6868	1.27245	185.272	1404.87	119.573	8.51131	12.3438	4.65676	37.7255	11.9239	8.20193	68.7858
complex N-glycan	55	Neu5Aca2-6Galb1-4GlcNAcb1-2Mana1-6(Neu5Aca2-6Galb1-4GlcNAcb1-2Mana1-3)Manb1-4GlcNAcb1-4GlcNAcb-Sp12	4.31182	4.76371	110.48	6.91855	8.08465	116.855	170.648	162.218	95.0599	552.089	367.162	66.5043	1.33638	3.10648	232.456	6.0536	2.81671	46.5294	5.16045	2.92431	56.6678
complex N-glycan	57	Neu5Aca2-6Galb1-4GlcNAcb1-2Mana1-6(Neu5Aca2-6Galb1-4GlcNAcb1-2Man-a1-3)Manb1-4GlcNAcb1-4GlcNAcb-Sp21	6.84315	2.43912	35.6433	7.16735	7.78447	108.61	32.2201	32.9971	102.412	48.0077	46.2046	96.2442	5.1903	14.3475	276.43	259.849	507.134	195.165	6.5945	7.04362	106.811
complex N-glycan	58	Neu5Aca2-6Galb1-4GlcNAcb1-2Mana1-6(Neu5Aca2-6Galb1-4GlcNAcb1-2Mana1-3)Manb1-4GlcNAcb1-4GlcNAcb-Sp24	12.1105	9.06634	74.8632	17.5251	8.63948	49.2977	48.1155	25.9126	53.855	36.6394	23.4166	63.911	9.14582	11.388	124.516	8.89128	5.39268	60.6514	-15.2562	8.70249	-57.0421
Blood group O	59	Fuca1-2Galb1-3GalNAcb1-3Gala-Sp9	4.19918	4.46999	106.449	-0.3015	8.68112	-2879.31	-5.04275	3.25143	-64.4774	2.0017	4.33577	216.605	-10.1695	3.31462	-32.5939	-12.2149	14.2337	-116.527	-45.1028	33.087	-73.3592
Blood group O	60	Fuca1-2Galb1-3GalNAcb1-3Gala1-4Galb1-4Glcb-Sp9	16.5026	6.25218	37.8859	2.72192	3.57431	131.315	11.0028	8.27498	75.2081	6.56113	12.7702	194.634	1.22885	5.99853	488.142	-0.681525	6.61136	-970.083	27.0261	30.5315	112.97
Blood group O	61	Fuca1-2Galb1-3(Fuca1-4)GlcNAcb-Sp8	10.7255	15.1527	141.278	4.88923	2.0226	41.3685	0.475175	1.74712	367.68	8.69008	6.04639	69.5781	9.02925	5.66288	62.7171	3.4504	3.20606	92.9185	55.7034	52.9408	95.0405
Blood group O	62	Fuca1-2Galb1-3GalNAca-Sp8	3.58812	3.10586	86.5595	1.58582	4.50517	284.09	7.62783	4.90561	64.3121	11.164	3.1172	27.922	7.22022	9.58715	132.782	2.2269	5.94769	267.084	14.4085	7.31806	50.7899
Blood group O	63	Fuca1-2Galb1-3GalNAca-Sp14	6.368	3.44371	54.0784	10.4195	5.77864	55.46	4.84607	3.17516	65.5202	6.68075	3.33724	49.953	9.59192	8.33894	86.9371	-1.5922	3.98024	-249.984	11.0544	4.03714	36.5207
Blood group O	64	Fuca1-2Galb1-3GalNAcb1-4(Neu5Aca2-3)Galb1-4Glcb-Sp0	4.2228	2.85773	67.6738	10.0931	9.32968	92.4362	5.05457	2.77988	54.9973	10.6957	2.17102	20.2981	-9.8402	4.86	-49.3892	4.6542	4.76635	102.41	9.8009	14.5397	148.351
Blood group O	65	Fuca1-2Galb1-3GalNAcb1-4(Neu5Aca2-3)Galb1-4Glcb-Sp9	6.78625	2.45813	36.2222	8.63867	7.005	81.0889	20.4891	13.4268	65.5316	14.9562	12.3906	82.8459	61.7745	37.564	60.8083	-2.33925	6.74367	-288.284	42.5401	31.1813	73.2985
Blood group O	66	Fuca1-2Galb1-3GlcNAcb1-3Galb1-4Glcb-Sp8	10.1189	4.77945	47.2327	8.03688	8.31227	103.427	7.77117	4.57405	58.8592	16.8687	7.31689	43.3757	1.74972	6.14471	351.181	-8.59602	3.47744	-40.454	42.5686	52.4136	123.127
Blood group O	67	Fuca1-2Galb1-3GlcNAcb1-3Galb1-4Glcb-Sp10	10.074	13.122	130.255	18.2031	13.1571	72.2797	10.0011	3.40791	34.0752	7.28615	8.18475	112.333	6.1819	19.154	309.84	19.4721	8.29051	42.5763	45.3489	16.4218	36.212
Blood group O	68	Fuca1-2Galb1-3GlcNAcb-Sp0	2.87015	2.17432	75.7562	7.90838	3.36001	42.4867	15.2485	2.16696	14.211	-2.6179	2.84876	-108.819	4.05008	4.12326	101.807	22.9982	50.4157	219.216	100.639	109.465	108.77
Blood group O	69	Fuca1-2Galb1-3GlcNAcb-Sp8	-0.4748	4.2498	-895.071	5.99177	3.48591	58.1783	6.31695	11.1322	176.228	1.8112	1.56404	86.3538	61.0761	33.8089	55.3554	159.221	206.446	129.66	22.9132	25.3891	110.806
Lewis	70	Fuca1-2Galb1-4(Fuca1-3)GlcNAcb1-3Galb1-4(Fuca1-3)GlcNAcb-Sp0	11.8707	8.43896	71.0907	10.1989	6.80553	66.7281	4.58075	7.8926	172.299	10.6232	5.18299	48.7895	11.252	7.14241	63.4767	18.6406	12.2906	65.9347	47.404	44.5587	93.9978
Lewis	71	Fuca1-2Galb1-4(Fuca1-3)GlcNAcb1-3Galb1-4(Fuca1-3)GlcNAcb1-3Galb1-4(Fuca1-3)GlcNAcb-Sp0	12.1189	3.85868	31.8402	12.4409	6.99758	56.2464	6.207	1.91261	30.8137	12.5517	4.63343	36.9147	18.7647	12.5921	67.1051	-6.1729	10.8688	-176.072	17.4511	7.26405	41.6252
Lewis	72	Fuca1-2Galb1-4(Fuca1-3)GlcNAcb-Sp0	7.0195	1.78542	25.4351	11.4066	5.47831	48.0274	8.40223	6.58352	78.3545	6.27858	7.27951	115.942	2904.89	327.854	11.2863	1838.9	133.223	7.2447	30.276	25.6503	84.7214
Lewis	73	Fuca1-2Galb1-4(Fuca1-3)GlcNAcb-Sp8	9.8375	6.89263	70.0648	10.4154	3.79703	36.4561	9.67735	7.32159	75.657	-1.1743	5.6577	-481.793	-6.01575	13.8191	-229.715	-3.48875	10.8947	-312.282	-4.6271	12.8628	-277.988
Blood group O	74	Fuca1-2Galb1-4GlcNAcb1-3Galb1-4GlcNAcb-Sp0	5.57445	3.3054	59.2955	7.1325	8.2289	115.372	6.5523	6.27269	95.7326	3680.38	602.658	16.3749	5345.94	249.538	4.6678	5210.52	814.201	15.6261	6677.66	1552.77	23.2532
Blood group O	75	Fuca1-2Galb1-4GlcNAcb1-3Galb1-4GlcNAcb1-3Galb1-4GlcNAcb-Sp0	9.59938	2.15758	22.4763	5.41495	3.49036	64.4578	182.954	169.124	92.441	14.4027	19.5533	135.761	5833.46	471.269	8.07873	4317.8	472.581	10.9449	7867.67	2468.6	31.3765
Blood group O	76	Fuca1-2Galb1-4GlcNAcb-Sp0	5.91955	7.23372	122.2	7.15955	12.1098	169.142	3.58397	4.90607	136.889	2528.33	1989.55	78.6901	4717.73	578.397	12.2601	1.26025	1.57242	124.77	26.747	13.1886	49.3086
Blood group O	77	Fuca1-2Galb1-4GlcNAcb-Sp8	2.77188	5.36095	193.405	4.99772	9.51227	190.332	48.3828	86.0212	177.793	523.546	394.182	75.2909	7698.14	234.875	3.05106	4305.34	124.618	2.89449	7146.91	453.619	6.34707
Blood group O	78	Fuca1-2Galb1-4Glcb-Sp0	12.4085	7.7955	62.8239	3.63915	6.21313	170.73	2.34602	6.32833	269.747	101.355	70.2577	69.3183	3503.33	351.558	10.035	98.9236	108.667	109.85	26.1745	24.2584	92.6797
Blood group O	79	Fuca1-2Galb-Sp8	7.86813	3.72468	47.3389	7.60125	4.48175	58.9607	10.2046	5.89839	57.8012	7.99835	6.06789	75.8643	1515.56	1640.62	108.252	10.1597	8.08475	79.5767	12.4465	17.1203	137.551
Fuc-R	80	Fuca1-3GlcNAcb-Sp8	10.0281	7.14921	71.292	9.6933	3.26801	33.7141	8.31655	8.22651	98.9173	5.01575	6.29003	125.406	3.0729	1.10164	35.8501	9.2241	9.34388	101.299	27.127	31.728	116.961
Fuc-R	81	Fuca1-4GlcNAcb-Sp8	10.8066	9.33569	86.3888	11.7094	6.9422	59.2873	5.74285	3.78517	65.9109	-0.059225	3.11895	-5266.28	-8.11512	6.50674	-80.1804	-7.7816	6.17301	-79.3283	-14.5904	6.08454	-41.7024
Fuc-R	82	Fucb1-3GlcNAcb-Sp8	13.7072	16.6521	121.485	7.73263	9.86061	127.52	7.45638	7.12722	95.5856	6.97837	2.78499	39.9089	19.5143	7.64029	39.1522	7.31708	13.1803	180.13	28.508	32.9645	115.633
Blood group A	83	GalNAca1-3(Fuca1-2)Galb1-3GlcNAcb-Sp0	10.9445	8.95903	81.8586	5.0009	7.10685	142.112	8.27863	2.69977	32.6114	7.77642	4.42844	56.947	7.61668	8.74451	114.807	11.6848	2.75414	23.5703	10.5687	13.21	124.992
Blood group A	84	GalNAca1-3(Fuca1-2)Galb1-4(Fuca1-3)GlcNAcb-Sp0	14.0238	13.4709	96.0573	5.8767	4.02206	68.4408	-0.01165	4.8383	-41530.5	11.0636	8.88227	80.2836	-13.5844	4.26895	-31.4253	-29.8045	20.3372	-68.2353	-16.1242	33.8132	-209.705
Sulfated glycans	85	(3S)Galb1-4(Fuca1-3)Glcb-Sp0	6.40175	5.48555	85.6883	6.18685	5.80974	93.9047	8.40992	5.87743	69.8868	14.4283	6.63831	46.009	41.4271	28.0542	67.7195	7.41948	2.74203	36.9571	20.7792	13.7052	65.9565
Blood group A	86	GalNAca1-3(Fuca1-2)Galb1-4GlcNAcb-Sp0	1.91543	3.08115	160.86	5.26797	2.60567	49.4625	7.24043	8.3822	115.769	6.75745	14.0163	207.42	-5.07915	6.44777	-126.946	-5.70807	8.58572	-150.414	-38.3239	9.22283	-24.0655
Blood group A	87	GalNAca1-3(Fuca1-2)Galb1-4GlcNAcb-Sp8	7.71058	7.99292	103.662	9.51435	10.5109	110.474	9.63983	5.69902	59.1196	9.0803	9.67353	106.533	19.5021	10.4444	53.5554	0.52235	1.59371	305.104	16.6085	15.1126	90.9931
Blood group A	88	GalNAca1-3(Fuca1-2)Galb1-4Glcb-Sp0	2.26985	4.81642	212.191	3.18438	5.74614	180.448	8.22582	3.63899	44.2386	4.4117	3.59082	81.3931	-2.30155	4.52167	-196.462	7.14847	4.62116	64.6453	27.8869	53.8245	193.01
GlcNAc-R	89	GlcNAcb1-3Galb1-3GalNAca-Sp8	11.1845	2.44064	21.8217	8.2337	1.53538	18.6475	15.2995	10.4619	68.3806	14.2593	1.61817	11.3481	52.0671	73.4087	140.989	11.4867	11.4684	99.8408	11.6161	9.99091	86.0095
Blood group A	90	GalNAca1-3(Fuca1-2)Galb-Sp8	5.45205	9.45244	173.374	9.61327	7.9846	83.0581	11.9451	1.86865	15.6437	4.74198	2.51286	52.9919	-2.84483	5.72612	-201.282	12.2203	3.09814	25.3525	-6.71545	9.30788	-138.604
Blood group A	91	GalNAca1-3(Fuca1-2)Galb-Sp18	6.1564	4.875	79.1858	-0.026875	5.11132	-19018.9	5.3221	7.94298	149.245	1.2884	6.79342	527.275	57.6519	62.337	108.126	6.39083	6.72681	105.257	26.6696	24.4547	91.695
Forssman	92	GalNAca1-3GalNAcb-Sp8	3.17822	7.77567	244.655	9.57375	4.00888	41.8737	9.069	3.45568	38.1044	14.3461	5.60126	39.0437	-2.62792	10.1646	-386.792	0.5385	5.8928	1094.3	33.0922	6.51987	19.7021
alpha GalNAc	93	GalNAca1-3Galb-Sp8	4.08252	9.20459	225.463	6.79242	8.51203	125.317	17.7757	7.36193	41.4157	6.32303	4.58538	72.5188	18.5696	15.2672	82.2163	16.3155	21.3067	130.592	132.68	126.172	95.0947
Blood group A	94	GalNAca1-4(Fuca1-2)Galb1-4GlcNAcb-Sp8	5.6431	7.88427	139.715	7.34032	8.71921	118.785	1.86813	4.81904	257.961	13.3256	9.7904	73.4705	45.2583	30.14	66.5954	8.4686	3.60503	42.5694	31.3598	8.42747	26.8735
GalNAc-R	95	GalNAcb1-3GalNAca-Sp8	6.89232	4.74336	68.8209	6.8183	7.42693	108.926	6.42098	3.96427	61.7393	8.87625	12.6322	142.315	8.42145	4.0001	47.499	7.41215	5.23104	70.5738	60.5291	42.75	70.6272
GalNAc-R	96	GalNAcb1-3(Fuca1-2)Galb-Sp8	9.42857	4.88138	51.7722	11.0195	6.37481	57.8504	9.15902	6.307	68.8611	9.0458	10.5612	116.752	21.1428	13.6059	64.3524	22.2619	11.0897	49.8148	79.7153	34.8762	43.7509
Globo	97	GalNAcb1-3Gala1-4Galb1-4GlcNAcb-Sp0	6.1432	5.54097	90.1969	7.26532	5.74861	79.1239	4.10458	5.79765	141.249	1.3309	3.95481	297.153	4.7629	9.9115	208.098	20.9121	13.919	66.5596	15.0167	15.4004	102.555
LDNF	98	GalNAcb1-4(Fuca1-3)GlcNAcb-Sp0	21.7767	11.4906	52.7658	7.34697	8.81947	120.042	3.36423	4.93514	146.695	10.3084	6.86054	66.5529	12.7499	7.64916	59.9937	5.28835	4.26183	80.5889	14.9775	12.2772	81.9711
LDN	99	GalNAcb1-4GlcNAcb-Sp0	8.43942	1.48069	17.545	5.26257	4.89425	93.0011	6.51912	1.60507	24.6209	3.2902	6.66838	202.674	9.56777	10.1883	106.486	-5.12835	2.26231	-44.1138	-0.8295	6.78048	-817.418
LDN	100	GalNAcb1-4GlcNAcb-Sp8	0.207675	2.45857	1183.85	6.96477	5.6519	81.1497	3.7397	8.49143	227.062	8.10225	5.73625	70.7982	12.9026	17.1625	133.016	451.301	511.915	113.431	19.1116	14.4229	75.4668
alpha Gal	101	Gala1-2Galb-Sp8	11.5398	4.18177	36.2378	7.04102	17.1794	243.99	10.3663	7.14084	68.8853	-5.20365	6.46896	-124.316	11.0703	11.303	102.102	-3.0615	13.4219	-438.409	-28.6423	12.0168	-41.9547
Blood group B	102	Gala1-3(Fuca1-2)Galb1-3GlcNAcb-Sp0	-0.576675	7.46257	-1294.07	-0.496575	6.82004	-1373.42	5.11055	3.90397	76.3903	7.75482	6.01903	77.6166	-4.09148	6.73496	-164.61	-9.50362	7.99303	-84.1051	18.8991	70.0335	370.564
Blood group B	103	Gala1-3(Fuca1-2)Galb1-3GlcNAcb-Sp8	2.45565	8.72276	355.212	8.6063	4.13549	48.0519	7.37655	5.16025	69.9547	8.49563	5.47589	64.4554	8.90817	6.58582	73.9301	2.38397	4.3165	181.063	16.8656	6.9558	41.2426
Blood group B	104	Gala1-3(Fuca1-2)Galb1-4(Fuca1-3)GlcNAcb-Sp0	7.46823	2.88901	38.684	0.90765	2.59472	285.873	6.39273	2.25495	35.2737	3.525	5.12839	145.486	1.9966	3.69168	184.898	-0.91215	4.56661	-500.642	5.50095	16.0621	291.987
Blood group B	105	Gala1-3(Fuca1-2)Galb1-4(Fuca1-3)GlcNAcb-Sp8	-0.4351	4.84751	-1114.11	2.51023	7.59372	302.512	7.0885	5.20711	73.4585	4.23882	3.19434	75.3591	5.21618	5.74872	110.209	1.2497	6.47146	517.841	44.6821	10.3246	23.1067
Blood group B	106	Gala1-3(Fuca1-2)Galb1-4GlcNAc-Sp0	6.305	2.87281	45.564	4.06855	4.61517	113.435	12.4809	6.55605	52.5288	10.1902	6.07086	59.5754	10.141	6.30336	62.1574	37.0883	21.4581	57.8567	21.5863	10.9268	50.6194
Blood group B	107	Gala1-3(Fuca1-2)Galb1-4Glcb-Sp0	3.88592	6.32477	162.761	4.63617	4.86523	104.941	3.1144	4.28813	137.687	8.7889	7.23009	82.2638	3.88593	3.1116	80.0736	12.5152	4.06062	32.4454	7.5958	3.77585	49.7097
Blood group B	108	Gala1-3(Fuca1-2)Galb-Sp8	7.08595	4.01792	56.7026	3.33078	5.70502	171.282	6.09543	4.12351	67.6493	5.34285	5.8827	110.104	3.679	3.53625	96.1197	6.55417	7.81683	119.265	-5.39245	7.67956	-142.413
Blood group B	109	Gala1-3(Fuca1-2)Galb-Sp18	7.84197	8.23985	105.074	1.7758	8.53878	480.841	10.5019	7.95639	75.7616	4.32407	4.03071	93.2155	32.0001	19.354	60.4811	376.256	440.855	117.169	29.403	65.2795	222.016
alpha Gal	110	Gala1-4(Gala1-3)Galb1-4GlcNAcb-Sp8	6.5227	8.66362	132.823	9.02503	7.61331	84.3577	29.1513	6.64853	22.807	15.813	3.62292	22.9111	8.59927	23.3718	271.787	0.6314	4.43977	703.162	35.9149	10.2532	28.5486
alpha Gal	111	Gala1-3GalNAca-Sp8	14.3583	6.45371	44.9475	8.57045	5.562	64.8974	7.51698	7.21262	95.9511	2.98275	4.17809	140.075	4.99877	2.62373	52.4874	345.098	416.378	120.655	56.2884	62.4025	110.862
alpha Gal	112	Gala1-3GalNAca-Sp16	6.5873	11.3189	171.829	6.45323	5.24535	81.2826	-1.11615	2.14705	-192.362	0.45625	2.28889	501.674	-6.9562	3.47213	-49.9142	-1.8453	10.0188	-542.935	-11.7584	5.67142	-48.233
alpha Gal	113	Gala1-3GalNAcb-Sp8	1.93825	5.13425	264.891	-3.13625	5.54524	-176.811	3.69985	3.42616	92.6026	1.71182	1.22905	71.7977	-13.1325	2.82425	-21.5058	-9.44128	11.5464	-122.297	-67.4502	9.28823	-13.7705
alpha Gal	114	Gala1-3Galb1-4(Fuca1-3)GlcNAcb-Sp8	-2.85203	4.3318	-151.885	23.0943	12.2119	52.8783	9.12147	5.47206	59.991	3.15072	3.06835	97.3856	-5.24038	6.46797	-123.426	-10.1694	2.91691	-28.6833	-26.7027	3.0464	-11.4086
alpha Gal	115	Gala1-3Galb1-3GlcNAcb-Sp0	3.29438	3.64168	110.542	14.3893	13.0934	90.9941	11.9475	5.94502	49.7594	17.0533	6.99809	41.0366	3.9154	2.84309	72.6129	3.6787	2.37815	64.6465	1.2815	10.7838	841.497
alpha Gal	116	Gala1-3Galb1-4GlcNAcb-Sp8	9.69405	5.15711	53.1988	9.522	4.69202	49.2756	3.4326	4.17136	121.522	8.04907	8.30735	103.209	22.6847	33.8266	149.117	-2.26873	6.15449	-271.275	12.2367	5.7521	47.0068
alpha Gal	117	Gala1-3Galb1-4Glcb-Sp0	9.09342	1.89744	20.866	18.5007	14.9931	81.0407	6.9364	3.13703	45.2256	11.7595	5.31782	45.2216	5.95357	3.63436	61.0451	9.0842	6.5324	71.9094	89.3869	170.036	190.224
alpha Gal	118	Gala1-3Galb1-4Glc-Sp10	5.92258	3.67696	62.0838	3.95985	2.72309	68.7676	6.4785	5.69887	87.9659	2.54832	7.96686	312.631	28.2768	8.40163	29.7121	9.21018	6.76319	73.4317	54.5362	23.9371	43.8921
alpha Gal	119	Gala1-3Galb-Sp8	8.42207	0.79545	9.44482	2.90048	5.58043	192.397	6.40432	9.25845	144.566	10.3517	3.9091	37.7628	-2.48817	1.43002	-57.4726	3.52305	7.14197	202.721	12.0659	15.3775	127.446
alpha Gal	120	Gala1-4(Fuca1-2)Galb1-4GlcNAcb-Sp8	13.5211	1.89366	14.0052	4.08253	9.17217	224.669	6.1473	1.30812	21.2796	7.99345	7.09049	88.7038	10.4675	7.85115	75.0048	14.4818	4.23874	29.2694	-0.15405	14.865	-9649.48
alpha Gal	121	Gala1-4Galb1-4GlcNAcb-Sp0	9.55705	6.70203	70.1265	4.66547	9.37894	201.029	6.8024	7.69967	113.19	6.19545	3.13613	50.6198	28.5706	14.9596	52.3602	4.75822	8.9479	188.051	25.9441	8.67371	33.4323
alpha Gal	122	Gala1-4Galb1-4GlcNAcb-Sp8	14.3655	7.08708	49.3339	9.30207	5.00847	53.8425	4.50575	2.97795	66.0922	5.11477	3.59528	70.2921	8.1287	1.52585	18.7711	9.8944	14.0564	142.065	-12.0873	13.8863	-114.883
alpha Gal	123	Gala1-4Galb1-4Glcb-Sp0	7.25285	5.8311	80.3974	22.9499	15.2843	66.5986	11.2679	10.3175	91.566	3.8949	8.59369	220.64	30.7311	12.3704	40.2537	-0.018125	6.16326	-34004.2	18.5028	16.955	91.6347
alpha Gal	124	Gala1-4GlcNAcb-Sp8	8.58382	3.88687	45.2813	7.99528	4.46871	55.8919	0.416325	4.59703	1104.19	4.67585	4.22773	90.4163	4.60662	1.49962	32.5536	-1.81615	7.32663	-403.415	-24.1006	16.2819	-67.5582
alpha Gal	125	Gala1-6Glcb-Sp8	1.06015	4.15435	391.864	10.0676	4.0549	40.2766	11.2962	4.74422	41.9985	0.631525	4.97075	787.103	9.9851	9.37275	93.8674	2.5542	11.7435	459.772	15.228	17.3743	114.094
Gal-R	126	Galb1-2Galb-Sp8	13.6423	6.35747	46.6013	6.98795	9.56323	136.853	2.93718	3.21005	109.29	7.4518	7.73001	103.733	7.0703	12.3548	174.743	59.9296	75.1363	125.374	-9.85767	8.50468	-86.2747
Lewis	127	Galb1-3(Fuca1-4)GlcNAcb1-3Galb1-4(Fuca1-3)GlcNAcb-Sp0	13.546	15.0409	111.035	7.61223	2.56195	33.6557	1.34957	2.94406	218.147	1.80438	6.66791	369.541	33.7021	16.9822	50.3892	1.10715	6.92815	625.764	48.6129	68.5142	140.938
Lewis	128	Galb1-3GlcNAcb1-3Galb1-4(Fuca1-3)GlcNAcb-Sp0	3.55228	8.82908	248.547	1.73675	5.98537	344.63	8.01828	4.7012	58.6311	6.12975	7.19167	117.324	-2.27228	2.4627	-108.38	2.34985	9.04302	384.834	-27.8396	18.5054	-66.4715
Lewis	129	Galb1-3(Fuca1-4)GlcNAc-Sp0	3.09618	2.3608	76.2491	7.2121	7.46861	103.557	5.1856	4.21064	81.1987	12.4905	12.8636	102.987	21.7185	8.42154	38.7758	-2.71763	2.72758	-100.366	19.1864	61.1551	318.742
Lewis	130	Galb1-3(Fuca1-4)GlcNAc-Sp8	7.52218	6.24153	82.9751	0.357525	4.31392	1206.61	2.25435	5.09195	225.872	8.00983	8.57908	107.107	-10.4993	5.07118	-48.3	-7.8514	6.32521	-80.5615	-8.13585	10.0903	-124.022
Lewis	131	Fuca1-4(Galb1-3)GlcNAcb-Sp8	9.26707	17.5868	189.778	13.0592	9.81089	75.1261	16.078	13.5854	84.4973	5.761	7.71413	133.903	21.244	22.7726	107.196	28.1206	30.3408	107.895	1.96925	5.59644	284.191
Core 2	132	Galb1-4GlcNAcb1-6GalNAca-Sp8	5.6493	3.78854	67.0621	15.8322	3.87403	24.4693	10.9112	10.9067	99.9584	20.3785	12.6566	62.1079	310.892	135.59	43.6132	1186.76	98.3088	8.2838	29.3652	7.60086	25.8839
Core 2	133	Galb1-4GlcNAcb1-6GalNAc-Sp14	15.533	19.2713	124.067	11.0117	5.55173	50.4169	16.9696	5.53292	32.6048	14.6727	7.65917	52.2003	2083.38	41.1794	1.97656	1180.93	139.655	11.8258	133.255	145.68	109.324
Core 2	134	GlcNAcb1-6(Galb1-3)GalNAca-Sp8	12.9597	7.2235	55.7383	15.2736	3.62087	23.7067	8.72462	8.59522	98.5168	4.8591	2.74944	56.5833	13.6674	3.94232	28.8447	351.408	452.783	128.848	77.6999	99.5512	128.123
Core 2	135	GlcNAcb1-6(Galb1-3)GalNAca-Sp14	-3.44785	1.6373	-47.4876	2.41913	4.60587	190.394	3.15998	5.32214	168.423	1.9138	5.41055	282.712	-1.09715	7.71714	-703.381	12.4701	1.12657	9.03417	8.68708	13.7923	158.768
Sialylated Glycans	136	Neu5Aca2-6(Galb1-3)GalNAca-Sp8	8.34173	7.93894	95.1714	11.286	6.31837	55.9839	1.96675	2.88174	146.523	13.0441	6.61847	50.7391	-9.34517	7.82375	-83.7197	-0.1407	4.33329	-3079.81	-28.3239	6.08853	-21.4961
Sialylated Glycans	137	Neu5Aca2-6(Galb1-3)GalNAca-Sp14	7.4263	10.9389	147.3	11.6426	14.484	124.405	1.32673	4.63156	349.098	1.60345	4.07917	254.4	26.7925	22.0744	82.3902	4.0312	3.42677	85.0062	-35.9924	8.62219	-23.9556
Sialylated Glycans	138	Neu5Acb2-6(Galb1-3)GalNAca-Sp8	11.5776	4.42776	38.2442	2.7867	4.06498	145.871	3.81963	5.21239	136.463	5.28745	3.76613	71.2278	-5.97227	4.88489	-81.7928	-1.75868	2.55826	-145.465	-13.4829	14.0682	-104.341
Sialylated Glycans	139	Neu5Aca2-6(Galb1-3)GlcNAcb1-4Galb1-4Glcb-Sp10	6.81278	7.65672	112.388	11.362	7.2886	64.1487	200.433	113.27	56.5129	1648.92	1038.33	62.9704	28.5689	13.3263	46.6463	-6.39448	6.89328	-107.801	15.3686	5.37546	34.9769
Core 1	140	Galb1-3GalNAca-Sp8	-0.6429	8.5801	-1334.59	3.46907	8.23135	237.278	2.752	6.03132	219.161	1.7929	8.66439	483.261	-13.477	4.50701	-33.4423	-0.4932	7.84518	-1590.67	-51.0216	15.1083	-29.6115
Core 1	141	Galb1-3GalNAca-Sp14	8.0334	4.87904	60.7345	9.64082	9.32457	96.7197	-0.971375	4.54816	-468.219	8.15708	9.6286	118.04	11.9137	14.226	119.409	4.0911	14.7312	360.079	16.0898	15.1836	94.3679
Core 1	142	Galb1-3GalNAca-Sp16	4.06505	5.69824	140.176	8.57665	11.148	129.981	8.8537	6.86281	77.5134	5.04067	9.3631	185.751	-1.70427	12.2485	-718.691	-0.244075	1.87348	-767.584	-7.07963	18.6517	-263.457
Gal-R	143	Galb1-3GalNAcb-Sp8	9.84492	7.48933	76.073	12.3854	17.2302	139.118	9.295	11.7481	126.391	-4.4966	5.00649	-111.339	-9.49337	4.57656	-48.208	1401.9	980.421	69.9353	-28.4238	13.3113	-46.8315
Globo	144	Galb1-3GalNAcb1-3Gala1-4Galb1-4Glcb-Sp0	12.03	12.3972	103.052	9.63512	4.50406	46.7462	10.8387	5.03405	46.4452	5.80235	7.66904	132.171	17.8386	13.5269	75.8294	8.87158	5.64919	63.6774	75.9159	43.9516	57.8951
Ganglioside	145	Galb1-3GalNAcb1-4(Neu5Aca2-3)Galb1-4Glcb-Sp0	6.08028	4.92549	81.0077	3.76033	3.13656	83.4119	5.0873	3.71601	73.0449	19.7052	4.83625	24.543	12.3853	27.2241	219.81	615.604	414.045	67.2583	-21.8791	3.90601	-17.8527
Ganglioside	146	Galb1-3GalNAcb1-4Galb1-4Glcb-Sp8	8.68877	6.78855	78.1301	30.1082	30.5353	101.419	13.673	18.0836	132.257	9.11395	6.91845	75.9106	12.8342	14.2524	111.05	22.3287	23.9496	107.259	69.8459	78.096	111.812
Gal-R	147	Galb1-3Galb-Sp8	11.8382	3.24008	27.3697	5.87202	2.48453	42.3114	4.96665	5.29517	106.615	6.11433	2.77456	45.378	0.7894	6.12266	775.609	1.60058	2.78707	174.129	19.0949	2.83884	14.867
Type 1 chain	148	Galb1-3GlcNAcb1-3Galb1-4GlcNAcb-Sp0	5.79122	3.11683	53.8199	4.69353	8.26311	176.053	-0.225825	3.86652	-1712.18	5.78427	12.4014	214.399	2.36543	2.63734	111.495	3.90995	2.06942	52.927	-2.11988	6.53657	-308.347
Type 1 chain	149	Galb1-3GlcNAcb1-3Galb1-4Glcb-Sp10	6.38853	7.52259	117.752	3.29103	4.64755	141.219	4.06675	6.38077	156.901	17.9632	16.5242	91.9893	-1.0951	6.33793	-578.753	6.89162	5.99613	87.0061	-12.9069	12.6912	-98.3293
Type 1 chain	150	Galb1-3GlcNAcb-Sp0	5.6958	2.22057	38.9861	11.5899	9.28166	80.0837	11.7199	12.5771	107.314	5.54403	2.82237	50.9083	3.29355	7.73301	234.792	7.07195	7.04338	99.596	1.89078	8.48494	448.755
Type 1 chain	151	Galb1-3GlcNAcb-Sp8	9.83727	9.25321	94.0627	15.3822	19.7629	128.479	3.3444	2.07603	62.0749	6.9859	7.38187	105.668	8.32253	3.91506	47.0418	6.00565	4.19119	69.7875	1.15222	13.2664	1151.37
Lewis	152	Galb1-4(Fuca1-3)GlcNAcb-Sp0	5.38137	4.23069	78.6173	10.73	12.3177	114.797	3.76553	3.95875	105.131	-1.54472	2.45481	-158.915	5.76102	6.46496	112.219	-4.44685	8.81317	-198.189	1.61285	7.18122	445.251
Lewis	153	Galb1-4(Fuca1-3)GlcNAcb-Sp8	5.95707	5.23707	87.9134	4.54268	3.00097	66.0616	9.38803	6.74551	71.8523	2.9761	4.90634	164.858	2.32605	5.6789	244.143	4.40093	5.56622	126.478	-5.61088	10.0625	-179.339
Lewis	154	Galb1-4(Fuca1-3)GlcNAcb1-3Galb1-4(Fuca1-3)GlcNAcb-Sp0	14.4033	4.58011	31.7991	0.3724	2.92322	784.967	5.61538	7.53126	134.118	11.0287	4.6213	41.9025	6.3676	10.9614	172.144	6.14905	8.44325	137.31	-9.09407	12.9269	-142.147
Lewis	155	Galb1-4(Fuca1-3)GlcNAcb1-3Galb1-4(Fuca1-3)GlcNAcb1-3Galb1-4(Fuca1-3)GlcNAcb-Sp0	1.2226	6.12818	501.242	0.247675	3.33231	1345.44	4.2107	7.2647	172.53	1.25462	4.05243	322.999	24.3324	10.3193	42.4099	9.7928	5.71371	58.346	32.1041	24.3337	75.7963
Sulfated glycans	156	Galb1-4(6S)Glcb-Sp0	14.1728	1.38471	9.77019	9.3751	6.92985	73.9177	13.1553	4.28737	32.5906	7.7693	9.74131	125.382	16.7321	12.9265	77.2561	25.3853	21.8361	86.0185	75.9439	47.5583	62.6229
Sulfated glycans	157	Galb1-4(6S)Glcb-Sp8	6.04505	16.6636	275.656	15.8766	5.68419	35.8022	5.65833	3.01727	53.3244	8.64575	13.9251	161.063	109.137	115.55	105.876	542.499	341.487	62.947	12.8893	10.0574	78.0294
Gal-R	158	Galb1-4GalNAca1-3(Fuca1-2)Galb1-4GlcNAcb-Sp8	0.2102	5.38095	2559.92	4.81473	4.23309	87.9197	-0.44335	10.7387	-2422.17	1.05528	6.36031	602.715	6.43528	4.15332	64.5399	3.16182	2.92943	92.6499	40.894	3.17019	7.75221
Gal-R	159	Galb1-4GalNAcb1-3(Fuca1-2)Galb1-4GlcNAcb-Sp8	-2.34647	3.96884	-169.141	7.9835	2.27692	28.5204	11.8712	6.1178	51.5346	5.93695	4.11847	69.3701	5.85285	8.84975	151.204	-1.08217	2.93308	-271.036	14.754	6.07769	41.1937
Type 2 chain	160	Galb1-4GlcNAcb1-3GalNAca-Sp8	1.5454	2.07329	134.159	4.79307	4.2472	88.6111	1.86797	7.00272	374.883	11.2515	3.2207	28.6246	91.6446	72.8709	79.5147	9.69993	6.70118	69.0848	15.0084	10.0915	67.2389
Type 2 chain	161	Galb1-4GlcNAcb1-3GalNAc-Sp14	4.21638	6.3944	151.656	7.24977	6.9966	96.5079	0.42535	4.37736	1029.12	4.58652	2.54677	55.5272	-2.36218	2.04173	-86.4342	2.13928	4.89954	229.028	26.3808	11.7481	44.533
Lewis	162	Galb1-4GlcNAcb1-3Galb1-4(Fuca1-3)GlcNAcb1-3Galb1-4(Fuca1-3)GlcNAcb-Sp0	6.04965	3.14465	51.9807	1.3415	8.34882	622.349	3.82915	8.40573	219.52	9.9024	11.9212	120.387	271.123	164.614	60.7156	12.8372	6.35331	49.4916	4.2838	21.8243	509.462
Polylactosamine	163	Galb1-4GlcNAcb1-3Galb1-4GlcNAcb1-3Galb1-4GlcNAcb-Sp0	13.9309	7.27522	52.2234	13.5043	14.3366	106.163	6.93005	6.70118	96.6974	-1.84972	5.61753	-303.695	-0.92735	6.49802	-700.709	2.08963	8.55079	409.202	-3.90195	9.48245	-243.018
Polylactosamine	164	Galb1-4GlcNAcb1-3Galb1-4GlcNAcb-Sp0	7.07695	5.81953	82.2322	-0.433625	2.38157	-549.224	19.207	7.2614	37.8061	-7.14867	7.31614	-102.343	1299.05	184.842	14.229	23.4361	33.3756	142.411	-2.26387	30.0412	-1326.98
Polylactosamine	165	Galb1-4GlcNAcb1-3Galb1-4Glcb-Sp0	6.92285	6.98909	100.957	3.39798	2.40501	70.7778	2.5015	1.37121	54.8156	8.25038	6.23924	75.6237	-8.95063	4.1571	-46.4448	595.699	302.663	50.808	12.3076	14.5568	118.274
Polylactosamine	166	Galb1-4GlcNAcb1-3Galb1-4Glcb-Sp8	2.65855	0.846616	31.845	8.54285	20.9557	245.301	2.4274	3.03739	125.129	5.75753	13.1061	227.635	0.177275	5.8036	3273.79	2702.95	153.463	5.67763	21.5661	43.3304	200.919
Core 2	167	Galb1-4GlcNAcb1-6(Galb1-3)GalNAca-Sp8	4.74867	5.69644	119.959	4.33278	6.43308	148.475	5.34927	6.90707	129.122	8.17413	3.93191	48.102	255.148	72.1105	28.2622	1163.63	51.1102	4.39231	-13.9307	18.5376	-133.07
Core 2	168	Galb1-4GlcNAcb1-6(Galb1-3)GalNAc-Sp14	13.7133	6.87536	50.1365	4.85598	7.89558	162.595	-8.6149	10.2635	-119.137	13.6923	14.1323	103.213	4.88325	2.44448	50.0585	609.917	396.355	64.9852	-0.89315	48.9175	-5476.96
Type 2 chain	169	Galb1-4GlcNAcb-Sp0	1.6724	7.05762	422.006	4.34828	4.98135	114.559	5.96683	3.21188	53.829	160.283	110.658	69.0394	964.256	255.605	26.5081	1485.44	390.928	26.3174	24.0357	68.6656	285.682
Type 2 chain	170	Galb1-4GlcNAcb-Sp8	5.8085	8.58421	147.787	7.40547	4.51309	60.9425	9.0091	4.33526	48.1209	14.5312	15.124	104.08	754.751	1216.28	161.149	2.5039	3.49823	139.711	18.2302	23.9087	131.149
Type 2 chain	171	Galb1-4GlcNAcb-Sp23	2.08762	3.33695	159.844	0.51475	6.88124	1336.81	6.06167	3.83748	63.3072	-3.16413	3.82898	-121.012	1.44203	6.86089	475.782	20.085	19.2303	95.7449	12.6451	8.74213	69.1347
Lactose	172	Galb1-4Glcb-Sp0	5.3791	2.00027	37.1859	9.3425	2.7501	29.4365	13.2267	10.3327	78.1202	5.83405	2.9077	49.8402	1.1583	4.82098	416.212	17.0326	4.60463	27.0343	4.0193	8.13716	202.452
Lactose	173	Galb1-4Glcb-Sp8	4.04145	3.01301	74.5526	6.23052	5.50459	88.3487	2.13255	3.60807	169.19	-1.45015	4.37927	-301.987	3.08757	4.83804	156.694	3.1047	3.20683	103.29	14.9449	21.3603	142.927
GlcNAc-R	174	GlcNAca1-3Galb1-4GlcNAcb-Sp8	4.4618	9.9542	223.098	0.910775	1.44867	159.059	4.04855	8.39462	207.349	0.521575	4.80599	921.437	-0.371125	3.23012	-870.36	3.68083	3.90688	106.141	-9.93037	12.9425	-130.332
GlcNAc-R	175	GlcNAca1-6Galb1-4GlcNAcb-Sp8	10.2407	6.30769	61.5944	3.1102	9.3651	301.109	7.65193	6.43308	84.0714	0.764675	5.95839	779.205	7.4663	3.3293	44.5911	-0.47995	8.07293	-1682.03	10.6725	9.31943	87.3217
GlcNAc-R	176	GlcNAcb1-2Galb1-3GalNAca-Sp8	3.27827	2.0515	62.5788	4.37748	2.80289	64.0299	6.24768	4.79661	76.7744	8.77228	3.18222	36.2759	5.04388	4.42417	87.7137	1.20637	7.79143	645.855	89.837	74.0055	82.3775
GlcNAc-R	177	GlcNAcb1-6(GlcNAcb1-3)GalNAca-Sp8	4.73182	5.97151	126.199	6.95697	5.99466	86.1676	5.06268	3.72017	73.4823	3.99467	11.0441	276.47	7.05933	8.59551	121.761	-3.37107	9.9652	-295.609	3.68307	9.0848	246.664
GlcNAc-R	178	GlcNAcb1-6(GlcNAcb1-3)GalNAca-Sp14	4.92162	5.85347	118.934	6.2688	7.65577	122.125	5.68175	9.6149	169.224	14.8856	10.568	70.9951	65.8396	49.5983	75.3321	7.4021	10.6295	143.601	26.3997	45.9117	173.91
GlcNAc-R	179	GlcNAcb1-6(GlcNAcb1-3)Galb1-4GlcNAcb-Sp8	5.7049	6.21823	108.998	7.8804	5.18598	65.8086	6.40415	5.81486	90.7982	14.2585	5.31218	37.2562	115.717	136.497	117.958	54.5935	31.511	57.7194	86.1718	70.3572	81.6476
Core 3	180	GlcNAcb1-3GalNAca-Sp8	11.6124	5.9734	51.44	7.03668	3.03941	43.1939	7.05602	4.27057	60.5237	10.2958	5.68958	55.261	4.98007	7.69906	154.597	65.4419	135.11	206.457	50.6036	51.1124	101.005
Core 3	181	GlcNAcb1-3GalNAca-Sp14	1.04715	5.73533	547.709	4.9524	8.63509	174.362	0.439825	3.3329	757.779	0.36295	8.69986	2396.99	6.4983	4.06252	62.5167	-4.80075	4.55827	-94.9492	10.8022	17.1956	159.186
GlcNAc-R	182	GlcNAcb1-3Galb-Sp8	-1.85858	3.05764	-164.515	2.88872	7.24338	250.747	6.56903	4.69377	71.4531	0.164875	2.21029	1340.59	-9.32975	3.58152	-38.3882	-7.76023	2.58604	-33.3243	-14.4892	11.9258	-82.3081
GlcNAc-R	183	GlcNAcb1-3Galb1-4GlcNAcb-Sp0	5.90792	4.81686	81.5322	-0.4193	0.795272	-189.667	1.78893	6.43372	359.642	2.13468	5.41591	253.711	17.7919	13.1858	74.1113	1.36887	2.80338	204.794	51.6372	22.8033	44.1607
GlcNAc-R	184	GlcNAcb1-3Galb1-4GlcNAcb-Sp8	6.4738	9.78682	151.176	12.5358	8.42289	67.1906	11.9294	4.18276	35.0625	11.0445	9.59009	86.8316	0.169425	4.99065	2945.64	6.47417	4.69153	72.4653	29.4139	7.27987	24.7497
Polylactosamine	185	GlcNAcb1-3Galb1-4GlcNAcb1-3Galb1-4GlcNAcb-Sp0	9.9099	7.69614	77.6611	0.404425	4.33829	1072.71	2.42645	3.9475	162.686	13.8791	8.92047	64.2727	30.6767	14.3922	46.9158	1.20253	5.15815	428.943	23.613	16.384	69.3855
GlcNAc-R	186	GlcNAcb1-3Galb1-4Glcb-Sp0	12.6807	10.1693	80.195	9.77392	6.27499	64.2013	5.717	6.4668	113.115	6.3128	7.69707	121.928	-3.7099	2.23655	-60.2859	5.35582	2.80504	52.3736	5.12285	2.21215	43.182
GlcNAc-R	187	GlcNAcb1-4-MDPLys	9.36535	11.6682	124.589	5.18562	5.50495	106.158	-0.187425	6.91001	-3686.81	7.33315	10.3488	141.123	28.1017	51.879	184.611	17.053	22.1218	129.723	-21.8365	7.87644	-36.0701
Core 4	188	GlcNAcb1-6(GlcNAcb1-4)GalNAca-Sp8	3.11365	8.03714	258.126	5.08357	6.18493	121.665	13.3792	12.2704	91.7127	3.32638	6.64565	199.787	-7.0392	5.36057	-76.1531	13.2337	5.3517	40.44	6.9867	11.6236	166.367
GlcNAc-R	189	GlcNAcb1-4Galb1-4GlcNAcb-Sp8	7.2256	5.81374	80.4604	17.0301	8.73093	51.2676	11.4115	6.38932	55.9902	10.8399	6.21863	57.3681	8.67855	10.6005	122.146	7.32757	6.04286	82.4674	12.6962	4.03704	31.7973
Chitin	190	GlcNAcb1-4GlcNAcb1-4GlcNAcb1-4GlcNAcb1-4GlcNAcb1-4GlcNAcb1-Sp8	1.6927	3.58089	211.549	0.4195	5.66345	1350.05	-2.54785	3.96747	-155.718	3.76707	3.24547	86.1537	13.5641	16.4622	121.366	10.1503	9.29145	91.5391	37.6298	17.734	47.1276
Chitin	191	GlcNAcb1-4GlcNAcb1-4GlcNAcb1-4GlcNAcb1-4GlcNAcb1-Sp8	6.85317	2.95665	43.1428	7.53225	9.71501	128.979	2.58317	8.99793	348.328	8.03567	11.0464	137.467	1.8286	4.83224	264.259	2.34275	11.0508	471.703	11.9683	20.7199	173.123
Chitin	192	GlcNAcb1-4GlcNAcb1-4GlcNAcb-Sp8	8.07317	7.85313	97.2743	0.28555	7.09516	2484.73	6.60123	11.041	167.257	-1.22595	4.62671	-377.398	4.99615	16.8288	336.836	2.98862	9.4074	314.773	34.6032	47.4711	137.187
GlcNAc-R	193	GlcNAcb1-6GalNAca-Sp8	2.90907	2.73639	94.0641	-3.28155	2.0301	-61.8641	6.05747	3.00043	49.5327	-5.4745	7.5154	-137.28	-0.5421	2.70021	-498.102	3.759	11.7358	312.206	34.7235	34.9988	100.793
GlcNAc-R	194	GlcNAcb1-6GalNAca-Sp14	13.3782	12.0021	89.7143	3.65372	8.88208	243.097	-5.50445	1.94562	-35.3463	2.16968	6.67232	307.526	12.3334	9.72612	78.8602	8.7731	10.3888	118.416	-32.5665	14.2978	-43.9033
GlcNAc-R	195	GlcNAcb1-6Galb1-4GlcNAcb-Sp8	-2.6768	3.00071	-112.101	7.37105	5.19153	70.4313	1.5036	5.06668	336.97	10.9722	9.20644	83.907	6.0924	8.08191	132.656	203.312	404.218	198.817	32.583	47.1843	144.813
Maltose	196	Glca1-4Glcb-Sp8	16.2824	12.5613	77.1467	17.5508	10.0305	57.1514	9.27743	5.67907	61.2139	10.4193	3.23159	31.0153	18.7552	4.94127	26.3461	25.5808	29.0149	113.424	72.8788	89.437	122.72
Maltose	197	Glca1-4Glca-Sp8	11.1608	5.13514	46.0104	6.21608	6.1951	99.6626	8.50747	6.40208	75.2524	0.990375	4.47067	451.412	5.43985	5.57339	102.455	6.22693	9.62786	154.617	15.7442	6.03312	38.3195
Maltose	198	Glca1-6Glca1-6Glcb-Sp8	5.58265	9.93473	177.957	7.54355	6.40624	84.9234	9.4105	19.1349	203.335	3.53422	3.9586	112.008	-6.9404	4.81027	-69.3083	4.66143	3.37089	72.3146	-11.1436	7.43664	-66.7346
beta Glc	199	Glcb1-4Glcb-Sp8	7.97807	6.82286	85.5201	11.0213	5.97315	54.1965	-2.05233	3.49285	-170.19	4.4776	3.11094	69.4779	9.94132	8.65919	87.103	0.56105	5.13179	914.675	7.01462	10.3615	147.712
beta Glc	200	Glcb1-6Glcb-Sp8	15.5309	9.81399	63.1901	7.05855	5.67407	80.3858	8.32537	3.46635	41.636	-1.69078	4.22146	-249.676	1.74725	2.69402	154.186	-1.36968	2.82682	-206.386	22.1936	13.9225	62.7324
unknown	201	G-ol-Sp8	4.93065	8.66409	175.719	3.4179	2.86364	83.7837	7.50475	7.56855	100.85	12.0714	10.4097	86.2344	18.6809	12.7492	68.2473	17.7103	13.4796	76.1117	40.2194	6.27159	15.5935
GlcA	202	GlcAa-Sp8	4.66312	6.83752	146.63	15.1852	7.65647	50.4206	17.4471	6.89962	39.546	9.71992	1.70266	17.5172	2.02675	2.35475	116.184	-0.704425	8.22082	-1167.03	72.0115	26.4463	36.7252
GlcA	203	GlcAb-Sp8	12.2326	5.8211	47.5868	6.29927	5.19979	82.5458	8.9554	5.49993	61.4147	2.89875	1.15041	39.6863	71.7838	61.0612	85.0627	6.8229	12.2556	179.625	22.6876	32.4691	143.114
GlcA	204	GlcAb1-3Galb-Sp8	11.1179	2.89821	26.068	10.7781	3.00254	27.8578	15.1625	10.8348	71.4579	10.2886	1.65802	16.1152	21.2012	6.936	32.7151	15.7018	7.4973	47.7479	59.5719	22.2005	37.2667
Sialylated Glycans	205	GlcAb1-6Galb-Sp8	3.50028	1.45824	41.6607	4.34765	2.64291	60.7894	3.59532	8.33727	231.892	11.7053	7.36233	62.8976	37.0099	40.3979	109.154	2.75305	1.53808	55.8681	14.6762	13.0305	88.7866
Sialylated Glycans	206	KDNa2-3Galb1-3GlcNAcb-Sp0	10.0538	11.5069	114.453	14.9575	9.293	62.1295	5.75755	4.78768	83.1548	7.96197	7.34509	92.2521	22.9832	8.54084	37.1612	13.2524	15.987	120.635	91.6152	61.1784	66.7776
Sialylated Glycans	207	KDNa2-3Galb1-4GlcNAcb-Sp0	8.5638	3.00922	35.1389	5.62968	3.54211	62.9186	17.1429	6.70851	39.1329	1.18585	2.71764	229.172	9.84328	5.50893	55.9665	15.3844	12.5018	81.2625	35.3896	8.55344	24.1693
Oligomannose	208	Mana1-2Mana1-2Mana1-3Mana-Sp9	8.29885	4.97162	59.9074	8.5616	6.31845	73.7999	4.6671	4.2086	90.1759	7.2268	4.56209	63.1274	10.9841	14.1454	128.781	3.34235	3.13821	93.8924	24.829	13.5919	54.7421
Oligomannose	209	Mana1-2Mana1-6(Mana1-2Mana1-3)Mana-Sp9	4.66095	3.90646	83.8125	14.5354	14.0298	96.5218	3.68515	10.9459	297.028	6.92403	5.86308	84.6773	-0.320875	2.63391	-820.851	0.9849	6.74247	684.584	-4.2443	16.1328	-380.106
Oligomannose	210	Mana1-2Mana1-3Mana-Sp9	1.62445	1.62759	100.193	1.01977	6.08231	596.436	10.0538	11.5912	115.291	15.0434	9.4638	62.91	15.2439	7.93529	52.0557	-2.75315	4.10091	-148.953	21.3537	10.5155	49.2444
Oligomannose	211	Mana1-6(Mana1-2Mana1-3)Mana1-6(Mana1-2Mana1-3)Manb1-4GlcNAcb1-4GlcNAcb-Sp12	4.19062	1.39124	33.1988	10.8765	4.90371	45.0851	5.22588	8.00048	153.094	4.99572	8.66153	173.379	-6.1446	1.55781	-25.3526	-0.5767	11.9776	-2076.92	2.06173	22.9293	1112.14
Oligomannose	212	Mana1-2Mana1-6(Mana1-3)Mana1-6(Mana1-2Mana1-2Mana1-3)Manb1-4GlcNAcb1-4GlcNAcb-Sp12	8.17833	5.58969	68.3476	12.066	6.69401	55.4784	9.858	11.8281	119.985	0.245175	5.30642	2164.34	5.9271	12.6711	213.783	-12.2847	4.36213	-35.5085	-2.01162	12.5379	-623.272
Oligomannose	213	Mana1-2Mana1-6(Mana1-2Mana1-3)Mana1-6(Mana1-2Mana1-2Mana1-3)Manb1-4GlcNAcb1-4GlcNAcb-Sp12	5.5716	7.02643	126.112	3.5382	7.55591	213.552	1.0647	3.25747	305.952	13.4271	9.99503	74.4394	10.5718	12.6877	120.014	3.02652	5.81555	192.153	91.5505	40.5242	44.2643
Oligomannose	214	Mana1-6(Mana1-3)Mana-Sp9	3.89967	6.91743	177.385	1.80672	1.97395	109.256	-0.375875	5.70852	-1518.73	7.21808	2.41873	33.5093	-3.26855	6.71739	-205.516	5.20475	4.50262	86.5098	9.41538	10.7876	114.574
Oligomannose	215	Mana1-2Mana1-2Mana1-6(Mana1-3)Mana-Sp9	4.18748	8.63665	206.25	-2.01143	2.78607	-138.512	3.87395	5.7329	147.986	3.0142	4.45926	147.942	8.48365	6.22896	73.4231	5.42153	4.90186	90.4149	18.4178	23.3043	126.532
Oligomannose	216	Mana1-6(Mana1-3)Mana1-6(Mana1-2Mana1-3)Manb1-4GlcNAcb1-4GlcNAcb-Sp12	4.2926	7.99742	186.307	7.50097	2.92884	39.0461	12.5557	16.1277	128.449	10.7664	7.76509	72.1233	-5.27263	7.0483	-133.677	-0.5414	10.7938	-1993.69	26.6857	24.8358	93.0681
Oligomannose	217	Mana1-6(Mana1-3)Mana1-6(Mana1-3)Manb1-4GlcNAcb1-4GlcNAcb-Sp12	19.408	5.42412	27.9479	5.82267	7.51291	129.029	4.51412	8.07109	178.796	6.25473	6.51253	104.122	18.9246	9.97611	52.7149	-1.71825	6.22133	-362.074	-11.7438	17.0695	-145.349
Man-R	218	Manb1-4GlcNAcb-Sp0	19.602	4.48605	22.8856	3.88648	7.14861	183.936	10.2036	12.5479	122.975	4.45182	2.05109	46.073	3.72938	7.9559	213.331	20.2241	15.02	74.2679	45.3504	51.5118	113.586
Lewis	219	Neu5Aca2-3Galb1-4GlcNAcb1-3Galb1-4(Fuca1-3)GlcNAcb-Sp0	7.23083	9.26621	128.149	10.5304	14.6897	139.497	4.5248	3.09496	68.3999	0.637725	5.43117	851.647	2.55217	3.08505	120.879	19.5025	32.3489	165.87	-2.26753	20.1124	-886.978
Sulfated glycans	220	(3S)Galb1-4(Fuca1-3)(6S)GlcNAcb-Sp8	15.6022	11.1511	71.4716	8.69125	3.37629	38.847	17.7775	4.67349	26.2888	-3.38737	3.97458	-117.335	-6.6118	11.301	-170.922	-0.4502	8.97414	-1993.37	-16.1984	5.79038	-35.7467
Sulfated glycans	221	Fuca1-2(6S)Galb1-4GlcNAcb-Sp0	8.25877	3.50563	42.4473	11.6283	8.19365	70.463	15.9791	8.94735	55.9943	967.426	733.059	75.7741	4875.43	186.471	3.8247	1576.98	1794.33	113.782	9.40918	9.60712	102.104
Sulfated glycans	222	Fuca1-2Galb1-4(6S)GlcNAcb-Sp8	13.2959	5.82384	43.8019	8.46272	5.03271	59.4692	219.737	302.47	137.651	2253.74	1346.46	59.7431	6714.98	511.471	7.61687	4786.7	147.439	3.08018	8910.51	1005.44	11.2837
Sulfated glycans	223	Fuca1-2(6S)Galb1-4(6S)Glcb-Sp0	8.4017	8.18435	97.4131	3.78038	1.81939	48.1272	3.591	2.85166	79.4112	12.2816	8.96909	73.0285	3466.88	279.903	8.07362	-27.3263	8.28767	-30.3286	8.76972	25.1505	286.787
Sialylated Glycans	224	Neu5Aca2-3Galb1-3GalNAca-Sp8	6.64062	7.13374	107.426	-3.45405	8.98503	-260.13	7.44348	6.58883	88.5181	13.9519	9.96085	71.3945	0.340475	3.87762	1138.89	-3.00508	1.33564	-44.4461	25.9795	28.2581	108.771
Sialylated Glycans	225	Neu5Aca2-3Galb1-3GalNAca-Sp14	14.6335	10.9511	74.8356	4.3374	8.67193	199.934	8.1695	9.9785	122.143	16.6769	4.97805	29.8499	-7.34187	3.84534	-52.3755	-9.99563	14.4324	-144.388	15.8732	20.6329	129.986
Ganglioside	226	GalNAcb1-4(Neu5Aca2-8Neu5Aca2-8Neu5Aca2-8Neu5Aca2-3)Galb1-4Glcb-Sp0	5.5965	7.54978	134.902	3.4279	6.61543	192.988	9.3185	7.8397	84.1305	4.27173	5.61338	131.408	27.1945	42.4921	156.252	15.17	31.8656	210.057	-34.5947	7.47252	-21.6001
Ganglioside	227	GalNAcb1-4(Neu5Aca2-8Neu5Aca2-8Neu5Aca2-3)Galb1-4Glcb-Sp0	17.7657	6.16056	34.6766	8.41993	7.36258	87.4423	7.47115	7.56561	101.264	15.8781	6.33014	39.8671	26.0748	6.76381	25.9401	5.23545	5.37821	102.727	140.399	19.4785	13.8736
Ganglioside	228	Neu5Aca2-8Neu5Aca2-8Neu5Aca2-3Galb1-4Glcb-Sp0	6.5696	6.29455	95.8132	18.5602	21.4445	115.54	10.8917	2.60068	23.8776	10.0399	18.0937	180.218	33.7565	37.1684	110.107	29.4289	42.3431	143.883	39.98	26.9603	67.4345
Ganglioside	229	GalNAcb1-4(Neu5Aca2-8Neu5Aca2-3)Galb1-4Glcb-Sp0	7.0889	5.07765	71.6281	13.2741	6.72357	50.6516	5.22653	6.50212	124.406	15.4256	3.89605	25.2571	18.0919	6.35957	35.1514	5.97635	1.79339	30.0082	64.4604	40.1989	62.3622
Polysialic acid	230	Neu5Aca2-8Neu5Aca2-8Neu5Aca-Sp8	7.21132	9.15613	126.969	26.4223	16.8931	63.935	92.6619	69.3622	74.8551	329.066	64.7291	19.6706	14.9664	0.198093	1.32358	176.744	327.253	185.157	79.425	27.55	34.6868
Sulfated glycans	231	Neu5Aca2-3(6S)Galb1-4(Fuca1-3)GlcNAcb-Sp8	10.3825	15.0516	144.97	5.55358	4.64819	83.6973	0.575875	3.98966	692.8	6.4716	1.21218	18.7307	13.761	6.67734	48.5238	-1.65035	2.6279	-159.233	-3.40268	13.0396	-383.216
Ganglioside	232	GalNAcb1-4(Neu5Aca2-3)Galb1-4GlcNAcb-Sp0	6.5446	2.45225	37.4699	7.17185	3.52002	49.081	-1.08	6.48717	-600.663	8.6705	5.75413	66.3644	2.4064	1.53144	63.6404	2.48162	10.6788	430.313	-15.1883	18.7294	-123.315
Ganglioside	233	GalNAcb1-4(Neu5Aca2-3)Galb1-4GlcNAcb-Sp8	5.76168	5.4567	94.7068	4.74015	3.52726	74.4124	8.29592	10.7116	129.119	7.45495	5.17274	69.3866	6.20392	6.65815	107.322	0.77105	5.3098	688.645	34.1637	20.0307	58.6315
Ganglioside	234	GalNAcb1-4(Neu5Aca2-3)Galb1-4Glcb-Sp0	-0.085125	5.05146	-5934.17	3.4161	4.74021	138.761	-3.30552	1.39094	-42.0792	0.177325	3.03509	1711.6	-9.39755	3.39512	-36.1277	-0.95835	4.89701	-510.984	-5.5312	7.70218	-139.25
Ganglioside	235	Neu5Aca2-3Galb1-3GalNAcb1-4(Neu5Aca2-3)Galb1-4Glcb-Sp0	9.96213	6.58099	66.0601	6.08015	6.17606	101.577	9.27375	5.42584	58.5076	3.2849	2.77862	84.5878	6.0903	1.27797	20.9836	10.2013	6.4827	63.5479	20.4423	8.50168	41.5886
Sialylated Glycans	236	Neu5Aca2-6(Neu5Aca2-3)GalNAca-Sp8	17.6299	11.5822	65.6964	29.275	27.0646	92.4495	7.83475	11.0905	141.556	166.834	193.265	115.843	14.3724	16.8582	117.296	1.51405	5.30812	350.591	-12.9443	14.1937	-109.652
Sialylated Glycans	237	Neu5Aca2-3GalNAca-Sp8	6.09753	5.55941	91.1748	6.32368	5.22374	82.6062	0.5465	3.05553	559.108	10.2355	5.25372	51.3287	4.2384	6.00082	141.582	-1.91485	8.37374	-437.305	11.6181	9.53176	82.0425
Sialylated Glycans	238	Neu5Aca2-3GalNAcb1-4GlcNAcb-Sp0	7.84612	6.6797	85.1337	12.3456	4.29489	34.7889	12.4929	9.87668	79.0582	6.09785	6.346	104.069	0.135525	8.81303	6502.88	7.10698	5.87949	82.7284	7.01408	7.38391	105.273
Sulfated glycans	239	Neu5Aca2-3Galb1-3(6S)GlcNAc-Sp8	4.42158	1.01454	22.9452	6.10135	5.72356	93.8081	4.99162	4.95064	99.1789	5.22237	9.05483	173.385	-4.43947	1.99995	-45.0492	-1.97487	0.791782	-40.0928	4.63895	20.6385	444.895
Lewis	240	Neu5Aca2-3Galb1-3(Fuca1-4)GlcNAcb-Sp8	8.66378	3.35866	38.7667	13.296	8.4889	63.8457	7.5455	8.92049	118.223	5.72855	4.60508	80.3883	8.5715	3.93986	45.9647	8.2223	7.57495	92.1269	26.1173	12.442	47.6387
Lewis	241	Neu5Aca2-3Galb1-3(Fuca1-4)GlcNAcb1-3Galb1-4(Fuca1-3)GlcNAcb-Sp0	19.1525	8.60104	44.9083	11.7704	8.58608	72.9462	5.51772	5.37925	97.4903	10.952	1.68739	15.407	14.1799	8.83128	62.2803	11.4705	8.52838	74.3506	-8.17352	1.85117	-22.6484
Sialylated Glycans	242	Neu5Aca2-3Galb1-4(Neu5Aca2-3Galb1-3)GlcNAcb-Sp8	6.50367	2.75374	42.3413	4.17327	4.17306	99.995	7.46812	3.84016	51.4206	4.8105	8.53634	177.452	12.3324	9.03607	73.2711	5.29522	1.92983	36.4448	4.36745	14.2942	327.29
Sulfated glycans	243	Neu5Aca2-3Galb1-3(6S)GalNAca-Sp8	3.88855	2.03545	52.3447	7.2758	6.15193	84.5534	6.31765	6.40068	101.314	9.5336	2.87933	30.2019	-5.68923	7.36565	-129.467	2.7885	3.56595	127.881	-17.0161	3.29419	-19.3592
Sialylated Glycans	244	Neu5Aca2-6(Neu5Aca2-3Galb1-3)GalNAca-Sp8	-0.5632	3.33245	-591.7	3.2812	3.05358	93.0629	6.90892	5.09721	73.7772	7.7382	17.5075	226.248	2.95732	1.37693	46.5598	10.4373	4.45665	42.6994	-14.3224	5.81029	-40.568
Sialylated Glycans	245	Neu5Aca2-6(Neu5Aca2-3Galb1-3)GalNAca-Sp14	2.1856	3.28348	150.233	3.04172	7.95711	261.599	2.8289	3.12009	110.293	7.9349	6.18828	77.9881	-5.2275	5.05043	-96.6127	2.09512	8.63052	411.934	-19.0789	7.19779	-37.7265
Sialylated Glycans	246	Neu5Aca2-3Galb-Sp8	1.35197	5.98467	442.661	2.7254	4.90647	180.027	0.392975	3.73755	951.091	0.31545	7.45014	2361.75	9.13012	10.1589	111.268	-5.6889	4.87736	-85.7347	-21.9374	7.10196	-32.3737
Sialylated Glycans	247	Neu5Aca2-3Galb1-3GalNAcb1-3Gala1-4Galb1-4Glcb-Sp0	4.15583	2.41381	58.0826	0.797575	7.9368	995.117	19.9226	26.5934	133.484	3.9468	9.20997	233.353	22.9009	18.4154	80.4136	1.60995	6.63536	412.147	19.1037	23.3352	122.15
Sialylated Glycans	248	Neu5Aca2-3Galb1-3GlcNAcb1-3Galb1-4GlcNAcb-Sp0	3.6257	2.09093	57.6697	9.42908	14.5107	153.893	4.49045	3.34032	74.3872	-1.25618	6.03098	-480.107	45.389	43.2341	95.2524	15.8676	16.5254	104.146	3.49448	11.5177	329.597
Sulfated glycans	249	Fuca1-2(6S)Galb1-4Glcb-Sp0	2.6668	6.27306	235.228	3.736	1.82012	48.7183	11.369	8.76736	77.1162	125.991	34.2671	27.198	1662.12	262.723	15.8065	2058.63	82.0303	3.9847	89.18	132.686	148.784
Sialylated Glycans	250	Neu5Aca2-3Galb1-3GlcNAcb-Sp0	12.2978	7.45444	60.6159	11.8722	7.71391	64.9747	19.3421	3.10178	16.0364	13.3681	6.09998	45.6309	47.2425	34.1664	72.3213	8.8522	3.95451	44.6727	99.8853	79.0383	79.1291
Sialylated Glycans	251	Neu5Aca2-3Galb1-3GlcNAcb-Sp8	8.449	8.2101	97.1725	22.1619	14.9155	67.3024	-0.16515	4.4108	-2670.78	4.53298	14.649	323.166	4.2043	13.2073	314.138	87.9187	128.395	146.038	32.589	12.0612	37.0099
Sulfated glycans	252	Neu5Aca2-3Galb1-4(6S)GlcNAcb-Sp8	8.53508	10.4797	122.784	2.67873	3.17849	118.657	24.4413	18.8744	77.2231	-0.844575	6.36632	-753.79	10.6679	15.9542	149.553	20.7733	29.3971	141.514	50.7486	29.2794	57.695
Lewis	253	Neu5Aca2-3Galb1-4(Fuca1-3)(6S)GlcNAcb-Sp8	14.6169	11.4743	78.5001	15.0603	10.9484	72.6974	5.85385	3.14739	53.7662	10.3353	9.85109	95.3153	12.8662	8.94349	69.5118	1.79915	4.30866	239.483	46.9573	28.4767	60.6438
Lewis	254	Neu5Aca2-3Galb1-4(Fuca1-3)GlcNAcb1-3Galb1-4(Fuca1-3)GlcNAcb1-3Galb1-4(Fuca1-3)GlcNAcb-Sp0	13.6883	11.168	81.5878	-2.50505	3.43438	-137.098	-4.7361	2.43137	-51.3369	-2.88172	5.41733	-187.989	15.8201	29.6675	187.53	-25.8615	24.846	-96.0734	-100.864	28.2355	-27.9937
Lewis	255	Neu5Aca2-3Galb1-4(Fuca1-3)GlcNAcb-Sp0	-0.46245	4.13292	-893.702	14.0105	11.1575	79.6366	2.68663	3.98635	148.378	0.794575	2.78805	350.886	-6.30987	7.92953	-125.669	0.839325	8.88099	1058.11	-46.7144	22.3555	-47.8556
Lewis	256	Neu5Aca2-3Galb1-4(Fuca1-3)GlcNAcb-Sp8	6.39175	4.83316	75.6157	2.6423	1.69869	64.2884	1.43058	2.23965	156.556	2.25787	3.15933	139.925	18.9282	21.0396	111.155	8.66867	9.84079	113.521	26.0442	14.9601	57.4411
Lewis	257	Neu5Aca2-3Galb1-4(Fuca1-3)GlcNAcb1-3Galb-Sp8	5.3655	9.07496	169.135	10.4187	13.6391	130.909	6.20975	1.7672	28.4585	17.99	7.91559	44.0001	-10.4638	6.5622	-62.7132	1.14473	11.0062	961.472	-12.9149	9.28645	-71.9047
Lewis	258	Neu5Aca2-3Galb1-4(Fuca1-3)GlcNAcb1-3Galb1-4GlcNAcb-Sp8	11.3007	6.88538	60.9289	17.9569	5.88659	32.7817	6.54672	4.75128	72.575	5.96385	4.79278	80.3639	7.27183	6.85848	94.3158	5.30987	6.95838	131.046	33.7198	11.2142	33.2572
Sialylated Glycans	259	Neu5Aca2-3Galb1-4GlcNAcb1-3Galb1-4GlcNAcb1-3Galb1-4GlcNAcb-Sp0	6.0568	6.4525	106.533	5.13695	3.67345	71.5103	7.1154	6.48577	91.1511	32.0515	46.8716	146.238	11.0051	10.3468	94.0187	15.1938	8.52154	56.0856	13.0511	14.0045	107.305
Sialylated Glycans	260	Neu5Aca2-3Galb1-4GlcNAcb-Sp0	16.0179	8.99237	56.1396	14.8881	8.39836	56.4097	6.20275	4.75452	76.6518	5.84265	5.56932	95.3217	-2.94575	2.07809	-70.5453	1.33207	8.09471	607.677	3.2449	11.7943	363.471
Sialylated Glycans	261	Neu5Aca2-3Galb1-4GlcNAcb-Sp8	3.25368	13.8028	424.221	7.14127	7.37271	103.241	-0.226175	5.1752	-2288.14	6.87902	1.54414	22.447	14.1035	9.79746	69.4684	22.7636	9.70866	42.6499	6.44635	5.59459	86.787
Sialylated Glycans	262	Neu5Aca2-3Galb1-4GlcNAcb1-3Galb1-4GlcNAcb-Sp0	6.81295	4.90587	72.008	5.5891	4.92472	88.1129	6.36917	0.706049	11.0854	2.2066	2.61893	118.686	0.66655	4.42825	664.354	-5.74385	6.86926	-119.593	-0.1915	8.21464	-4289.63
Sulfated glycans	263	Fuca1-2Galb1-4(6S)Glcb-Sp0	2.73452	7.64517	279.579	7.53092	5.90599	78.4231	303.942	193.511	63.6672	815.299	436.528	53.5421	4134.17	426.983	10.3281	1586.59	96.2573	6.06695	25.5618	26.3497	103.083
Sialylated Glycans	264	Neu5Aca2-3Galb1-4Glcb-Sp0	18.0031	14.2324	79.0555	3.2799	2.03712	62.1092	16.8376	6.40908	38.0641	7.69288	9.93001	129.081	2.66653	1.78839	67.068	7.59563	8.86618	116.727	-4.81725	5.08762	-105.613
Sialylated Glycans	265	Neu5Aca2-3Galb1-4Glcb-Sp8	9.67035	9.13313	94.4447	3.83355	6.87785	179.412	20.9089	8.07197	38.6053	1.86745	5.96628	319.488	7.8319	9.53439	121.738	5.68868	6.1141	107.478	117.889	226.559	192.18
Sialylated Glycans	266	Neu5Aca2-6GalNAca-Sp8	7.6576	8.02191	104.758	4.4269	4.13884	93.4929	26.3376	29.5392	112.156	5.43733	6.21316	114.269	-4.42028	4.26634	-96.5176	-11.3793	2.91841	-25.6466	13.7545	45.6571	331.944
Sialylated Glycans	267	Neu5Aca2-6GalNAcb1-4GlcNAcb-Sp0	-1.19263	4.08325	-342.375	24.7013	19.5182	79.0169	0.716475	5.99305	836.464	-3.63865	1.58697	-43.6144	-0.509975	5.32982	-1045.11	-7.0092	10.0164	-142.904	3.2978	13.1488	398.715
Sulfated glycans	268	Neu5Aca2-6Galb1-4(6S)GlcNAcb-Sp8	9.0073	5.69263	63.2002	6.787	2.23602	32.9456	-1.27538	2.21588	-173.744	5.21622	1.33614	25.6152	-8.85725	4.57115	-51.6091	-10.1111	4.24631	-41.9966	2.5558	27.3445	1069.9
Sialylated Glycans	269	Neu5Aca2-6Galb1-4GlcNAcb-Sp0	15.4284	12.7113	82.389	-2.64505	4.69228	-177.399	3.648	6.50559	178.333	7.53667	7.98395	105.935	-23.5956	17.5287	-74.2879	13.1203	16.7489	127.656	-4.5886	7.7239	-168.328
Sialylated Glycans	270	Neu5Aca2-6Galb1-4GlcNAcb-Sp8	8.27177	1.4865	17.9707	5.64463	6.1632	109.187	36.0092	40.9947	113.845	118.135	98.3953	83.2903	14.9308	4.76672	31.9254	32.6495	39.0327	119.551	150.658	130.983	86.9406
Sialylated Glycans	271	Neu5Aca2-6Galb1-4GlcNAcb1-3Galb1-4(Fuca1-3)GlcNAcb1-3Galb1-4(Fuca1-3)GlcNAcb-Sp0	16.2123	6.84273	42.2071	7.7238	2.91074	37.6853	7.5276	3.37779	44.872	82.3773	80.2156	97.3759	8.4624	6.03069	71.2645	14.2276	7.90185	55.5387	17.1685	11.3259	65.9693
Sialylated Glycans	272	Neu5Aca2-6Galb1-4GlcNAcb1-3Galb1-4GlcNAcb-Sp0	-0.228	9.25068	-4057.31	5.06293	9.46651	186.977	170.834	192.597	112.739	523.758	553.994	105.773	56.8721	51.8019	91.0848	10.6535	7.84009	73.5915	16.331	24.4654	149.81
Sialylated Glycans	273	Neu5Aca2-6Galb1-4Glcb-Sp0	9.09822	8.30361	91.2663	2.19445	1.1895	54.2047	8.00398	9.01795	112.668	9.11577	3.22699	35.4	11.5484	26.2963	227.705	-6.0692	12.3739	-203.88	0.2797	26.8738	9608.08
Sialylated Glycans	274	Neu5Aca2-6Galb1-4Glcb-Sp8	7.61327	4.47977	58.8415	106.465	112.27	105.453	682.6	597.788	87.5751	1070.6	926.882	86.5763	19.7975	10.328	52.1681	4.91707	3.98646	81.0737	3.21945	32.7724	1017.95
Sialylated Glycans	275	Neu5Aca2-6Galb-Sp8	8.7155	3.36988	38.6654	10.0094	6.16279	61.5703	135.606	124.933	92.1295	2078.37	478.996	23.0468	39.7372	48.671	122.482	5.32878	2.15123	40.3701	158.774	63.9171	40.2567
Sialylated Glycans	276	Neu5Aca2-8Neu5Aca-Sp8	11.5664	9.04465	78.1975	10.7043	6.1831	57.7625	26.8987	63.9658	237.803	28.1534	14.3168	50.853	23.7366	44.2292	186.333	20.8027	25.4342	122.264	-21.805	44.0121	-201.844
Sialylated Glycans	277	Neu5Aca2-8Neu5Aca2-3Galb1-4Glcb-Sp0	-2.69428	7.17716	-266.386	5.75677	6.57426	114.2	-2.47313	6.04078	-244.257	0.233575	2.07821	889.741	-5.0873	5.50597	-108.23	-1.12885	9.25978	-820.285	-13.3947	2.774	-20.7097
Lewis	278	Galb1-3(Fuca1-4)GlcNAcb1-3Galb1-3(Fuca1-4)GlcNAcb-Sp0	2.50183	2.01051	80.3616	7.19758	10.7758	149.714	-2.11268	5.09165	-241.005	14.5314	8.03654	55.3046	-7.81662	6.84975	-87.6305	-8.1951	5.05804	-61.7203	-72.5829	23.5813	-32.4888
Sialylated Glycans	279	Neu5Acb2-6GalNAca-Sp8	13.9831	10.87	77.7364	0.718975	3.56924	496.435	3.53907	6.65573	188.064	2.70752	2.55623	94.4122	9.4912	6.37258	67.142	2.25143	4.05066	179.915	48.5153	79.9436	164.78
Sialylated Glycans	280	Neu5Acb2-6Galb1-4GlcNAcb-Sp8	10.3	4.93736	47.9357	1.9755	5.41422	274.069	2.72098	3.14763	115.68	10.7428	14.5317	135.269	-10.1819	15.6557	-153.76	-10.289	9.31917	-90.5739	-32.3537	25.5754	-79.0497
Sialylated Glycans	281	Neu5Gca2-3Galb1-3(Fuca1-4)GlcNAcb-Sp0	4.97842	6.79389	136.467	13.4836	11.2005	83.0673	5.65345	8.04563	142.314	11.1025	8.00984	72.1446	7.16338	5.27513	73.6403	13.2021	5.58122	42.2751	14.1395	5.9316	41.9506
Sialylated Glycans	282	Neu5Gca2-3Galb1-3GlcNAcb-Sp0	10.937	4.23346	38.7078	3.59998	2.66711	74.0869	-3.07173	1.50529	-49.0048	8.04165	5.56615	69.2165	-2.03135	10.0648	-495.474	2.39707	7.71003	321.643	18.9355	15.691	82.8656
Sialylated Glycans	283	Neu5Gca2-3Galb1-4(Fuca1-3)GlcNAcb-Sp0	4.8146	2.97454	61.7816	13.5396	8.83324	65.2399	5.30115	5.2768	99.5406	3.46858	2.45924	70.9005	5.7579	2.73363	47.4762	6.64995	8.45949	127.211	1.0682	11.5746	1083.56
Sialylated Glycans	284	Neu5Gca2-3Galb1-4GlcNAcb-Sp0	1.24052	4.88374	393.683	6.07088	0.340936	5.61592	0.549725	2.37035	431.188	0.47275	5.23213	1106.74	6.8064	15.4207	226.562	12.6646	10.1298	79.9851	-1.03703	14.3774	-1386.4
Sialylated Glycans	285	Neu5Gca2-3Galb1-4Glcb-Sp0	18.7518	12.0781	64.4107	5.21962	8.39678	160.869	11.9362	6.01029	50.3536	7.46512	1.54711	20.7245	20.6185	11.4667	55.6136	-3.02618	3.85078	-127.249	9.20057	10.7964	117.344
Sialylated Glycans	286	Neu5Gca2-6GalNAca-Sp0	5.42157	2.81521	51.926	10.1274	8.44767	83.4142	1.00947	1.86825	185.071	13.4922	19.4872	144.432	3.3237	13.9163	418.699	-0.128725	3.88964	-3021.67	2.34602	12.9666	552.705
Sialylated Glycans	287	Neu5Gca2-6Galb1-4GlcNAcb-Sp0	7.02005	2.71427	38.6646	5.113	4.76867	93.2655	16.0092	7.01478	43.8173	-0.5552	3.33052	-599.878	1.8729	5.50039	293.683	10.4945	1.79873	17.1398	7.41015	7.85611	106.018
Monosaccharides	288	Neu5Gca-Sp8	5.05945	9.90057	195.685	8.32147	2.50327	30.0821	9.8606	8.72098	88.4426	13.2365	9.18306	69.3765	11.1186	7.45998	67.0947	8.47568	8.02394	94.6702	47.1338	48.671	103.261
Sialylated Glycans	289	Neu5Aca2-3Galb1-4GlcNAcb1-6(Galb1-3)GalNAca-Sp14	6.5429	6.22916	95.2049	10.8655	12.2058	112.335	19.1196	12.7817	66.8513	10.6256	5.70448	53.6862	-1.89965	3.53579	-186.129	12.1683	13.4506	110.537	14.072	11.3603	80.7297
Polylactosamine	290	Galb1-3GlcNAcb1-3Galb1-3GlcNAcb-Sp0	12.4297	9.65812	77.7021	13.0001	7.82892	60.2219	6.568	8.47077	128.97	8.1704	0.640684	7.84152	10.1459	24.5143	241.619	201.101	367.496	182.742	28.4177	14.5693	51.2684
Lewis	291	Galb1-4(Fuca1-3)(6S)GlcNAcb-Sp0	10.9729	7.20307	65.644	5.09783	4.81707	94.4927	12.2772	9.16334	74.6369	2.0853	3.09904	148.614	12.8374	8.05495	62.7461	993.6	137.659	13.8546	0.752925	15.3424	2037.7
Lewis	292	Galb1-4(Fuca1-3)(6S)Glcb-Sp0	9.00825	3.50338	38.8908	-0.598425	4.13493	-690.968	5.45587	5.03245	92.2391	6.03965	14.0284	232.271	4.3866	15.665	357.11	392.134	446.818	113.945	26.1418	7.04127	26.9349
Lewis	293	Galb1-4(Fuca1-3)GlcNAcb1-3Galb1-3(Fuca1-4)GlcNAcb-Sp0	1.01483	3.4043	335.457	-0.381675	7.72867	-2024.94	10.8451	3.52921	32.5421	7.78418	3.93206	50.5136	17.6453	8.95226	50.7346	-8.7077	6.05971	-69.5902	53.1438	70.4119	132.493
Polylactosamine	294	Galb1-4GlcNAcb1-3Galb1-3GlcNAcb-Sp0	8.04323	7.77264	96.6359	7.48102	3.82417	51.1183	-2.8785	4.21853	-146.553	15.9652	6.03607	37.8077	-34.2946	20.9238	-61.012	6.08228	10.0798	165.724	8.6981	25.2217	289.968
Sialylated Glycans	295	Neu5Aca2-3Galb1-3GlcNAcb1-3Galb1-3GlcNAcb-Sp0	1.85557	2.18987	118.016	7.60947	13.8426	181.912	13.3509	5.31539	39.813	2.42402	5.16553	213.097	54.7255	85.5024	156.239	17.9924	15.5976	86.6894	16.6032	23.5867	142.061
Sialylated Glycans	296	Neu5Aca2-3Galb1-4GlcNAcb1-3Galb1-3GlcNAcb-Sp0	3.88513	6.43557	165.646	11.5468	6.59619	57.1256	4.86675	3.33758	68.5791	5.80033	11.3384	195.479	-9.37118	6.35203	-67.7827	7.7042	6.7193	87.2161	39.1406	12.2332	31.2544
Sulfated glycans	297	4S(3S)Galb1-4GlcNAcb-Sp0	4.51575	8.23463	182.354	2.99485	8.7419	291.898	-3.38867	2.84084	-83.8333	4.84742	6.16982	127.28	49.8388	42.6238	85.5234	15.733	11.709	74.4228	21.5279	24.6471	114.489
Sulfated glycans	298	(6S)Galb1-4(6S)GlcNAcb-Sp0	6.3494	5.86618	92.3896	5.83242	5.95986	102.185	8.4421	6.30467	74.6813	14.2598	7.48393	52.4827	10.6423	6.02783	56.6402	12.0377	5.34317	44.3872	41.6472	34.3844	82.561
Sulfated glycans	299	(6P)Glcb-Sp10	7.73	6.60952	85.5048	4.6512	2.85092	61.2943	9.53442	6.39751	67.0991	9.422	6.37648	67.6765	12.2101	3.43922	28.167	1.44215	4.12007	285.689	35.0464	6.61897	18.8863
Lewis	300	Neu5Aca2-3Galb1-4(Fuca1-3)GlcNAcb1-6(Galb1-3)GalNAca-Sp14	6.23267	6.95782	111.635	15.674	7.3663	46.9969	12.8766	4.54097	35.2653	2.31155	3.72989	161.359	8.95158	7.56793	84.5431	44.2225	9.90209	22.3915	-3.10325	10.218	-329.269
Gal-R	301	Galb1-3Galb1-4GlcNAcb-Sp8	7.31705	6.38653	87.2829	14.0705	16.6088	118.04	3.52238	7.6156	216.206	14.6314	7.15213	48.8821	-3.9732	6.00556	-151.152	542.404	297.991	54.9388	-3.97083	15.7601	-396.897
Sialylated Glycans	302	Neu5Aca2-6Galb1-4GlcNAcb1-2Mana1-6(Galb1-4GlcNAcb1-2Mana1-3)Manb1-4GlcNAcb1-4GlcNAcb-Sp12	2.68195	1.57379	58.6808	7.8052	9.59635	122.948	166.838	313.47	187.889	-0.4043	5.36143	-1326.1	80.1555	53.7386	67.043	29.9981	23.0942	76.9856	138.431	95.7115	69.1401
Large I blood group	303	Galb1-4GlcNAcb1-6(Galb1-4GlcNAcb1-3)Galb1-4GlcNAc-Sp0	16.0303	24.1235	150.487	28.4014	9.77509	34.4177	1.07442	2.70783	252.026	5.61455	6.68327	119.035	99.0874	162.162	163.656	1210.45	151.984	12.556	115.973	174.178	150.189
GlcNAc-R	304	GlcNAcb1-6(Galb1-4GlcNAcb1-3)Galb1-4GlcNAc-Sp0	9.76023	5.30762	54.3801	10.1306	6.03293	59.5514	-1.55588	3.06156	-196.774	7.69488	3.44456	44.7644	-15.1467	5.35871	-35.3786	1.38393	2.49084	179.984	-34.6944	13.2567	-38.2099
Type 2 chain	305	Galb1-4GlcNAca1-6Galb1-4GlcNAcb-Sp0	11.1915	10.1567	90.7539	3.5511	3.01619	84.9368	10.8229	18.5843	171.713	-1.33195	3.61346	-271.291	1.66467	15.8134	949.937	-0.7458	8.60542	-1153.85	8.25713	16.4279	198.954
Type 2 chain	306	Galb1-4GlcNAcb1-6Galb1-4GlcNAcb-Sp0	3.0028	3.95105	131.579	5.94945	6.18713	103.995	5.77663	4.83611	83.7187	6.0083	3.07096	51.112	10.9093	7.00279	64.191	11.6566	2.23492	19.1729	9.00843	12.5304	139.096
GalNAc-R	307	GalNAcb1-3Galb-Sp8	2.95812	7.15468	241.866	1.56703	0.744237	47.4936	8.60752	2.8821	33.4835	8.81713	4.91433	55.7362	6.00303	6.13413	102.184	7.63745	7.93469	103.892	26.4948	9.66819	36.4908
GlcA-R	308	GlcAb1-3GlcNAcb-Sp8	3.80042	4.29619	113.045	-2.72078	2.56721	-94.3559	1.47567	7.42784	503.352	1.39475	5.12895	367.733	4.61303	5.06681	109.837	-1.0697	3.2799	-306.619	26.3665	10.0779	38.2223
Sialylated Glycans	309	Neu5Aca2-6Galb1-4GlcNAcb1-2Mana1-6(GlcNAcb1-2Mana1-3)Manb1-4GlcNAcb1-4GlcNAcb-Sp12	10.8216	6.74141	62.2957	19.4179	5.98084	30.8007	114.936	122.624	106.688	14.7077	12.6776	86.1969	44.1435	53.3385	120.83	13.4206	13.4427	100.165	47.4229	34.4742	72.6952
GlcNAc-R	310	GlcNAcb1-3Man-Sp10	11.4073	7.35947	64.5153	5.82513	4.96665	85.2626	12.6021	9.01542	71.5389	1.6098	3.70031	229.861	10.7504	10.6116	98.7092	5.80473	5.66158	97.5339	0.0828	7.39225	8927.84
Chitin	311	GlcNAcb1-4GlcNAcb-Sp10	0.7783	6.72873	864.542	5.19835	2.30712	44.3818	5.56025	9.07326	163.181	10.7448	15.1893	141.365	2.07972	14.5768	700.901	3.55938	12.9535	363.926	37.3295	45.9432	123.075
Chitin	312	GlcNAcb1-4GlcNAcb-Sp12	7.23658	7.32526	101.226	8.16753	6.3874	78.2048	10.5755	3.53958	33.4698	5.42173	10.295	189.883	3.25563	2.66696	81.9187	441.429	840.337	190.367	23.1882	15.7656	67.9899
Peptidoglycan	313	MurNAcb1-4GlcNAcb-Sp10	10.4602	8.70543	83.2239	15.9227	9.26871	58.2106	1.92025	4.56404	237.68	2.06893	3.87224	187.162	24.9107	17.2711	69.3319	179.761	347.087	193.082	23.0111	12.6599	55.0165
Oligomannose	314	Mana1-6Manb-Sp10	12.212	7.5676	61.9685	5.22297	7.31549	140.064	13.129	9.23775	70.3616	8.69708	4.16859	47.9309	9.36958	1.45838	15.565	212.623	388.691	182.807	17.6439	12.0449	68.2665
Oligomannose	315	Mana1-6(Mana1-3)Mana1-6(Mana1-3)Manb-Sp10	11.7905	7.53596	63.9153	9.68877	7.65767	79.0365	8.26335	6.52762	78.9948	21.5237	3.35014	15.5649	47.0232	68.1408	144.909	7.22802	8.61529	119.193	52.1702	13.0794	25.0706
Oligomannose	316	Mana1-2Mana1-6(Mana1-3)Mana1-6(Mana1-2Mana1-2Mana1-3)Mana-Sp9	13.6566	9.3116	68.1836	7.25905	6.13471	84.5112	8.5799	2.75299	32.0865	13.6366	11.3408	83.1642	53.5623	15.0543	28.1062	17.9659	8.48325	47.2185	8.02842	13.5137	168.323
Oligomannose	317	Mana1-2Mana1-6(Mana1-2Mana1-3)Mana1-6(Mana1-2Mana1-2Mana1-3)Mana-Sp9	-2.34963	4.06359	-172.947	2.15825	4.14477	192.043	2.70735	1.98372	73.2715	-6.9256	9.46793	-136.709	1.85805	2.80019	150.706	1.35243	7.10632	525.45	56.4084	39.6774	70.3395
Sialylated Glycans	318	Neu5Aca2-3Galb1-4GlcNAcb1-6(Neu5Aca2-3Galb1-3)GalNAca-Sp14	10.0857	4.22711	41.9119	5.60842	8.21612	146.496	13.4266	8.06931	60.0994	6.654	2.4699	37.119	23.4543	13.6753	58.3061	3.04575	0.71679	23.5341	37.7878	38.3677	101.535
N-glycan	319	Neu5Aca2-6Galb1-4GlcNAcb1-2Mana1-6(Neu5Aca2-3Galb1-4GlcNAcb1-2Mana1-3)Manb1-4GlcNAcb1-4GlcNAcb-Sp12	15.2536	9.14644	59.9626	20.0121	18.9503	94.6945	11.013	4.33493	39.3621	10.8966	7.61696	69.9018	-1.31155	8.1783	-623.56	6.75865	8.10268	119.886	66.7609	13.9405	20.8812
N-glycan	320	Galb1-4GlcNAcb1-2Mana1-6(Neu5Aca2-6Galb1-4GlcNAcb1-2Mana1-3)Manb1-4GlcNAcb1-4GlcNAcb-Sp12	2.37213	3.1918	134.555	7.42047	2.71286	36.5592	17.9918	11.8067	65.6231	16.0735	10.2224	63.5977	541.482	571.673	105.576	351.882	342.221	97.2544	24.4358	6.18573	25.3142
Polysialic acid	322	Neu5Aca2-8Neu5Acb-Sp17	14.6587	11.9052	81.2163	8.90762	4.48112	50.3066	298.827	214.437	71.7596	599.921	343.816	57.3101	14.9606	6.11916	40.9019	0.798275	8.32611	1043.01	-0.927725	8.8803	-957.213
Polysialic acid	323	Neu5Aca2-8Neu5Aca2-8Neu5Acb-Sp8	7.9315	0.32666	4.11851	9.17563	5.21747	56.8623	2.9266	2.64886	90.5098	13.0161	3.56225	27.3679	29.2117	23.6303	80.8933	39.563	16.4635	41.6134	27.2826	10.4547	38.3199
Sialylated Glycans	324	Neu5Gcb2-6Galb1-4GlcNAc-Sp8	10.7407	5.57058	51.864	-1.71057	9.79685	-572.723	4.4279	4.73303	106.891	15.2157	6.97018	45.809	6.89748	6.83327	99.0691	18.1314	18.8231	103.815	50.8682	34.5925	68.0041
N-glycan	325	Galb1-3GlcNAcb1-2Mana1-6(Galb1-3GlcNAcb1-2Mana1-3)Manb1-4GlcNAcb1-4GlcNAcb-Sp19	13.8835	9.15796	65.9628	15.6896	3.80638	24.2606	21.1567	8.69437	41.0951	28.3289	16.5086	58.2749	5.42647	11.1825	206.073	55.9452	43.2951	77.3884	104.969	51.6361	49.1917
Sialylated Glycans	326	Neu5Aca2-3Galb1-4GlcNAcb1-2Mana1-6(Neu5Aca2-3Galb1-4GlcNAcb1-2Mana1-3)Manb1-4GlcNAcb1-4GlcNAcb-Sp12	10.9925	4.58845	41.7417	4.68187	6.86307	146.588	33.0425	11.4163	34.5503	8.99002	4.01261	44.634	27.7723	32.9643	118.695	6.35877	12.0162	188.971	74.5215	62.8251	84.3047
Sialylated Glycans	327	Neu5Aca2-3Galb1-4GlcNAcb1-2Mana1-6(Neu5Aca2-6Galb1-4GlcNAcb1-2Mana1-3)Manb1-4GlcNAcb1-4GlcNAcb-Sp12	9.33515	2.43708	26.1065	13.4643	7.53334	55.9505	9.36347	5.49188	58.6522	13.8911	4.35359	31.3408	-5.54627	6.51126	-117.399	-5.61732	10.5029	-186.974	3.6833	7.00308	190.131
Lewis	328	Galb1-4(Fuca1-3)GlcNAcb1-2Mana1-6(Galb1-4(Fuca1-3)GlcNAcb1-2Mana1-3)Manb1-4GlcNAcb1-4GlcNAcb-Sp20	1.43955	1.58392	110.029	9.66635	6.61168	68.3989	5.6595	7.21081	127.411	11.3696	13.5894	119.525	14.9946	9.67049	64.4932	17.2163	9.97143	57.9185	1.1375	17.0151	1495.83
Sialylated Glycans	329	Neu5,9Ac2a2-3Galb1-4GlcNAcb-Sp0	3.368	1.13532	33.709	3.1107	3.21381	103.315	3.23128	2.32301	71.8914	5.00715	6.89217	137.647	-10.058	4.9319	-49.0344	-2.0815	6.24094	-299.829	-6.48555	14.6458	-225.823
Sialylated Glycans	330	Neu5,9Ac2a2-3Galb1-3GlcNAcb-Sp0	-1.00408	2.86067	-284.906	6.60535	12.1696	184.239	1.74795	5.67184	324.486	8.8291	8.95484	101.424	-3.59682	3.39952	-94.5145	11.607	14.2786	123.017	-2.37	16.2631	-686.207
Sialylated Glycans	331	Neu5Aca2-6Galb1-4GlcNAcb1-3Galb1-3GlcNAcb-Sp0	5.35687	4.50335	84.0667	14.539	1.95601	13.4536	167.794	177.704	105.906	34.9283	28.6339	81.9791	-3.71265	4.63317	-124.794	-2.04677	8.80075	-429.981	14.8532	11.4622	77.1698
Lewis	332	Neu5Aca2-3Galb1-3(Fuca1-4)GlcNAcb1-3Galb1-3(Fuca1-4)GlcNAcb-Sp0	1.20493	5.22996	434.049	10.8803	9.74482	89.5635	-1.45072	4.93071	-339.879	21.31	14.4965	68.0265	-5.66657	2.77591	-48.9875	-3.45487	5.3499	-154.851	-3.25575	26.0847	-801.189
Sialylated Glycans	333	Neu5Aca2-6Galb1-4GlcNAcb1-3Galb1-4GlcNAcb1-3Galb1-4GlcNAcb-Sp0	14.7899	7.72413	52.2256	4.71488	4.61034	97.7829	196.29	237.399	120.943	916.548	375.194	40.9356	-8.22403	4.27166	-51.9412	-14.5448	7.99479	-54.9666	-7.699	8.04623	-104.51
alpha Gal	334	Gala1-4Galb1-4GlcNAcb1-3Galb1-4Glcb-Sp0	-0.32825	5.17911	-1577.79	14.9039	9.18362	61.6189	7.92552	6.69529	84.4775	0.847175	3.78712	447.029	11.1055	10.6135	95.5694	3.17082	5.58425	176.113	32.7523	7.29898	22.2854
GlcNAc-R	335	GalNAcb1-3Gala1-4Galb1-4GlcNAcb1-3Galb1-4Glcb-Sp0	9.1081	5.2048	57.1448	13.7137	9.0314	65.857	1.12283	5.8654	522.379	15.6936	10.5619	67.3003	12.4727	9.61527	77.0906	16.875	10.1226	59.986	22.888	14.1892	61.994
Blood group A	336	GalNAca1-3(Fuca1-2)Galb1-4GlcNAcb1-3Galb1-4GlcNAcb-Sp0	1.54483	3.74543	242.45	9.82127	6.44547	65.6276	1.7616	4.4433	252.231	6.8307	5.7739	84.5286	3304.72	46.5605	1.40891	1701.91	45.4243	2.66901	124.446	122.059	98.0815
Blood group A	337	GalNAca1-3(Fuca1-2)Galb1-4GlcNAcb1-3Galb1-4GlcNAcb1-3Galb1-4GlcNAcb-Sp0	13.1733	8.89261	67.5051	3.1742	3.86166	121.658	9.29142	4.84195	52.112	12.0132	5.8688	48.8528	38.5106	12.8064	33.2541	659.768	454.111	68.8288	13.1	17.8464	136.232
Lewis	338	Neu5Aca2-3Galb1-4(Fuca1-3)GlcNAcb1-6(Neu5Aca2-3Galb1-3)GalNAc-Sp14	12.1822	13.3631	109.693	10.5386	3.93003	37.2918	7.78197	3.647	46.8647	20.6037	4.78432	23.2207	17.5425	7.22817	41.2037	27.1121	18.0098	66.4273	123.198	109.17	88.6134
Polylactosamine	339	GlcNAca1-4Galb1-4GlcNAcb1-3Galb1-4GlcNAcb1-3Galb1-4GlcNAcb-Sp0	5.31648	4.35415	81.8992	10.7868	7.93931	73.6019	5.57295	0.903011	16.2035	5.18805	6.25216	120.511	95.1473	90.35	94.958	9.17117	6.18472	67.4365	27.7468	41.1167	148.185
GlcNAc-R	340	GlcNAca1-4Galb1-4GlcNAcb-Sp0	10.3731	8.83496	85.1721	7.67147	9.51183	123.99	8.17982	5.06676	61.9422	20.1989	5.16949	25.5929	3.35365	1.4906	44.4472	4.87305	3.58584	73.5851	17.4091	12.282	70.5492
GlcNAc-R	341	GlcNAca1-4Galb1-3GlcNAcb-Sp0	-5.14155	2.29925	-44.719	10.1885	9.78513	96.0414	0.939875	4.78361	508.962	10.5388	6.15592	58.4121	16.1866	6.03323	37.2731	9.83685	5.52355	56.1516	60.9506	21.5751	35.3977
GlcNAc-R	342	GlcNAca1-4Galb1-4GlcNAcb1-3Galb1-4Glcb-Sp0	13.7273	7.28842	53.0945	11.176	2.54689	22.789	10.319	4.92788	47.7553	9.13777	7.93291	86.8144	4.80445	12.0523	250.856	-1.43607	2.156	-150.131	8.20943	7.88851	96.0909
Lewis	343	GlcNAca1-4Galb1-4GlcNAcb1-3Galb1-4(Fuca1-3)GlcNAcb1-3Galb1-4(Fuca1-3)GlcNAcb-Sp0	11.158	6.62268	59.3534	5.55505	4.45708	80.2347	15.0084	17.6644	117.697	10.6593	7.06246	66.2566	47.4443	65.5046	138.066	227.833	375.669	164.888	84.1833	47.976	56.9899
GlcNAc-R	344	GlcNAca1-4Galb1-4GlcNAcb1-3Galb1-4GlcNAcb-Sp0	9.07045	4.60477	50.7667	7.61842	7.95489	104.417	6.2865	3.32096	52.8269	17.3932	8.09567	46.5451	-10.4164	5.5947	-53.7106	-10.5744	6.10408	-57.7252	28.1715	4.23076	15.0179
GlcNAc-R	345	GlcNAca1-4Galb1-3GalNAc-Sp14	16.2211	14.5378	89.6231	0.934025	3.88669	416.122	3.9017	4.92387	126.198	5.70168	7.32675	128.502	6.53405	4.26635	65.2941	8.54212	10.9798	128.537	32.6778	26.4414	80.9157
N-glycan	346	Neu5Aca2-6Galb1-4GlcNAcb1-2Mana1-6(Mana1-3)Manb1-4GlcNAcb1-4GlcNAc-Sp12	12.4947	10.9334	87.5042	18.9671	8.16529	43.0498	4.50172	5.88113	130.642	12.1837	6.77976	55.6464	56.6411	63.4447	112.012	4.55058	6.54959	143.929	159.744	112.926	70.6918
N-glycan	347	Mana1-6(Neu5Aca2-6Galb1-4GlcNAcb1-2Mana1-3)Manb1-4GlcNAcb1-4GlcNAc-Sp12	2.33682	2.28362	97.7231	13.1941	10.4093	78.8936	29.4131	16.4921	56.0706	305.036	165.262	54.1778	27.6869	11.8011	42.6235	16.0098	6.7446	42.1281	45.9713	14.3416	31.1969
N-glycan	348	Neu5Aca2-6Galb1-4GlcNAcb1-2Mana1-6Manb1-4GlcNAcb1-4GlcNAc-Sp12	10.6989	1.57076	14.6815	5.25242	5.77206	109.893	15.9096	4.7038	29.5657	9.08308	5.93835	65.3782	14.0432	7.09275	50.5065	9.78842	16.0324	163.789	109.559	80.4889	73.4661
N-glycan	349	Neu5Aca2-6Galb1-4GlcNAcb1-2Mana1-3Manb1-4GlcNAcb1-4GlcNAc-Sp12	8.32255	1.97342	23.7117	8.57537	12.0591	140.625	185.621	102.608	55.2783	572.972	369.926	64.5627	29.4611	19.0745	64.7446	24.5964	9.55384	38.8424	54.5542	11.5689	21.2063
N-glycan	350	Galb1-4GlcNAcb1-2Mana1-3Manb1-4GlcNAcb1-4GlcNAc-Sp12	5.79557	3.41012	58.8401	6.34898	6.81304	107.309	11.8026	2.42461	20.543	-2.5048	3.21522	-128.362	10.1403	5.89318	58.1163	1.17612	4.33878	368.905	7.84318	13.7761	175.645
N-glycan	351	Galb1-4GlcNAcb1-2Mana1-6Manb1-4GlcNAcb1-4GlcNAc-Sp12	10.0008	8.70998	87.0933	2.70783	1.58033	58.3614	3.1196	3.03105	97.1614	6.60295	5.04958	76.4746	43.3512	36.7791	84.8399	0.19515	2.63503	1350.26	35.8274	21.3266	59.5259
N-glycan	352	Mana1-6(Galb1-4GlcNAcb1-2Mana1-3)Manb1-4GlcNAcb1-4GlcNAcb-Sp12	1.66817	7.37409	442.045	7.74672	1.86504	24.0752	10.1886	4.02972	39.5513	8.8301	9.20677	104.266	8.22567	8.40158	102.139	-4.36545	15.5279	-355.699	-15.6436	5.27605	-33.7266
N-glycan	353	GlcNAcb1-2Mana1-6(GlcNAcb1-2Mana1-3)Manb1-4GlcNAcb1-4(Fuca1-6)GlcNAcb-Sp22	11.6752	6.84004	58.586	4.83422	2.34901	48.5912	3.68037	3.4368	93.3818	27.6831	8.64308	31.2215	0.461925	4.08325	883.963	0.6122	14.6987	2400.96	53.1416	43.4999	81.8566
N-glycan	354	Galb1-4GlcNAcb1-2Mana1-6(Galb1-4GlcNAcb1-2Mana1-3)Manb1-4GlcNAcb1-4(Fuca1-6)GlcNAcb-Sp22	8.4494	10.1907	120.609	15.2722	7.18696	47.059	12.7372	3.71624	29.1762	2.54285	10.0886	396.742	10.0824	38.6406	383.246	2915.1	1320.12	45.2855	15.8812	12.4336	78.2912
N-glycan	355	Galb1-3GlcNAcb1-2Mana1-6(Galb1-3GlcNAcb1-2Mana1-3)Manb1-4GlcNAcb1-4(Fuca1-6)GlcNAcb-Sp22	3.94903	2.40036	60.7837	13.4735	12.5597	93.2175	5.36587	8.87082	165.319	4.02458	1.04313	25.9191	9.85437	11.5017	116.717	168.354	269.323	159.974	20.4825	21.2329	103.664
Sulfated glycans	356	(6S)GlcNAcb1-3Galb1-4GlcNAcb-Sp0	11.6329	4.21015	36.1916	3.59772	7.11206	197.682	5.46585	2.04118	37.3443	9.27902	17.1226	184.53	3.3353	4.49374	134.733	1764.6	372.577	21.114	-2.2029	12.892	-585.23
Sialylated Glycans	357	KDNa2-3Galb1-4(Fuca1-3)GlcNAc-Sp0	15.657	19.1374	122.23	4.73008	6.13214	129.642	10.74	12.1899	113.5	5.2883	2.39972	45.378	5.10653	17.1423	335.694	-4.02862	6.5975	-163.766	-12.0415	13.3743	-111.068
Sialylated Glycans	358	KDNa2-6Galb1-4GlcNAc-Sp0	6.8937	6.01128	87.1996	9.52623	1.86423	19.5694	7.42553	4.564	61.4637	8.91967	12.9424	145.099	4.87067	9.46529	194.332	-1.88743	7.53642	-399.296	15.3374	22.9764	149.807
Sialylated Glycans	359	KDNa2-3Galb1-4Glc-Sp0	14.8941	21.5513	144.697	7.7417	4.76829	61.5923	0.270675	8.65119	3196.15	2.61822	6.89769	263.449	12.0576	11.6244	96.4073	-1.55163	8.4293	-543.256	-10.2527	13.1503	-128.261
Sialylated Glycans	360	KDNa2-3Galb1-3GalNAca-Sp14	6.6606	7.03075	105.557	0.340175	2.22111	652.931	12.9767	9.75619	75.1822	6.53947	5.97612	91.3854	17.9832	13.9204	77.4077	8.24597	2.96573	35.9658	67.4864	22.3729	33.1517
Blood group O	361	Fuca1-2Galb1-3GlcNAcb1-2Mana1-6(Fuca1-2Galb1-3GlcNAcb1-2Mana1-3)Manb1-4GlcNAcb1-4GlcNAcb-Sp20	9.43192	3.15117	33.4096	16.1913	8.06039	49.7824	10.5545	10.2372	96.9937	12.6394	5.89368	46.6295	19.6452	5.9173	30.1208	336.686	373.745	111.007	49.474	20.4882	41.412
Blood group O	362	Fuca1-2Galb1-4GlcNAcb1-2Mana1-6(Fuca1-2Galb1-4GlcNAcb1-2Mana1-3)Manb1-4GlcNAcb1-4GlcNAcb-Sp20	9.21077	17.2877	187.69	15.2651	10.0645	65.9316	2467.1	336.98	13.659	4940.55	339.836	6.87851	2480.31	127.3	5.13245	1.18713	2.85008	240.083	7333.98	987.792	13.4687
Lewis	363	Fuca1-2Galb1-4(Fuca1-3)GlcNAcb1-2Mana1-6(Fuca1-2Galb1-4(Fuca1-3)GlcNAcb1-2Mana1-3)Manb1-4GlcNAcb1-4GlcNAb-Sp20	22.7018	2.03926	8.98282	5.4087	6.37239	117.817	15.2605	3.5302	23.1329	16.6721	10.1571	60.9226	3.41895	3.58829	104.953	12.1921	12.3844	101.577	24.9669	29.1418	116.722
alpha Gal	364	Gala1-3Galb1-4GlcNAcb1-2Mana1-6(Gala1-3Galb1-4GlcNAcb1-2Mana1-3)Manb1-4GlcNAcb1-4GlcNAcb-Sp20	4.18608	5.11884	122.283	9.2326	3.7352	40.4567	14.3357	8.20528	57.2366	10.9189	12.0816	110.649	20.4192	10.3034	50.4595	7.97707	2.61448	32.7749	84.0559	42.8737	51.0061
N-glycan	365	Galb1-4GlcNAcb1-2Mana1-6(Mana1-3)Manb1-4GlcNAcb1-4GlcNAcb-Sp12	6.97203	5.78806	83.0184	14.6452	9.99506	68.2481	3.9401	3.24475	82.3519	21.7318	6.97656	32.103	2.80825	5.81769	207.164	-3.82443	8.88054	-232.206	42.597	31.921	74.9372
Lewis	366	Fuca1-4(Galb1-3)GlcNAcb1-2Mana1-6(Fuca1-4(Galb1-3)GlcNAcb1-2Mana1-3)Manb1-4GlcNAcb1-4(Fuca1-6)GlcNAcb-Sp22	6.69398	7.00502	104.647	4.48635	6.20693	138.352	11.6083	12.3781	106.631	2.06638	1.73267	83.8505	30.3164	11.1065	36.6354	23.7821	21.2906	89.5237	40.8795	29.0489	71.0599
Sialylated Glycans	367	Neu5Aca2-6GlcNAcb1-4GlcNAc-Sp21	14.5162	8.70115	59.9409	8.56772	12.2774	143.298	8.02527	7.03489	87.6592	12.0505	6.62727	54.9959	-3.41702	11.2548	-329.375	-2.62665	1.42407	-54.2162	130.376	97.8181	75.0276
Sialylated Glycans	368	Neu5Aca2-6GlcNAcb1-4GlcNAcb1-4GlcNAc-Sp21	-2.03343	3.13552	-154.199	20.8872	6.96357	33.3389	8.41445	6.7178	79.8365	14.9148	4.09533	27.458	13.5704	8.79342	64.7986	1.22338	8.93565	730.41	19.4467	11.543	59.3571
Blood group O	369	Galb1-4(Fuca1-3)GlcNAcb1-6(Fuca1-2Galb1-4GlcNAcb1-3)Galb1-4Glc-Sp21	14.8626	9.1656	61.6688	13.9448	5.79073	41.526	13.5264	13.4855	99.6981	11.352	7.07775	62.3481	9.90538	11.9423	120.564	-6.0313	11.08	-183.709	1140	1964.52	172.326
N-glycan	370	Galb1-4GlcNAcb1-2Mana1-6(Galb1-4GlcNAcb1-4(Galb1-4GlcNAcb1-2)Mana1-3)Manb1-4GlcNAcb1-4GlcNAc-Sp21	7.84715	5.43994	69.3238	9.39252	5.42169	57.7234	6.56757	5.16618	78.6619	18.7525	10.4297	55.6176	1401.33	111.423	7.95123	1193.69	280.88	23.5304	109.2	85.8413	78.6089
Blood group A	371	GalNAca1-3(Fuca1-2)Galb1-4GlcNAcb1-2Mana1-6(GalNAca1-3(Fuca1-2)Galb1-4GlcNAcb1-2Mana1-3)Manb1-4GlcNAcb1-4GlcNAcb-Sp20	7.29475	5.66975	77.7237	14.1524	9.56583	67.5915	10.6163	5.65431	53.2609	11.6301	4.18699	36.0013	12.505	7.3393	58.6908	7.47407	6.88355	92.099	70.0478	34.6701	49.4949
Blood group B	372	Gala1-3(Fuca1-2)Galb1-4GlcNAcb1-2Mana1-6(Gala1-3(Fuca1-2)Galb1-4GlcNAcb1-2Mana1-3)Manb1-4GlcNAcb1-4GlcNAcb-Sp20	11.8768	4.71842	39.7282	12.4499	3.02543	24.3009	8.71335	1.95137	22.3952	12.5313	11.8778	94.785	7.50727	7.12288	94.8798	12.3728	5.19408	41.9799	60.6251	71.924	118.637
Blood group B	373	Gala1-3Galb1-4(Fuca1-3)GlcNAcb1-2Mana1-6(Gala1-3Galb1-4(Fuca1-3)GlcNAcb1-2Mana1-3)Manb1-4GlcNAcb1-4GlcNAcb-Sp20	20.3529	17.464	85.8056	8.95585	3.03039	33.837	10.8345	0.833795	7.69573	12.9578	2.25173	17.3775	9.5306	0.525001	5.50858	3.66013	4.50561	123.1	10.9166	14.3412	131.37
Blood group A	374	GalNAca1-3(Fuca1-2)Galb1-3GlcNAcb1-2Mana1-6(GalNAca1-3(Fuca1-2)Galb1-3GlcNAcb1-2Mana1-3)Manb1-4GlcNAcb1-4GlcNAcb-Sp20	0.7549	5.34325	707.81	1.96578	3.13251	159.353	3.6896	4.04526	109.64	3.30952	5.69797	172.169	3.19568	6.31973	197.759	7.36995	3.68444	49.9927	27.4582	12.6049	45.9057
Blood group B	375	Gala1-3(Fuca1-2)Galb1-3GlcNAcb1-2Mana1-6(Gala1-3(Fuca1-2)Galb1-3GlcNAcb1-2Mana1-3)Manb1-4GlcNAcb1-4GlcNAcb-Sp20	3.45083	3.83636	111.172	12.9104	7.81398	60.5249	8.04037	4.03066	50.1302	3.97647	4.59522	115.56	-0.457825	1.77848	-388.463	5.36848	2.05299	38.2415	-18.79	31.0487	-165.241
Lewis	376	Fuca1-4(Fuca1-2Galb1-3)GlcNAcb1-2Mana1-3(Fuca1-4(Fuca1-2Galb1-3)GlcNAcb1-2Mana1-3)Manb1-4GlcNAcb1-4GlcNAcb-Sp19	7.278	2.49816	34.3248	8.00415	3.7088	46.3359	14.8949	5.19799	34.8977	7.2428	3.4583	47.7481	7.41533	3.33103	44.9209	5.26065	2.02979	38.5844	-2.1497	23.0306	-1071.34
Sialylated Glycans	377	Neu5Aca2-3Galb1-4GlcNAcb1-3GalNAc-Sp14	6.6111	1.60601	24.2927	14.8991	12.798	85.898	9.90107	7.23673	73.0904	5.24188	2.0614	39.3257	-7.4787	6.92014	-92.5313	1.02765	8.08849	787.086	-16.6695	7.34184	-44.0436
Sialylated Glycans	378	Neu5Aca2-6Galb1-4GlcNAcb1-3GalNAc-Sp14	-0.07775	4.79326	-6164.96	4.99867	3.96937	79.4084	10.1919	4.03272	39.568	2.71612	5.99038	220.549	12.9656	15.3348	118.273	-2.41398	11.2964	-467.957	-9.54063	10.846	-113.682
Lewis	379	Neu5Aca2-3Galb1-4(Fuca1-3)GlcNAcb1-3GalNAca-Sp14	14.7642	7.31606	49.5528	4.87703	2.45738	50.3868	10.4942	5.02842	47.9161	8.8575	1.94471	21.9555	-2.0482	6.70667	-327.442	3.43515	5.58693	162.64	29.7776	17.7887	59.7384
LDN	380	GalNAcb1-4GlcNAcb1-2Mana1-6(GalNAcb1-4GlcNAcb1-2Mana1-3)Manb1-4GlcNAcb1-4GlcNAc-Sp12	-0.308	2.83897	-921.743	7.7525	6.98797	90.1382	24.2759	20.0345	82.5285	2.9866	3.02209	101.188	8.0641	6.96541	86.3755	2.24857	7.95264	353.674	-14.0972	3.69534	-26.2133
H antigen	381	Galb1-3GalNAca1-3(Fuca1-2)Galb1-4Glc-Sp0	7.97555	3.57281	44.797	10.6107	9.99544	94.2016	7.19715	1.08241	15.0394	15.2232	4.32346	28.4005	-0.18955	10.9308	-5766.72	-4.1703	5.75827	-138.078	5.79785	14.133	243.764
H antigen	382	Galb1-3GalNAca1-3(Fuca1-2)Galb1-4GlcNAc-Sp0	9.6611	5.12956	53.095	4.21438	1.84973	43.8909	6.58122	4.27396	64.9417	13.8005	15.649	113.394	-1.9724	15.5927	-790.543	273.622	560.995	205.025	-34.2212	14.785	-43.2041
Type 1 chain	383	Galb1-3GlcNAcb1-3Galb1-4GlcNAcb1-6(Galb1-3GlcNAcb1-3)Galb1-4Glcb-Sp0	12.0368	4.66833	38.7837	1.95012	3.41465	175.099	12.5135	10.6608	85.1943	0.738575	4.49315	608.354	5.26063	2.60249	49.4711	1.76468	13.0839	741.436	11.1678	6.63253	59.3897
Lewis	384	Galb1-4(Fuca1-3)GlcNAcb1-6(Galb1-3GlcNAcb1-3)Galb1-4Glc-Sp21	-0.702975	6.93492	-986.511	1.76357	4.7655	270.218	2.25612	4.90714	217.503	-0.66025	1.77219	-268.412	-1.00033	5.04914	-504.749	-28.0529	8.4901	-30.2646	-9.07855	5.50609	-60.6494
H antigen	385	Galb1-4GlcNAcb1-6(Fuca1-4(Fuca1-2Galb1-3)GlcNAcb1-3)Galb1-4Glc-Sp21	6.38488	5.42166	84.9142	3.83398	2.2937	59.8257	3.12893	3.88807	124.262	2.69748	3.52551	130.697	0.0633	2.06847	3267.73	5.85065	4.59822	78.5933	122.024	101.051	82.8124
Lewis	386	Galb1-4(Fuca1-3)GlcNAcb1-6(Fuca1-4(Fuca1-2Galb1-3)GlcNAcb1-3)Galb1-4Glc-Sp21	0.99875	5.34498	535.167	3.51995	7.54957	214.479	6.03998	3.19424	52.885	11.8221	10.3356	87.4264	1.21105	1.21418	100.258	-1.55667	4.32633	-277.921	3.56465	4.17609	117.153
Lewis	387	Galb1-3GlcNAcb1-3Galb1-4(Fuca1-3)GlcNAcb1-6(Galb1-3GlcNAcb1-3)Galb1-4Glc-Sp21	3.2547	2.64098	81.1437	4.3353	3.00551	69.3265	8.97188	5.50002	61.3029	-0.07745	5.49106	-7089.82	33.7279	26.3347	78.0799	-1.5159	5.19553	-342.736	28.2617	14.5176	51.3686
N-glycan	388	Galb1-4GlcNAcb1-6(Galb1-4GlcNAcb1-2)Mana1-6(Galb1-4GlcNAcb1-4(Galb1-4GlcNAcb1-2)Mana1-3)Manb1-4GlcNAcb1-4GlcNAcb-Sp21	13.6539	10.7656	78.8462	7.79053	9.49431	121.87	12.7166	3.75339	29.5157	6.02522	2.332	38.7039	1315.16	627.495	47.7125	1.39013	1.54562	111.186	33.8809	16.4251	48.479
N-glycan	389	GlcNAcb1-2Mana1-6(GlcNAcb1-4(GlcNAcb1-2)Mana1-3)Manb1-4GlcNAcb1-4GlcNAc-Sp21	13.0952	5.61884	42.9076	8.50232	5.22686	61.4756	-0.668125	2.99391	-448.106	11.2341	5.51956	49.132	153.483	91.1395	59.3809	13.8515	4.25975	30.7531	41.403	11.2207	27.1012
H antigen	390	Fuca1-2Galb1-3GalNAca1-3(Fuca1-2)Galb1-4Glcb-Sp0	-1.3494	1.81262	-134.328	2.96983	4.50786	151.789	4.19612	5.51319	131.388	5.46103	6.03955	110.594	3.2489	5.62672	173.189	7.4042	4.68727	63.3056	72.5221	27.267	37.5982
H antigen	391	Fuca1-2Galb1-3GalNAca1-3(Fuca1-2)Galb1-4GlcNAcb-Sp0	4.04368	1.69183	41.8389	10.1531	11.5849	114.103	6.85595	2.15306	31.4043	8.9585	5.10729	57.0106	7.4242	19.4108	261.453	28.95	20.6234	71.2378	19.0878	15.1335	79.2837
beta Gal	392	Galb1-3GlcNAcb1-3GalNAca-Sp14	12.2224	6.55798	53.6554	3.02715	2.84931	94.1251	8.3819	3.03053	36.1557	1.89982	2.22857	117.304	0.517475	2.30145	444.746	28.2411	5.67003	20.0772	24.7096	14.747	59.6815
Cad Blood group antigen (Sda)	393	GalNAcb1-4(Neu5Aca2-3)Galb1-4GlcNAcb1-3GalNAca-Sp14	10.5139	12.2476	116.489	5.81203	4.33153	74.527	9.12947	2.52998	27.7122	10.9094	9.42305	86.3755	15.1294	14.0696	92.9954	303.29	325.022	107.165	57.2193	43.6544	76.2931
Blood group A	394	GalNAca1-3(Fuca1-2)Galb1-3GalNAca1-3(Fuca1-2)Galb1-4GlcNAcb-Sp0	9.74523	4.43942	45.5549	3.7747	5.70059	151.021	19.345	12.5534	64.8926	20.5542	3.39918	16.5376	64.3633	53.8534	83.671	23.6914	20.3425	85.8643	100.133	31.3724	31.3307
alpha Gal	395	Gala1-3Galb1-3GlcNAcb1-2Mana1-6(Gala1-3Galb1-3GlcNAcb1-2Mana1-3)Manb1-4GlcNAcb1-4GlcNAc-Sp19	12.8313	3.49905	27.2697	18.972	10.6756	56.2704	20.5505	11.4403	55.6692	9.0187	5.57862	61.8561	7.0343	12.0681	171.561	7.92893	13.5308	170.652	40.2394	67.7755	168.431
alpha Gal	396	Gala1-3Galb1-3(Fuca1-4)GlcNAcb1-2Mana1-6(Gala1-3Galb1-3(Fuca1-4)GlcNAcb1-2Mana1-3)Manb1-4GlcNAcb1-4GlcNAc-Sp19	13.0969	0.920526	7.02856	9.1758	5.64566	61.5277	19.2583	2.77569	14.413	16.3406	9.80735	60.0182	25.325	11.0667	43.6986	13.4406	2.95038	21.9513	62.2054	31.1369	50.055
Sialylated Glycans	397	Neu5Aca2-3Galb1-3GlcNAcb1-2Mana1-6(Neu5Aca2-3Galb1-3GlcNAcb1-2Mana1-3)Manb1-4GlcNAcb1-4GlcNAc-Sp19	3.9303	2.75823	70.1787	11.2517	2.52402	22.4323	10.7276	13.9588	130.12	5.17572	0.564522	10.9071	-4.51705	6.20877	-137.452	-0.830375	2.25212	-271.218	-10.1766	13.3168	-130.856
N-glycan	398	GlcNAcb1-2Mana1-6(Galb1-4GlcNAcb1-2Mana1-3)Manb1-4GlcNAcb1-4GlcNAc-Sp12	11.3312	12.8259	113.192	5.23045	6.30363	120.518	3.18218	7.13261	224.143	10.5051	4.47944	42.6404	-1.50913	2.2162	-146.854	-0.90895	6.79747	-747.838	16.0453	36.2431	225.879
N-glycan	399	Galb1-4GlcNAcb1-2Mana1-6(GlcNAcb1-2Mana1-3)Manb1-4GlcNAcb1-4GlcNAc-Sp12	5.2382	4.88488	93.2549	4.44365	11.1015	249.828	3.75442	3.81862	101.71	6.70223	7.1712	106.997	-5.7826	1.15705	-20.0092	-5.86303	6.14583	-104.824	-8.51325	8.4051	-98.7296
Sialylated Glycans	400	Neu5Aca2-3Galb1-3GlcNAcb1-3GalNAca-Sp14	-1.47725	1.7837	-120.745	4.31895	2.59103	59.9922	5.07895	2.55715	50.348	15.3903	14.4148	93.6614	-12.8071	4.9035	-38.2874	9.662	10.0283	103.791	14.9166	19.493	130.68
H antigen	401	Fuca1-2Galb1-4GlcNAcb1-3GalNAca-Sp14	11.9694	8.09473	67.6284	4.07457	2.76191	67.7841	7.2764	3.09803	42.5763	-0.71305	0.969906	-136.022	5.7323	3.01929	52.6716	5.50683	4.65753	84.5773	8.924	5.37823	60.267
Lewis	402	Galb1-4(Fuca1-3)GlcNAcb1-3GalNAca-Sp14	8.91715	2.36486	26.5204	-0.220825	4.0264	-1823.35	6.99488	7.13725	102.035	9.83342	4.24172	43.1357	-1.70525	11.5615	-677.996	10.7731	3.97207	36.8703	-1.2166	3.3964	-279.172
Forssman	403	GalNAca1-3GalNAcb1-3Gala1-4Galb1-4GlcNAcb-Sp0	6.17455	4.84022	78.3898	3.3542	5.3265	158.801	-2.79465	3.71849	-133.058	3.25875	2.97825	91.3924	10.5815	6.39879	60.4712	6.6613	8.21036	123.255	-2.62685	14.2696	-543.219
alpha Gal	404	Gala1-4Galb1-3GlcNAcb1-2Mana1-6(Gala1-4Galb1-3GlcNAcb1-2Mana1-3)Manb1-4GlcNAcb1-4GlcNAcb-Sp19	11.3067	9.0847	80.3481	9.45675	3.61175	38.1923	4.33232	3.0121	69.5262	10.779	6.14081	56.9702	5.70375	2.93199	51.4046	6.48895	3.66825	56.5308	9.90165	6.57032	66.3558
alpha Gal	405	Gala1-4Galb1-4GlcNAcb1-2Mana1-6(Gala1-4Galb1-4GlcNAcb1-2Mana1-3)Manb1-4GlcNAcb1-4GlcNAcb-Sp24	16.4433	12.2747	74.6486	8.3905	3.52772	42.0442	10.8866	4.67551	42.9475	3.8676	5.55825	143.713	6.3722	2.9335	46.0359	1.84908	5.47987	296.357	10.1575	9.4631	93.1636
alpha Gal	406	Gala1-3Galb1-4GlcNAcb1-3GalNAca-Sp14	13.0137	13.65	104.889	-1.02575	4.13966	-403.574	15.9101	6.56914	41.289	15.536	16.6779	107.35	3.65015	3.11974	85.4687	17.1846	17.4931	101.795	54.7972	79.0876	144.328
Type 1 chain	407	Galb1-3GlcNAcb1-6Galb1-4GlcNAcb-Sp0	1.82958	4.21305	230.275	10.3797	12.3044	118.543	3.85285	2.82522	73.3282	-1.5031	5.25045	-349.308	-1.85397	2.43883	-131.546	-0.053475	3.72403	-6964.05	-7.00333	12.2931	-175.533
Type 1 chain	408	Galb1-3GlcNAca1-6Galb1-4GlcNAcb-Sp0	8.6251	6.74074	78.1526	3.25648	3.61727	111.079	6.89517	4.04465	58.6592	9.47225	5.90233	62.3118	5.0935	5.95175	116.85	5.83552	14.6576	251.179	3.19093	10.7593	337.184
GalNAc-R	409	GalNAcb1-3Gala1-6Galb1-4Glcb-Sp8	14.6525	4.24032	28.9391	-3.90467	4.19646	-107.473	-0.47745	7.94992	-1665.08	-1.8689	4.1856	-223.961	16.9092	17.9284	106.028	-4.6739	3.0264	-64.7512	-15.2616	23.6097	-154.7
Blood group B	410	Gala1-3(Fuca1-2)Galb1-4(Fuca1-3)Glcb-Sp21	3.39858	6.73616	198.205	1.40282	7.24923	516.76	9.80648	5.2696	53.7359	4.45247	6.0596	136.095	-6.51368	6.98684	-107.264	-2.84303	4.24873	-149.444	-33.6543	13.9031	-41.3114
Sialylated Glycans	411	Galb1-4GlcNAcb1-6(Neu5Aca2-6Galb1-3GlcNAcb1-3)Galb1-4Glc-Sp21	0.638925	6.40932	1003.14	12.9107	5.04842	39.1025	4.37847	7.26217	165.861	2.22505	8.9326	401.456	6.17397	15.6291	253.146	-6.89528	5.91457	-85.7772	-18.7711	34.5717	-184.175
Ganglioside	412	Galb1-3GalNAcb1-4(Neu5Aca2-8Neu5Aca2-3)Galb1-4Glcb-Sp0	10.6074	6.50939	61.3663	7.7864	11.7009	150.274	4.6755	6.52169	139.487	-3.29227	7.94075	-241.193	1.38505	3.55422	256.613	5.90335	2.85672	48.3916	11.9045	1.95019	16.382
Sialylated Glycans	413	Neu5Aca2-3Galb1-3GalNAcb1-4(Neu5Aca2-8Neu5Aca2-3)Galb1-4Glcb-Sp0	10.4666	7.83628	74.8696	11.2905	17.1335	151.752	8.75495	16.6803	190.524	-0.921575	2.09797	-227.65	58.8086	78.6099	133.671	-19.8185	5.53558	-27.9313	-1.5019	13.8583	-922.718
Blood group B	414	Gala1-3(Fuca1-2)Galb1-4GlcNAcb1-3GalNAca-Sp14	17.8728	10.1234	56.6417	15.9781	10.0593	62.9566	10.9134	3.10564	28.457	8.33772	2.87148	34.4396	6.19208	4.61358	74.5078	17.8356	3.99078	22.3753	64.8557	29.1462	44.9401
Blood group A	415	GalNAca1-3(Fuca1-2)Galb1-4GlcNAcb1-3GalNAca-Sp14	2.68618	4.69321	174.717	9.01575	6.11391	67.8136	4.17127	6.19647	148.551	3.5907	5.02713	140.004	18.8396	12.1062	64.2595	22.6862	6.96611	30.7064	19.01	11.9038	62.6186
GalNAc-R	416	GalNAca1-3GalNAcb1-3Gala1-4Galb1-4Glcb-Sp0	4.7962	5.78958	120.712	1.97703	4.62929	234.155	1.25815	3.55738	282.747	2.62717	2.60254	99.0622	5.3931	15.5728	288.753	46.9905	28.1262	59.855	18.575	6.86039	36.9335
Lewis	417	Fuca1-2Galb1-4(Fuca1-3)GlcNAcb1-3GalNAca-Sp14	-0.900775	2.79877	-310.707	5.77732	3.166	54.8005	-1.75175	1.5894	-90.7321	41.8917	69.6655	166.299	22.8784	12.2094	53.3666	344.547	398.778	115.74	29.1915	1.30533	4.47163
Blood group B	418	Gala1-3(Fuca1-2)Galb1-4(Fuca1-3)GlcNAcb1-3GalNAc-Sp14	2.36428	1.65468	69.9867	-1.80203	3.5464	-196.801	5.23782	3.61047	68.9308	14.5208	10.9398	75.3388	24.8257	12.64	50.9149	6.56905	6.39461	97.3445	35.8177	16.6967	46.6158
Blood group A	419	GalNAca1-3(Fuca1-2)Galb1-4(Fuca1-3)GlcNAcb1-3GalNAc-Sp14	11.1466	8.83035	79.2203	4.81068	1.99722	41.5164	0.78955	3.09216	391.636	9.19825	5.15001	55.989	23.1799	15.5351	67.0198	2.8794	6.4147	222.779	23.555	8.833	37.4995
N-glycan	420	Galb1-4(Fuca1-3)GlcNAcb1-2Mana1-6(Galb1-4(Fuca1-3)GlcNAcb1-2Mana1-3)Manb1-4GlcNAcb1-4(Fuca1-6)GlcNAcb-Sp22	14.6526	8.64247	58.9825	14.0504	12.2188	86.9645	21.677	7.56456	34.8968	15.0093	1.64843	10.9827	11.5766	15.7554	136.097	25.1113	26.2446	104.513	49.7683	12.6648	25.4476
Blood group O	421	Fuca1-2Galb1-4GlcNAcb1-2Mana1-6(Fuca1-2Galb1-4GlcNAcb1-2Mana1-3)Manb1-4GlcNAcb1-4(Fuca1-6)GlcNAcb-Sp22	9.98168	7.06284	70.7581	0.44125	4.13349	936.769	118.518	70.7902	59.7294	268.778	296.568	110.339	5761.48	161.869	2.8095	4103.92	355.576	8.6643	5639.5	2344.19	41.5674
N-glycan	422	GlcNAcb1-2(GlcNAcb1-6)Mana1-6(GlcNAcb1-2Mana1-3)Manb1-4GlcNAcb1-4GlcNAcb-Sp19	4.30575	2.65361	61.6295	17.382	6.56752	37.7835	2.01148	5.96639	296.618	-1.08827	4.69616	-431.523	-5.1419	2.82878	-55.0142	3.3655	5.99358	178.089	4.47202	2.93062	65.5323
H antigen	423	Fuca1-2Galb1-3GlcNAcb1-3GalNAc-Sp14	7.87022	6.17597	78.4726	3.88037	7.54801	194.517	5.5597	4.86803	87.5593	5.3405	6.00585	112.459	2.43057	5.05834	208.113	6.85947	8.009	116.758	-5.73212	2.12996	-37.1582
Blood group B	424	Gala1-3(Fuca1-2)Galb1-3GlcNAcb1-3GalNAc-Sp14	2.4431	3.80602	155.786	2.5013	2.11771	84.6643	4.4993	5.46831	121.537	2.1744	2.25471	103.693	-0.926875	10.5303	-1136.11	1.91905	4.13312	215.373	9.835	15.8333	160.989
Blood group A	425	GalNAca1-3(Fuca1-2)Galb1-3GlcNAcb1-3GalNAc-Sp14	5.5997	8.33963	148.93	9.82508	3.45509	35.1661	5.93952	1.9213	32.3477	-2.84877	4.49656	-157.842	12.7471	9.35466	73.3867	2.57445	9.83445	382.002	7.75243	10.8501	139.957
alpha Gal	426	Gala1-3Galb1-3GlcNAcb1-3GalNAc-Sp14	9.10797	3.63843	39.9478	5.848	1.82615	31.227	0.1382	6.83719	4947.32	9.87323	12.6882	128.511	-4.9989	1.64673	-32.9419	-1.82423	8.45506	-463.488	10.7087	22.003	205.469
Blood group O	427	Fuca1-2Galb1-3GlcNAcb1-2Mana1-6(Fuca1-2Galb1-3GlcNAcb1-2Mana1-3)Manb1-4GlcNAcb1-4(Fuca1-6)GlcNAcb-Sp22	11.0653	9.75751	88.181	11.3515	3.5802	31.5393	4.60255	5.49836	119.463	5.65622	4.55003	80.443	2.78548	2.86565	102.878	5.586	4.00784	71.7479	37.2141	17.6864	47.5259
Blood group B	428	Gala1-3(Fuca1-2)Galb1-4GlcNAcb1-2Mana1-6(Gala1-3(Fuca1-2)Galb1-4GlcNAcb1-2Mana1-3)Manb1-4GlcNAcb1-4(Fuca1-6)GlcNAcb-Sp22	4.21148	6.28695	149.281	4.07475	1.7723	43.4946	4.84028	3.70707	76.588	6.1097	8.66585	141.838	30.4921	14.6217	47.9525	20.7498	5.29045	25.4964	4.3641	4.32062	99.0037
N-glycan	429	Galb1-3GlcNAcb1-6(Galb1-3GlcNAcb1-2)Mana1-6(Galb1-3GlcNAcb1-2Mana1-3)Manb1-4GlcNAcb1-4GlcNAcb-Sp19	9.95162	5.44013	54.6657	6.43757	4.96781	77.169	15.5189	9.55005	61.5382	2.9851	6.52622	218.627	-2.99865	8.11352	-270.572	6.7257	7.19327	106.952	19.8961	9.44495	47.4714
H antigen	430	Galb1-4GlcNAcb1-6(Fuca1-2Galb1-3GlcNAcb1-3)Galb1-4Glc-Sp21	20.8554	15.0246	72.0418	0.8611	4.62145	536.691	9.0868	7.25434	79.8339	11.7524	8.91603	75.8658	162.617	160.98	98.9933	648.921	1095.93	168.884	32.3749	11.6112	35.8648
Fuc-R	431	Fuca1-3GlcNAcb1-6(Galb1-4GlcNAcb1-3)Galb1-4Glc-Sp21	8.0911	9.29317	114.857	1.45385	3.82482	263.082	-3.49643	13.9987	-400.371	6.36567	7.17844	112.768	5.66392	25.4835	449.927	2896.6	775.261	26.7645	-3.28955	13.7593	-418.272
N-glycan	432	GlcNAcb1-2Mana1-6(GlcNAcb1-4)(GlcNAcb1-2Mana1-3)Manb1-4GlcNAcb1-4GlcNAc-Sp21	3.18642	3.5282	110.726	2.75305	7.46696	271.225	-0.190725	6.87039	-3602.25	-1.65798	13.436	-810.384	1.71703	1.64963	96.0751	-0.735625	15.9516	-2168.44	-23.7929	14.3261	-60.2116
N-glycan	433	GlcNAcb1-2Mana1-6(GlcNAcb1-4)(GlcNAcb1-4(GlcNAcb1-2)Mana1-3)Manb1-4GlcNAcb1-4GlcNAc-Sp21	9.18655	5.50449	59.919	-2.59077	3.40311	-131.355	5.01922	6.51064	129.714	6.4136	0.161028	2.51073	14.8409	11.0478	74.4415	7.64702	4.96558	64.9348	2.57992	10.9001	422.497
N-glycan	434	GlcNAcb1-6(GlcNAcb1-2)Mana1-6(GlcNAcb1-4)(GlcNAcb1-2Mana1-3)Manb1-4GlcNAcb1-4GlcNAc-Sp21	0.6106	4.92521	806.618	7.1925	2.2127	30.764	2.55763	3.21188	125.581	3.30532	4.10924	124.322	2.79062	1.9779	70.8768	1.10963	8.99406	810.55	8.53412	19.4035	227.364
N-glycan	435	GlcNAcb1-6(GlcNAcb1-2)Mana1-6(GlcNAcb1-4)(GlcNAcb1-4(GlcNAcb1-2)Mana1-3)Manb1-4GlcNAcb1-4GlcNAc-Sp21	8.18413	8.14577	99.5314	3.63835	8.04377	221.083	8.69782	2.06143	23.7006	6.11692	7.25253	118.565	4.30175	6.48932	150.853	4.51242	4.3403	96.1855	11.7969	32.9046	278.925
N-glycan	436	Galb1-4GlcNAcb1-2Mana1-6(GlcNAcb1-4)(Galb1-4GlcNAcb1-2Mana1-3)Manb1-4GlcNAcb1-4GlcNAc-Sp21	3.2443	5.14893	158.707	11.7761	2.85439	24.2387	4.89895	4.53662	92.6039	11.8868	7.37013	62.0026	7.95455	8.80852	110.736	3.74972	10.4528	278.761	59.4906	33.56	56.4124
N-glycan	437	Galb1-4GlcNAcb1-2Mana1-6(GlcNAcb1-4)(Galb1-4GlcNAcb1-4(Galb1-4GlcNAcb1-2)Mana1-3)Manb1-4GlcNAcb1-4GlcNAc-Sp21	8.02693	3.6855	45.9142	4.31285	7.37766	171.062	4.86033	4.66864	96.0561	20.1449	16.8411	83.6	28.495	26.1522	91.7784	-4.92153	16.3726	-332.673	14.3335	17.1077	119.354
N-glycan	438	Galb1-4GlcNAcb1-6(Galb1-4GlcNAcb1-2)Mana1-6(GlcNAcb1-4)(Galb1-4GlcNAcb1-2Mana1-3)Manb1-4GlcNAcb1-4GlcNAc-Sp21	7.5351	2.95501	39.2166	12.4307	7.99032	64.2788	4.64558	4.47842	96.4018	6.99707	5.3215	76.0532	4.04283	3.37154	83.3957	5.83315	4.22164	72.3732	25.1446	12.3404	49.0776
N-glycan	439	Galb1-4GlcNAcb1-6(Galb1-4GlcNAcb1-2)Mana1-6(GlcNAcb1-4)(Galb1-4GlcNAcb1-4(Galb1-4GlcNAcb1-2)Mana1-3)Manb1-4GlcNAcb1-4GlcNAc-Sp21	3.18982	3.20944	100.615	15.2478	7.87052	51.6173	9.90273	4.78149	48.2846	1.73902	3.82013	219.671	25.4773	11.4527	44.9524	22.7069	15.8604	69.8482	37.6055	23.1919	61.6714
Gal-R	440	Galb1-4Galb-Sp10	7.5739	5.82906	76.9625	3.18722	3.48142	109.23	5.73487	7.66523	133.66	19.8462	12.731	64.1484	-6.49192	5.34413	-82.3197	9.7459	10.8625	111.457	47.2264	8.30798	17.5918
Gal-R	441	Galb1-6Galb-Sp10	-2.3167	6.3241	-272.979	-1.08922	5.1345	-471.391	13.6465	1.01717	7.4537	3.5368	7.17835	202.962	25.7439	26.6282	103.435	25.8098	35.5135	137.597	39.9926	15.8658	39.6718
Sialylated Glycans	442	Neu5Aca2-3Galb1-4GlcNAcb1-3Galb-Sp8	6.69358	10.197	152.34	7.70605	5.72503	74.2927	5.8332	4.01614	68.8497	10.6127	2.36464	22.2812	27.9357	16.4933	59.0402	33.0756	21.82	65.97	62.0245	48.1393	77.6133
GalNAc-R	443	GalNAcb1-6GalNAcb-Sp8	-4.36815	3.07842	-70.4743	6.19222	9.05548	146.239	7.34685	6.24073	84.9443	11.257	11.8086	104.9	7.0132	3.92989	56.0356	4.6045	7.51583	163.228	28.6883	27.388	95.4674
Sulfated glycans	444	(6S)Galb1-3GlcNAcb-Sp0	6.87532	3.22124	46.8521	16.2629	14.1168	86.8036	11.6635	5.73674	49.1855	9.21287	5.42602	58.8961	44.6173	61.8079	138.529	45.4495	21.6239	47.5778	46.0138	33.2382	72.2354
Sulfated glycans	445	(6S)Galb1-3(6S)GlcNAc-Sp0	3.98203	5.21692	131.012	2.14588	3.15955	147.238	4.02225	6.09865	151.623	-5.18397	2.80792	-54.1653	-5.98365	8.29031	-138.549	-5.31827	7.87308	-148.038	-43.7004	19.7078	-45.0975
Blood group O	446	Fuca1-2Galb1-4 GlcNAcb1-2Mana1-6(Fuca1-2Galb1-4GlcNAcb1-2(Fuca1-2Galb1-4GlcNAcb1-4)Mana1-3)Manb1-4GlcNAcb1-4GlcNAcb-Sp12	10.1384	6.1988	61.1418	228.575	244.813	107.104	1920.35	1751.67	91.2161	4601.57	142.867	3.10474	4256.49	990.16	23.2623	6038.01	1026.6	17.0022	2610.45	1360.36	52.112
Blood group O	447	Fuca1-2Galb1-4(Fuca1-3)GlcNAcb1-2Mana1-6(Fuca1-2Galb1-4(Fuca1-3)GlcNAcb1-4(Fuca1-2Galb1-4(Fuca1-3)GlcNAcb1-2)Mana1-3)Manb1-4GlcNAcb1-4GlcNAcb-Sp12	9.19973	5.83339	63.4083	8.2626	7.05103	85.3367	9.1504	11.2839	123.315	14.0519	1.88781	13.4346	4.71992	4.50557	95.4586	14.5683	7.11033	48.8067	1.69673	10.7446	633.258
Lewis	448	Galb1-4(Fuca1-3)GlcNAcb1-6GalNAc-Sp14	1.12445	4.80526	427.343	3.79197	5.36611	141.512	4.18775	6.87966	164.28	-0.6686	6.66861	-997.398	15.6189	10.3669	66.3742	7.64748	4.12544	53.9451	33.4755	22.5375	67.3253
Type 2 chain	449	Galb1-4GlcNAcb1-2Mana-Sp0	7.04142	1.37053	19.4638	8.7345	6.8894	78.8757	5.32832	4.55119	85.415	8.2246	2.96138	36.0064	0.87735	2.80574	319.797	2.17777	4.21714	193.644	-6.49098	12.3557	-190.351
Blood group O	450	Fuca1-2Galb1-4GlcNAcb1-6(Fuca1-2Galb1-4GlcNAcb1-3)GalNAc-Sp14	8.8112	3.61745	41.0551	3.03507	2.24073	73.8279	79.7045	61.2953	76.9032	1444.85	1142.56	79.0781	1821.31	2072.28	113.78	2.98825	4.64426	155.417	44.271	25.6655	57.9736
Blood group B	451	Gala1-3(Fuca1-2)Galb1-4GlcNAcb1-6(Gala1-3(Fuca1-2)Galb1-4GlcNAcb1-3)GalNAc-Sp14	10.3203	5.40137	52.3371	5.12522	4.8392	94.4193	12.4856	7.28821	58.3731	3.58265	4.30627	120.198	10.4078	9.9195	95.3079	6.85453	5.75287	83.9281	20.5091	10.1657	49.5666
Blood group A	452	GalNAca1-3(Fuca1-2)Galb1-4GlcNAcb1-6(GalNAca1-3(Fuca1-2)Galb1-4GlcNAcb1-3)GalNAc-Sp14	9.10022	8.03438	88.2877	8.40592	9.2796	110.394	4.0478	6.45784	159.54	5.43995	5.88173	108.121	2674.62	467.29	17.4712	12.4786	9.27811	74.3519	18.3464	12.6078	68.7206
Ganglioside	453	Neu5Aca2-8Neu5Aca2-3Galb1-3GalNAcb1-4(Neu5Aca2-8Neu5Aca2-3)Galb1-4Glcb-Sp0	10.3763	5.06747	48.8372	9.3642	5.90267	63.0344	11.1058	8.25537	74.334	31.7477	20.7368	65.3174	1176.75	224.425	19.0717	2399.24	704.729	29.373	27.1446	11.7981	43.464
GalNAc-R	454	GalNAcb1-4Galb1-4Glcb-Sp0	3.86983	2.21882	57.3366	5.81608	7.58297	130.379	15.3956	7.49391	48.6755	7.46267	4.16434	55.8023	3.68352	7.30042	198.191	17.1352	34.3068	200.212	31.1873	20.2283	64.8607
Blood group A	455	GalNAca1-3(Fuca1-2)Galb1-4GlcNAcb1-2Mana1-6(GalNAca1-3(Fuca1-2)Galb1-4GlcNAcb1-2Mana1-3)Manb1-4GlcNAcb1-4(Fuca1-6)GlcNAcb-Sp22	-0.58285	4.23748	-727.028	-0.408875	3.20467	-783.776	6.43315	4.48297	69.6855	5.09992	16.4084	321.738	8.53	12.8	150.059	2130.51	146.347	6.86912	-2.9306	23.3595	-797.088
Blood group B	456	Gala1-3(Fuca1-2)Galb1-3GlcNAcb1-2Mana1-6(Gala1-3(Fuca1-2)Galb1-3GlcNAcb1-2Mana1-3)Manb1-4GlcNAcb1-4(Fuca1-6)GlcNAcb-Sp22	4.71058	1.24296	26.3866	20.533	13.5874	66.1737	-9.56545	16.807	-175.705	-0.0236	1.17813	-4992.08	-3.05857	7.07975	-231.472	14.8619	9.62239	64.7454	-18.3482	49.4707	-269.621
H antigen	457	Neu5Aca2-6Galb1-4GlcNAcb1-6(Fuca1-2Galb1-3GlcNAcb1-3)Galb1-4Glc-Sp21	7.47438	5.02394	67.2155	3.05427	6.47716	212.069	3.13845	5.72334	182.362	2.72352	6.04803	222.066	342.496	323.805	94.5428	-12.0573	3.98749	-33.0711	26.4456	88.9253	336.257
Blood group A	458	GalNAca1-3(Fuca1-2)Galb1-3GlcNAcb1-2Mana1-6(GalNAca1-3(Fuca1-2)Galb1-3GlcNAcb1-2Mana1-3)Manb1-4GlcNAcb1-4(Fuca1-6)GlcNAcb-Sp22	3.54537	5.25962	148.351	12.7723	7.31418	57.2658	3.69747	2.35026	63.5639	13.0979	3.62417	27.6699	6.0684	4.55608	75.0788	2.7791	1.37345	49.4205	-14.082	4.35251	-30.9083
N-glycan	459	Galb1-4GlcNAcb1-6(Galb1-4GlcNAcb1-2)Mana1-6(Galb1-4GlcNAcb1-2Mana1-3)Manb1-4GlcNAcb1-4GlcNAcb-Sp19	3.97785	6.77055	170.206	4.02443	6.33977	157.532	7.57025	5.44243	71.8923	3.58522	5.0649	141.272	67.3859	19.1143	28.3655	7.4095	4.35187	58.7337	57.8648	21.0228	36.331
N-glycan	460	Neu5Aca2-3Galb1-4GlcNAcb1-2Mana1-6(GlcNAcb1-4)(Neu5Aca2-3Galb1-4GlcNAcb1-2Mana1-3)Manb1-4GlcNAcb1-4GlcNAcb-Sp21	11.6251	6.57111	56.5249	10.9518	12.0302	109.847	10.9742	5.81643	53.0012	6.24992	3.51253	56.2012	1.40155	4.25654	303.702	5.54453	3.535	63.7566	25.7398	8.14389	31.6392
N-glycan	461	Neu5Aca2-3Galb1-4GlcNAcb1-4Mana1-6(GlcNAcb1-4)(Neu5Aca2-3Galb1-4GlcNAcb1-4(Neu5Aca2-3Galb1-4GlcNAcb1-2)Mana1-3)Manb1-4GlcNAcb1-4GlcNAcb-Sp21	8.62262	9.24384	107.204	11.1299	4.70095	42.2371	8.58857	6.16578	71.7905	10.4946	10.5158	100.202	-0.910975	8.35051	-916.656	19.452	13.1027	67.3589	16.8175	10.079	59.9317
N-glycan	462	Neu5Aca2-3Galb1-4GlcNAcb1-6(Neu5Aca2-3Galb1-4GlcNAcb1-2)Mana1-6(GlcNAcb1-4)(Neu5Aca2-3Galb1-4GlcNAcb1-2Mana1-3)Manb1-4GlcNAcb1-4GlcNAcb-Sp21	14.1833	2.29723	16.1968	7.7279	5.71082	73.8987	0.8315	3.50987	422.113	10.9028	6.46375	59.2852	9.3379	6.26957	67.1411	5.0028	11.2135	224.145	26.023	10.0412	38.5859
N-glycan	463	Neu5Aca2-3Galb1-4GlcNAcb1-6(Neu5Aca2-3Galb1-4GlcNAcb1-2)Mana1-6(GlcNAcb1-4)(Neu5Aca2-3Galb1-4GlcNAcb1-4(Neu5Aca2-3Galb1-4GlcNAcb1-2)Mana1-3)Manb1-4GlcNAcb1-4GlcNAcb-Sp21	13.1578	9.07078	68.9387	12.913	4.96817	38.4743	5.01613	5.82647	116.155	14.4633	13.2214	91.4132	35.5975	40.1702	112.845	7.92783	19.0744	240.601	22.9922	11.2302	48.8436
N-glycan	464	Neu5Aca2-6Galb1-4GlcNAcb1-2Mana1-6(GlcNAcb1-4)(Neu5Aca2-6Galb1-4GlcNAcb1-2Mana1-3)Manb1-4GlcNAcb1-4GlcNAcb-Sp21	11.1365	6.86779	61.6689	6.1894	2.72186	43.9762	9.7654	8.37311	85.7427	12.7782	2.77981	21.7542	2.8233	2.5351	89.7922	15.1019	3.1932	21.1443	31.9888	36.8294	115.132
N-glycan	465	Neu5Aca2-6Galb1-4GlcNAcb1-4Mana1-6(GlcNAcb1-4)(Neu5Aca2-6Galb1-4GlcNAcb1-4(Neu5Aca2-6Galb1-4GlcNAcb1-2)Mana1-3)Manb1-4GlcNAcb1-4GlcNAcb-Sp21	4.1316	2.56628	62.1136	8.73372	6.12561	70.1374	11.6888	6.16799	52.7686	5.22787	5.28994	101.187	14.9219	17.6106	118.019	10.9006	14.0893	129.252	49.8376	20.1758	40.483
N-glycan	466	Neu5Aca2-6Galb1-4GlcNAcb1-6(Neu5Aca2-6Galb1-4GlcNAcb1-2)Mana1-6(GlcNAcb1-4)(Neu5Aca2-6Galb1-4GlcNAcb1-2Mana1-3)Manb1-4GlcNAcb1-4GlcNAcb-Sp21	5.19805	4.92812	94.8071	11.0739	7.15745	64.6334	12.9003	5.24464	40.6551	13.6007	14.7051	108.12	17.2148	11.4712	66.6356	6.5246	9.90895	151.871	33.3023	30.5567	91.7554
N-glycan	467	Neu5Aca2-6Galb1-4GlcNAcb1-6(Neu5Aca2-6Galb1-4GlcNAcb1-2)Mana1-6(GlcNAcb1-4)(Neu5Aca2-6Galb1-4GlcNAcb1-4(Neu5Aca2-6Galb1-4GlcNAcb1-2)Mana1-3)Manb1-4GlcNAcb1-4GlcNAcb-Sp21	6.71145	4.18926	62.4196	6.9852	7.58965	108.653	13.9248	3.46446	24.8798	7.5496	3.71744	49.2403	13.4561	16.7682	124.615	-2.78725	5.18371	-185.98	56.7442	73.1608	128.931
Blood group B	468	Gala1-3(Fuca1-2)Galb1-3GalNAca-Sp8	9.16392	7.04899	76.9211	9.94145	3.77038	37.9259	6.24415	6.7944	108.812	12.9051	16.4048	127.119	20.9569	18.2224	86.9514	33.7797	9.41858	27.8823	45.1523	19.1143	42.3329
Blood group B	469	Gala1-3(Fuca1-2)Galb1-3GalNAcb-Sp8	2.02178	10.2146	505.23	8.0526	6.00311	74.5487	12.3367	10.8326	87.8085	8.09483	6.48883	80.1602	-4.00805	3.52203	-87.874	14.2978	17.9279	125.389	1.63098	10.0054	613.46
alpha Glucan	470	Glca1-6Glca1-6Glca1-6Glcb-Sp10	3.63823	7.74416	212.855	11.3357	5.66686	49.9911	1.55525	5.56754	357.983	3.60353	10.0091	277.759	1.61443	9.86711	611.184	-3.9605	5.99107	-151.271	-22.0211	19.9289	-90.4989
alpha Glucan	471	Glca1-4Glca1-4Glca1-4Glcb-Sp10	13.1134	11.3858	86.8258	6.55842	3.57299	54.4793	19.0882	7.70354	40.3576	5.5253	3.34231	60.491	22.0968	22.3632	101.206	2.7745	4.62776	166.796	18.6559	12.1454	65.1021
Core 2	472	Neu5Aca2-3Galb1-4GlcNAcb1-6(Neu5Aca2-3Galb1-4GlcNAcb1-3)GalNAca-Sp14	14.437	8.18605	56.702	10.4182	8.01857	76.9666	7.25755	2.53569	34.9386	34.1263	18.5928	54.4823	10.525	4.25609	40.4379	21.0663	11.2775	53.5336	31.0259	18.8586	60.7833
Lewis	473	Fuca1-2Galb1-4(Fuca1-3)GlcNAcb1-2Mana1-6(Fuca1-2Galb1-4(Fuca1-3)GlcNAcb1-2Mana1-3)Manb1-4GlcNAcb1-4(Fuca1-6)GlcNAcb-Sp24	5.8701	0.802687	13.6742	12.8967	8.14997	63.194	12.8179	14.0297	109.454	7.6503	2.95764	38.6605	7.3909	4.71749	63.8284	5.23425	6.76903	129.322	21.7339	7.24704	33.3444
Lewis	474	Fuca1-2Galb1-3(Fuca1-4)GlcNAcb1-2Mana1-6(Fuca1-2Galb1-3(Fuca1-4)GlcNAcb1-2Mana1-3)Manb1-4GlcNAcb1-4(Fuca1-6)GlcNAcb1-4(Fuca1-6)GlcNAcb-Sp19	6.21143	1.84291	29.6697	4.4182	1.08655	24.5927	3.77987	7.56853	200.232	1.4028	3.98979	284.416	41.9252	18.3715	43.8198	9.15638	6.84684	74.7768	51.2548	52.0901	101.63
Sialylated Glycans	475	Neu5Aca2-3Galb1-3GlcNAcb1-6(Neu5Aca2-3Galb1-4GlcNAcb1-2)Mana1-6(Neu5Aca2-3Galb1-3GlcNAcb1-2Mana1-3)Manb1-4GlcNAcb1-4GlcNAcb-Sp19	2.51865	4.58366	181.989	13.2428	7.19491	54.3307	5.4646	6.12971	112.171	2.82243	2.20937	78.2792	5.7047	6.22111	109.052	10.01	3.71004	37.0633	15.7707	3.32496	21.0832
N-glycan	476	GlcNAcb1-6(GlcNAcb1-2)Mana1-6(GlcNAcb1-2Mana1-3)Manb1-4GlcNAcb1-4(Fuca1-6)GlcNAcb-Sp24	19.4885	7.48106	38.3871	2.76347	2.74465	99.3188	8.05963	12.3509	153.245	4.11862	2.99218	72.6499	14.0818	1.65231	11.7336	2.25637	5.84691	259.129	15.1866	9.62138	63.3544
N-glycan	477	Galb1-3GlcNAcb1-2Mana1-6(GlcNAcb1-4)(Galb1-3GlcNAcb1-2Mana1-3)Manb1-4GlcNAcb1-4GlcNAcb-Sp21	12.9997	9.54127	73.3962	5.92088	4.11395	69.4822	3.64793	1.34807	36.9545	5.18738	5.84737	112.723	5.61905	7.17183	127.634	5.0075	5.97431	119.307	4.3542	2.93649	67.4404
Sialylated Glycans	478	Neu5Aca2-6Galb1-4GlcNAcb1-6(Galb1-3GlcNAcb1-3)Galb1-4Glcb-Sp21	14.6309	7.29338	49.8491	7.5331	6.40851	85.0714	4.69605	3.40615	72.5323	10.2285	6.66296	65.1412	3.27918	11.5395	351.902	15.3969	6.31533	41.0169	7.57842	1.75734	23.1887
Sialylated Glycans	479	Neu5Aca2-3Galb1-4GlcNAcb1-2Mana-Sp0	18.3686	12.0059	65.3612	3.99115	1.918	48.0562	43.3971	74.2607	171.119	499.444	231.995	46.4506	-0.614575	5.24616	-853.624	2.84763	11.3245	397.681	18.9305	16.3329	86.2784
Sialylated Glycans	480	Neu5Aca2-3Galb1-4GlcNAcb1-6GalNAca-Sp14	13.3647	7.8032	58.3867	-0.55085	1.60617	-291.58	-2.5892	7.43273	-287.067	2.11423	3.83794	181.529	15.879	41.7588	262.981	-9.75695	12.958	-132.808	-41.1526	36.3787	-88.3994
Sialylated Glycans	481	Neu5Aca2-6Galb1-4GlcNAcb1-6GalNAca-Sp14	4.17158	2.81029	67.3675	7.4992	5.14162	68.5622	7.18715	3.18806	44.3577	21.3693	14.281	66.8294	4.735	3.82201	80.7182	11.1167	9.78944	88.0607	21.1291	12.7067	60.1384
Sialylated Glycans	482	Neu5Aca2-6Galb1-4 GlcNAcb1-6(Neu5Aca2-6Galb1-4GlcNAcb1-3)GalNAca-Sp14	5.38223	4.81978	89.55	11.4966	3.86695	33.6356	50.609	47.3147	93.4908	19.7386	9.76655	49.4796	104.002	80.2511	77.1628	14.0692	6.0773	43.1959	208.968	313.643	150.091
Sialylated Glycans	483	Neu5Aca2-6Galb1-4GlcNAcb1-2Mana1-6(Neu5Aca2-6Galb1-4GlcNAcb1-2Mana1-3)Manb1-4GlcNAcb1-4(Fuca1-6)GlcNAcb-Sp24	5.4409	10.3131	189.548	30.2448	24.513	81.0484	171.71	102.944	59.9519	576.266	272.304	47.2531	-5.29232	4.64422	-87.7539	212.843	422.075	198.303	105.38	99.9722	94.8681
Sialylated Glycans	484	Neu5Aca2-3Galb1-4GlcNAcb1-2Mana1-6(Neu5Aca2-3Galb1-4GlcNAcb1-2Mana1-3)Manb1-4GlcNAcb1-4(Fuca1-6)GlcNAcb-Sp24	5.3606	10.409	194.176	10.3946	10.4969	100.984	14.9611	5.37709	35.9405	19.224	11.2605	58.5754	31.8043	24.4972	77.0248	16.8919	15.656	92.6835	6.7652	15.2489	225.402
Oligomannose	485	Mana1-6(Mana1-3)Manb1-4GlcNAcb1-4(Fuca1-6)GlcNAcb-Sp19	9.3238	8.51187	91.2919	10.2517	2.20829	21.5406	6.36768	2.39763	37.6532	12.7377	1.88063	14.7643	-3.8142	2.84969	-74.7128	9.66655	4.47703	46.3147	12.4002	15.0809	121.618
N-glycan	486	Galb1-4GlcNAcb1-6(Galb1-4GlcNAcb1-2)Mana1-6(Galb1-4GlcNAcb1-2Mana1-3)Manb1-4GlcNAcb1-4(Fuca1-6)GlcNAcb-Sp24	15.4749	0.931751	6.02104	17.0605	18.5831	108.925	15.4166	5.62505	36.4869	12.0558	9.03865	74.9735	97.1525	76.1064	78.337	0.39225	3.87196	987.115	21.9327	13.859	63.1888
Sialylated Glycans	487	Neu5Aca2-3Galb1-3GlcNAcb1-2Mana1-6(GlcNAcb1-4)(Neu5Aca2-3Galb1-3GlcNAcb1-2Mana1-3)Manb1-4GlcNAcb1-4GlcNAc-Sp21	11.4741	4.54972	39.652	13.9333	10.1842	73.0928	5.13197	2.06796	40.2956	12.7153	5.52076	43.4183	-9.406	9.50751	-101.079	-5.85535	2.02063	-34.5091	10.4912	29.6345	282.472
Lewis	488	Neu5Aca2-6Galb1-4GlcNAcb1-6(Fuca1-2Galb1-4(Fuca1-3)GlcNAcb1-3)Galb1-4Glc-Sp21	5.0268	2.11745	42.1233	6.35062	7.98386	125.718	18.1098	6.69791	36.985	1.61227	3.36086	208.455	50.952	13.104	25.7183	14.3965	14.0208	97.391	26.7564	25.3771	94.8448
Type 1 chain	489	Galb1-3GlcNAcb1-6GalNAca-Sp14	7.98197	2.01038	25.1865	14.3487	10.3576	72.1849	16.5906	8.97049	54.0697	9.97425	7.01283	70.3094	-2.89495	2.74318	-94.7576	-1.74527	10.3585	-593.517	51.6874	56.9245	110.132
alpha Gal	490	Gala1-3Galb1-3GlcNAcb1-6GalNAca-Sp14	3.64697	4.18872	114.855	6.09633	2.08037	34.125	14.6927	10.7412	73.1058	0.785	1.8101	230.586	19.3664	13.3768	69.0723	-4.5316	7.43814	-164.139	38.0622	29.7375	78.1288
Lewis	491	Galb1-3(Fuca1-4)GlcNAcb1-6GalNAca-Sp14	1.5365	4.06955	264.858	10.9035	3.33299	30.5681	3.5277	2.06715	58.5976	10.1189	2.37838	23.5043	3.58223	2.15209	60.0769	8.92365	9.48704	106.313	50.797	18.1186	35.6686
Sialylated Glycans	492	Neu5Aca2-3Galb1-3GlcNAcb1-6GalNAca-Sp14	1.0927	6.84763	626.671	10.6603	7.1665	67.2261	4.6278	2.3328	50.4083	0.37395	3.75199	1003.34	14.9622	8.19212	54.7521	7.92548	4.37918	55.2545	2.78603	7.64869	274.538
Sulfated glycans	493	(3S)Galb1-3(Fuca1-4)GlcNAcb-Sp0	13.5666	3.09966	22.8478	14.1088	13.3782	94.8216	2.56347	5.80377	226.402	5.58903	5.6478	101.052	5.62005	9.34	166.191	9.6008	12.741	132.708	6.12312	15.9677	260.776
Lewis	494	Galb1-4(Fuca1-3)GlcNAcb1-6(Neu5Aca2-6(Neu5Aca2-3Galb1-3)GlcNAcb1-3)Galb1-4Glc-Sp21	3.61483	2.78461	77.033	2.9982	3.22791	107.661	6.78732	0.821073	12.0972	13.3238	14.9887	112.496	6.4532	11.0303	170.928	112.599	197.555	175.45	12.2839	9.87446	80.3852
H antigen	495	Fuca1-2Galb1-4GlcNAcb1-6GalNAca-Sp14	4.0176	4.048	100.757	6.44925	3.43278	53.2276	76.3636	76.5867	100.292	946.82	383.94	40.5505	3539.87	375.887	10.6187	1603.83	72.7963	4.53891	132.921	108.699	81.7771
alpha Gal	496	Gala1-3Galb1-4GlcNAcb1-6GalNAca-Sp14	2.4545	10.8425	441.739	1.41423	3.24779	229.652	7.75905	9.49895	122.424	1.04053	0.847266	81.4268	6.23237	2.69907	43.3073	5.47312	9.02715	164.936	22.4401	16.8675	75.1667
Lewis	497	Galb1-4(Fuca1-3)GlcNAcb1-2Mana-Sp0	1.71933	6.17894	359.382	0.07435	6.14331	8262.69	6.38095	8.97471	140.648	-2.63627	2.18226	-82.7783	2.18335	6.25767	286.609	4.31502	10.3388	239.601	-17.7045	20.561	-116.135
Sulfated glycans	498	Fuca1-2(6S)Galb1-3GlcNAcb-Sp0	1.43825	2.97572	206.899	5.3002	1.50431	28.3822	5.50585	7.49135	136.062	6.46272	6.0008	92.8524	-0.420425	2.283	-543.023	4.949	3.70428	74.8491	11.5873	6.77266	58.4492
Blood group B	499	Gala1-3(Fuca1-2)Galb1-4GlcNAcb1-6GalNAca-Sp14	5.88982	3.31466	56.2778	13.0113	3.09182	23.7627	5.735	7.82244	136.398	10.129	12.896	127.318	24.4661	12.8319	52.4479	3.29732	4.42714	134.264	25.3567	16.8223	66.3426
H antigen	500	Fuca1-2Galb1-4GlcNAcb1-2Mana-Sp0	10.7208	11.1548	104.048	3.35725	3.842	114.439	-1.5393	1.81432	-117.867	4.20552	3.72309	88.5285	9.5169	4.16816	43.7975	7.24728	9.2546	127.698	96.0063	95.4681	99.4394
Sulfated glycans	501	Fuca1-2Galb1-3(6S)GlcNAcb-Sp0	5.03685	6.07179	120.547	9.9104	8.8979	89.7835	1.79025	8.35939	466.94	3.43848	5.61723	163.364	8.79118	15.382	174.971	4.56595	4.62155	101.218	33.3825	15.7383	47.1453
Sulfated glycans	502	Fuca1-2(6S)Galb1-3(6S)GlcNAcb-Sp0	1.2025	2.14092	178.039	14.5653	8.92266	61.2599	19.8298	10.4347	52.6214	8.69648	9.28058	106.717	5.01335	3.38347	67.4891	9.81113	5.13491	52.3376	8.94975	8.05281	89.978
Sulfated glycans	503	Neu5Aca2-6GalNAcb1-4(6S)GlcNAcb-Sp8	5.63662	6.8789	122.039	5.16657	5.14919	99.6635	-0.31445	3.3661	-1070.47	2.3211	4.20652	181.23	14.4634	15.7634	108.988	4.95375	5.98729	120.864	10.9211	12.958	118.651
Sulfated glycans	504	GalNAcb1-4(Fuca1-3)(6S)GlcNAcb-Sp8	5.60693	2.03454	36.2862	11.3866	5.14303	45.1675	5.33045	6.78348	127.259	14.7576	5.63543	38.1867	34.4115	63.9297	185.78	-0.30325	10.8163	-3566.8	19.3733	15.8117	81.6159
Sulfated glycans	505	(3S)GalNAcb1-4(Fuca1-3)GlcNAcb-Sp8	4.35032	6.15646	141.517	15.9356	10.3955	65.2343	29.8632	10.9642	36.7148	16.3702	9.10696	55.6314	14.7956	16.2121	109.574	6.32892	4.51307	71.3087	140.837	64.7708	45.99
Blood group O	506	Fuca1-2Galb1-3GlcNAcb1-6(Fuca1-2Galb1-3GlcNAcb1-3)GalNAca-Sp14	4.56387	4.77139	104.547	9.3497	7.04165	75.3142	5.15448	8.25984	160.246	12.8413	11.6838	90.9858	15.1278	19.1788	126.779	201.797	467.198	231.519	-5.3492	37.379	-698.777
Blood group A	507	GalNAca1-3(Fuca1-2)Galb1-3GlcNAcb1-6GalNAca-Sp14	6.58207	6.76831	102.829	0.4693	4.58489	976.964	3.19245	14.6692	459.497	8.112	7.96823	98.2277	6.90255	13.6003	197.034	4.1061	4.64243	113.062	-24.5726	22.5247	-91.6659
complex N-glycan	508	GlcNAcb1-6(GlcNAcb1-2)Mana1-6(GlcNAcb1-4)(GlcNAcb1-4(GlcNAcb1-2)Mana1-3)Manb1-4GlcNAcb1-4(Fuca1-6)GlcNAc-Sp21	4.34897	4.76047	109.462	7.28913	2.45841	33.7271	6.06575	3.8296	63.1348	14.6707	15.5229	105.809	-3.94615	4.63745	-117.518	-4.43415	3.32454	-74.9757	-19.315	10.8739	-56.2975
complex N-glycan	509	Galb1-4GlcNAcb1-6(Galb1-4GlcNAcb1-2)Mana1-6(GlcNAcb1-4)Galb1-4GlcNAcb1-4(Gal b1-4GlcNAcb1-2)Mana1-3)Manb1-4GlcNAcb1-4(Fuca1-6)GlcNAc-Sp21	3.42453	3.64487	106.434	-0.027575	1.33861	-4854.44	0.762325	9.19183	1205.76	3.86542	2.60182	67.31	90.1236	60.1516	66.7435	1.93917	1.23612	63.7448	-18.8979	12.1231	-64.1507
Type 1 Chain	510	Galb1-3GlcNAca1-3Galb1-4GlcNAcb-Sp8	6.38922	8.01924	125.512	6.58085	4.84916	73.686	8.4434	4.46116	52.8361	10.5464	3.89125	36.8965	0.317175	3.30212	1041.1	3.34493	8.05804	240.904	15.7077	27.2696	173.607
Sulfated glycans	511	Galb1-3(6S)GlcNAcb-Sp8	14.2131	1.35901	9.56169	-1.3774	2.99767	-217.633	1.4777	2.51473	170.178	7.91357	7.94735	100.427	16.6683	5.91625	35.4941	29.0421	12.5574	43.2384	29.5188	8.147	27.5994
Sulfated glycans	512	(6S)(4S)GalNAcb1-4GlcNAc-Sp8	16.1596	11.2515	69.6271	7.4213	4.28844	57.7855	8.2203	8.46806	103.014	6.93815	7.39235	106.546	-0.583925	5.25045	-899.165	7.70335	5.42696	70.4493	102.329	74.9385	73.233
Sulfated glycans	513	(6S)GalNAcb1-4GlcNAc-Sp8	8.764	3.54455	40.4444	10.0617	2.80675	27.8953	8.58245	6.89146	80.2971	12.6245	8.5697	67.8815	42.946	32.5922	75.8912	1.3376	14.4279	1078.64	59.9051	12.0189	20.0633
Sulfated glycans	514	(3S)GalNAcb1-4(3S)GlcNAc-Sp8	14.7561	10.4075	70.5303	11.1737	8.15592	72.9921	4.76862	8.32948	174.673	10.2334	3.2095	31.3629	-1.9027	6.98319	-367.015	0.431175	4.92947	1143.26	31.4676	18.8667	59.9558
Sulfated glycans	515	GalNAcb1-4(6S)GlcNAc-Sp8	0.2104	3.39914	1615.56	6.78162	2.86534	42.2515	2.79495	2.91148	104.169	3.727	3.48834	93.5965	13.5788	11.4061	83.9987	1081.82	781.815	72.2687	-3.48505	7.78544	-223.396
Sulfated glycans	516	(3S)GalNAcb1-4GlcNAc-Sp8	5.6392	9.11904	161.708	-0.07025	4.78909	-6817.21	2.46402	5.51613	223.867	16.1856	6.35612	39.2702	4.36377	4.17015	95.563	22.5708	36.429	161.399	1.13542	6.03371	531.406
Sulfated glycans	517	(4S)GalNAcb-Sp10	2.8655	3.25735	113.675	4.39482	7.73973	176.11	9.76638	7.73231	79.1728	10.512	7.6037	72.3335	18.9265	7.40929	39.1478	214.706	461.729	215.052	-16.0714	10.374	-64.5497
Phosphorylated glycans	518	Galb1-4(6P)GlcNAcb-Sp0	8.10265	2.09641	25.8731	3.73217	3.28996	88.1512	6.70317	10.6962	159.569	21.7162	17.8186	82.0522	1066.64	223.098	20.916	1298.1	112.456	8.66319	128.663	167.313	130.04
Phosphorylated glycans	519	(6P)Galb1-4GlcNAcb-SP0	7.47082	2.06494	27.64	4.7657	2.56948	53.9161	2.55085	2.43415	95.4249	0.33545	2.2162	660.665	-0.5512	5.52025	-1001.5	5.90618	11.6575	197.379	4.05803	36.1999	892.057
Blood group A	520	GalNAca1-3(Fuca1-2)Galb1-4GlcNAcb1-6GalNAc-Sp14	5.6881	13.2125	232.283	7.43527	8.02039	107.869	18.427	11.9904	65.0694	6.37575	4.10971	64.4585	0.422225	2.77276	656.702	-5.68313	4.00422	-70.4581	1.82122	28.1208	1544.06
Sialylated Glycans	521	Neu5Aca2-6Galb1-4GlcNAcb1-2Man-Sp0	2.01232	2.08131	103.428	16.3232	20.2765	124.219	20.7058	2.5444	12.2884	6.78025	2.36165	34.8314	-1.68172	6.26374	-372.459	-2.6448	5.35156	-202.343	-22.581	8.9577	-39.6691
alpha Gal	522	Gala1-3Galb1-4GlcNAcb1-2Mana-Sp0	5.7857	11.4152	197.3	9.74733	9.89596	101.525	14.5287	5.88175	40.4837	7.04575	2.15988	30.6551	-4.0762	8.08888	-198.442	9.3674	13.7897	147.209	-9.46443	4.03493	-42.6326
Blood group B	523	Gala1-3(Fuca1-2)Galb1-4GlcNAcb1-2Mana-Sp0	5.5503	8.34787	150.404	6.8845	3.2935	47.8393	7.89512	5.39176	68.2923	0.44445	2.2917	515.627	-0.144725	8.87599	-6133	3.18915	7.34965	230.458	-10.5209	17.0898	-162.436
Blood group A	524	GalNAca1-3(Fuca1-2)Galb1-4 GlcNAcb1-2Mana-Sp0	-1.48143	2.83274	-191.217	-1.64805	1.97881	-120.07	5.18888	6.17542	119.013	-4.16927	5.21042	-124.972	-17.7927	5.0997	-28.6617	-0.7742	11.6669	-1506.97	-2.32975	27.8211	-1194.17
Type 1 chain	525	Galb1-3GlcNAcb1-2Mana-Sp0	11.7038	10.299	87.9974	16.16	8.05701	49.8578	8.82343	12.0464	136.528	-2.53797	1.53858	-60.6223	-8.72685	3.1563	-36.1677	-0.6033	9.80841	-1625.79	3.17695	12.5962	396.486
Blood group B	526	Gala1-3(Fuca1-2)Galb1-3GlcNAcb1-6GalNAc-Sp14	3.4036	2.70097	79.3563	10.3377	4.75714	46.0176	3.63872	3.14845	86.5261	7.1178	6.16409	86.6011	2.17353	2.83548	130.455	-2.58257	24.0423	-930.942	5.64115	11.5529	204.798
Sialylated Glycans	527	Neu5Aca2-3Galb1-3GlcNAcb1-2Mana-Sp0	-0.229975	2.80303	-1218.84	20.4872	19.0762	93.113	4.18338	1.82131	43.5369	12.2569	9.63565	78.6139	19.2942	16.6746	86.4233	8.72907	4.0029	45.8571	-27.4932	21.1604	-76.966
alpha Gal	528	Gala1-3Galb1-3GlcNAcb1-2Mana-Sp0	7.5893	2.07927	27.3974	7.4023	6.18046	83.4938	18.2057	6.9929	38.4105	7.6635	5.45549	71.1879	16.5754	18.0191	108.71	29.5851	19.28	65.1679	60.3266	19.608	32.5031
LDN	529	GalNAcb1-4GlcNAcb1-2Mana-Sp0	0.58825	6.36259	1081.61	12.663	14.3013	112.938	8.12257	7.95685	97.9597	13.24	13.838	104.517	70.3313	56.0016	79.6254	418.158	502.071	120.067	42.8797	70.1778	163.662
Sialylated Glycans	530	Neu5Aca2-3Galb1-3GlcNAcb1-4Galb1-4Glcb-Sp0	9.73412	7.03772	72.2995	11.154	13.382	119.975	5.31395	5.54565	104.36	5.89393	3.81452	64.7195	12.6376	6.47917	51.269	-1.81268	6.44484	-355.543	25.6697	41.6524	162.263
complex N-glycan	531	GlcNAcb1-2 Mana1-6(GlcNAcb1-4)(GlcNAcb1-2Mana1-3)Manb1-4GlcNAcb1-4(Fuca1-6)GlcNAc-Sp21	8.49395	2.85556	33.6187	2.26185	5.96784	263.848	13.5237	12.3414	91.2572	4.52438	4.2504	93.9446	-6.16525	5.43124	-88.0944	0.05355	9.77065	18245.9	-23.7195	12.0216	-50.6822
complex N-glycan	532	Galb1-4GlcNAcb1-2 Mana1-6(GlcNAcb1-4)(Galb1-4GlcNAcb1-2Mana1-3)Manb1-4GlcNAcb1-4(Fuca1-6)GlcNAc-Sp21	4.23157	6.50119	153.635	5.7823	7.20462	124.598	10.5376	8.17988	77.6252	2.16585	9.11508	420.854	1.39332	11.7818	845.591	-5.25902	8.52294	-162.063	-0.358575	25.0784	-6993.91
complex N-glycan	533	Galb1-4GlcNAcb1-2 Mana1-6(Galb1-4GlcNAcb1-4)(Galb1-4GlcNAcb1-2Mana1-3)Manb1-4GlcNAcb1-4(Fuca1-6)GlcNAc-Sp21	1.20605	7.20521	597.422	7.88988	3.95438	50.1197	0.267425	2.39538	895.72	-3.8602	3.44786	-89.3183	244.236	110.399	45.2019	1.8885	12.3014	651.385	-29.3245	31.7521	-108.279
Lewis	534	Fuca1-4(Galb1-3)GlcNAcb1-2 Mana-Sp0	9.86235	8.10469	82.1781	7.14205	1.70171	23.8266	4.25293	3.58366	84.2634	4.3443	8.16891	188.037	-4.07682	9.7224	-238.48	18.2885	18.0504	98.698	3.4317	11.9862	349.28
Lewis	535	Neu5Aca2-3Galb1-4(Fuca1-3)GlcNAcb1-2Mana-Sp0	16.339	10.1839	62.3287	7.05078	11.1478	158.107	2.4497	9.29222	379.321	10.4593	7.17485	68.5979	12.1278	8.91403	73.5008	15.2867	13.8894	90.8592	14.2552	8.46663	59.3932
Polylactosamine	536	GlcNAcb1-3Galb1-4GlcNAcb1-6(GlcNAcb1-3)Galb1-4GlcNAc-Sp0	6.05805	1.83511	30.292	2.27315	1.62223	71.3647	9.54417	3.79009	39.711	2.02505	7.01426	346.375	13.7334	18.4747	134.525	20.7867	22.6818	109.117	13.5116	10.925	80.8565
Blood group A	537	GalNAca1-3(Fuca1-2)Galb1-3GalNAcb1-3Gala1-4Galb1-4Glc-Sp21	6.327	4.0923	64.6799	12.6832	4.82916	38.0751	15.5818	10.8247	69.47	3.40782	3.78158	110.968	5.2474	3.179	60.5824	187.559	365.557	194.902	14.502	15.8697	109.431
Blood group B	538	Gala1-3(Fuca1-2)Galb1-3GalNAcb1-3Gala1-4Galb1-4Glc-Sp21	9.3514	3.36138	35.9452	11.2567	10.0029	88.8619	3.93297	3.03467	77.1597	8.597	4.82149	56.0834	8.71833	9.52288	109.228	11.3414	8.65141	76.2818	19.4412	9.90047	50.9252
Globo	539	Galb1-3GalNAcb1-3Gal-Sp21	14.9945	11.1059	74.0661	3.59125	7.69322	214.221	4.4047	2.91526	66.1852	1.14345	6.26044	547.505	2.53875	10.7183	422.187	2.36172	15.7011	664.816	11.5253	17.6842	153.438
polylactosamine N-glycan	540	GlcNAcb1-3Galb1-4GlcNAcb1-2Mana1-6(GlcNAcb1-3Galb1-4GlcNAcb1-2Mana1-3)Manb1-4GlcNAcb1-4GlcNAcb-Sp12	13.0565	3.79767	29.0864	6.38075	5.2726	82.6329	2.43357	5.1451	211.421	3.5353	5.39455	152.591	-12.8629	9.26603	-72.0367	-9.717	5.54946	-57.1109	-9.46732	10.6604	-112.602
polylactosamine N-glycan	541	GlcNAcb1-3Galb1-4GlcNAcb1-2Mana1-6(GlcNAcb1-3Galb1-4GlcNAcb1-2Mana1-3)Manb1-4GlcNAcb1-4GlcNAcb-Sp25	1.03748	3.49453	336.831	13.7574	10.8243	78.6797	16.0012	18.4639	115.39	5.87392	2.94613	50.156	15.6935	16.7001	106.414	44.5476	89.3663	200.609	26.9566	38.9139	144.357
polylactosamine N-glycan	542	Galb1-4GlcNAcb1-3Galb1-4GlcNAcb1-2Mana1-6(Galb1-4GlcNAcb1-3Galb1-4GlcNAcb1-2Mana1-3)Manb1-4GlcNAcb1-4GlcNAcb-Sp12	21.1719	16.5444	78.1433	9.723	10.062	103.486	6.7744	4.58216	67.6393	7.48145	7.86323	105.103	-9.24932	3.82623	-41.3677	-9.88265	14.4952	-146.674	6.55623	16.0223	244.383
polylactosamine N-glycan	543	Galb1-4GlcNAcb1-3Galb1-4GlcNAcb1-2Mana1-6(Galb1-4GlcNAcb1-3Galb1-4GlcNAcb1-2Mana1-3)Manb1-4GlcNAcb1-4GlcNAcb-Sp24	2.177	2.37845	109.253	4.5586	3.2196	70.627	676.876	1336.13	197.396	8.2157	10.4358	127.022	-1.1212	20.9191	-1865.78	-20.7906	5.69259	-27.3806	-38.591	13.0072	-33.7052
Sialylated Glycans	544	Neu5Gca2-3Galb1-4GlcNAcb1-3Galb1-4GlcNAcb1-2Mana1-6(Neu5Gca2-3Galb1-4GlcNAcb1-3Galb1-4GlcNAcb1-2Mana1-3)Manb1-4GlcNAcb1-4GlcNAcb-Sp24	5.5777	7.94931	142.52	10.546	3.06462	29.0597	5.90838	4.15472	70.3192	10.5353	5.31343	50.4346	-14.8331	5.9546	-40.1441	-0.475875	11.1476	-2342.55	-5.06875	7.1487	-141.035
Blood group O	545	Fuca1-2Galb1-4GlcNAcb1-3Galb1-4GlcNAcb1-2Mana1-6(Fuca1-2Galb1-4GlcNAcb1-3Galb1-4GlcNAcb1-2Mana1-3)Manb1-4GlcNAcb1-4GlcNAcb-Sp24	4.75868	3.69188	77.5822	11.5369	6.2724	54.3681	283.478	306.865	108.25	1243.65	1317.6	105.946	4539.44	2510.34	55.3006	5449.53	382.397	7.01707	2512.83	1319.52	52.5113
polylactosamine N-glycan	546	GlcNAcb1-3Galb1-4GlcNAcb1-3Galb1-4GlcNAcb1-2Mana1-6(GlcNAcb1-3Galb1-4GlcNAcb1-3Galb1-4GlcNAcb1-2Mana1-3)Manb1-4GlcNAcb1-4GlcNAcb-Sp12	4.8967	4.36037	89.0471	7.13595	4.13863	57.9969	13.8271	3.86006	27.9167	-2.01675	4.56867	-226.536	-6.1422	2.23637	-36.4099	1.06083	8.21751	774.634	-4.76353	25.8029	-541.676
polylactosamine N-glycan	547	GlcNAcb1-3Galb1-4GlcNAcb1-3Galb1-4GlcNAcb1-2Mana1-6(GlcNAcb1-3Galb1-4GlcNAcb1-3Galb1-4GlcNAcb1-2Mana1-3)Manb1-4GlcNAcb1-4GlcNAcb-Sp25	5.34132	4.81041	90.0603	0.555425	2.63627	474.641	7.30927	7.3001	99.8745	-7.9808	7.12582	-89.287	-11.8097	3.70406	-31.3645	15.944	2.99392	18.7778	-11.2084	11.8817	-106.007
polylactosamine N-glycan	548	Galb1-4GlcNAcb1-3Galb1-4GlcNAcb1-3Galb1-4GlcNAcb1-2Mana1-6(Galb1-4GlcNAcb1-3Galb1-4GlcNAcb1-3Galb1-4GlcNAcb1-2Mana1-3)Manb1-4GlcNAcb1-4GlcNAcb-Sp12	13.826	14.1048	102.017	14.5051	8.6445	59.5962	13.3769	12.0182	89.8428	8.30222	14.7664	177.861	45.4502	42.9637	94.5293	323.589	396.754	122.611	3.18305	40.8786	1284.26
polylactosamine N-glycan	549	Galb1-4GlcNAcb1-3Galb1-4GlcNAcb1-3Galb1-4GlcNAcb1-2Mana1-6(Galb1-4GlcNAcb1-3Galb1-4GlcNAcb1-3Galb1-4GlcNAcb1-2Mana1-3)Manb1-4GlcNAcb1-4GlcNAcb-Sp24	1.63837	2.31497	141.296	0.374075	5.68803	1520.56	7.1015	11.2842	158.899	14.7814	6.42506	43.4671	2130.94	344.345	16.1593	3.33303	5.16599	154.994	-17.5348	58.1925	-331.868
polylactosamine N-glycan	550	GlcNAcb1-3Galb1-4GlcNAcb1-3Galb1-4GlcNAcb1-3Galb1-4GlcNAcb1-2Mana1-6(GlcNAcb1-3Galb1-4GlcNAcb1-3Galb1-4GlcNAcb1-3Galb1-4GlcNAcb1-2Mana1-3)Manb1-4GlcNAcb1-4GlcNAcb-Sp25	0.918475	3.28225	357.358	18.4109	13.5876	73.8021	15.1724	8.47984	55.8897	1.9648	4.85666	247.183	52.4685	32.7115	62.3451	40.8067	22.2939	54.6329	67.3688	25.4553	37.785
polylactosamine N-glycan	551	Galb1-4GlcNAcb1-3Galb1-4GlcNAcb1-3Galb1-4GlcNAcb1-3Galb1-4GlcNAcb1-2Mana1-6(Galb1-4GlcNAcb1-3Galb1-4GlcNAcb1-3Galb1-4GlcNAcb1-3Galb1-4GlcNAcb1-2Mana1-3)Manb1-4GlcNAcb1-4GlcNAcb-Sp25	5.24108	5.17858	98.8076	16.4894	0.505913	3.06811	13.0818	5.84273	44.6629	30.5318	20.4103	66.8493	102.027	106.282	104.17	16.9429	5.20633	30.7288	40.2697	26.4445	65.6685
polylactosamine N-glycan	552	Galb1-3GlcNAcb1-3Galb1-4GlcNAcb1-2Mana1-6(Galb1-3GlcNAcb1-3Galb1-4GlcNAcb1-2Mana1-3)Manb1-4GlcNAcb1-4GlcNAc-Sp25	11.1194	20.2971	182.537	4.22555	1.81732	43.008	5.45885	16.5488	303.156	-3.01647	2.5079	-83.1401	63.4818	24.2047	38.1286	-2.96135	3.00479	-101.467	97.9047	57.9883	59.2294
polysialic acid	553	Neu5Gca2-8Neu5Gca2-3Galb1-4GlcNAc-Sp0	10.0282	6.16729	61.4998	5.55488	2.11447	38.0652	4.46285	6.58474	147.546	-0.885175	8.54095	-964.889	-8.58535	1.16837	-13.6089	-1.65165	4.3097	-260.933	6.90152	33.9006	491.204
polysialic acid	554	Neu5Aca2-8Neu5Gca2-3Galb1-4GlcNAc-Sp0	8.0017	8.12159	101.498	1.30285	4.5313	347.799	3.98572	6.99813	175.58	3.35803	8.24951	245.665	10.3406	9.42772	91.1721	8.19793	4.9235	60.0579	20.9084	6.83875	32.7081
polysialic acid	555	Neu5Gca2-8Neu5Aca2-3Galb1-4GlcNAc-Sp0	3.04252	4.60853	151.471	0.003825	9.93294	259685	4.9089	2.5387	51.7164	3.06567	5.23128	170.64	6.06505	5.17479	85.3214	3.1303	9.43064	301.27	6.59755	3.79542	57.5277
polysialic acid	556	Neu5Gca2-8Neu5Gca2-3Galb1-4GlcNAcb1-3Galb1-4GlcNAc-Sp0	5.8649	7.45454	127.104	11.4636	10.0735	87.8732	7.638	4.91882	64.3994	3.08642	3.01767	97.7724	86.016	45.9098	53.3736	7.32605	5.81006	79.3068	15.1325	5.49588	36.3184
polysialic acid	557	Neu5Gca2-8Neu5Gca2-6Galb1-4GlcNAc-Sp0	4.31905	6.46588	149.706	6.77882	6.18748	91.2766	4.4603	4.42031	99.1033	10.3943	2.35937	22.6986	-1.76543	4.49252	-254.472	18.736	10.3629	55.3101	13.8246	21.8699	158.195
polysialic acid	558	Neu5Aca2-8Neu5Aca2-3Galb1-4GlcNAc-Sp0	1.29107	9.69822	751.174	5.6528	13.3027	235.329	5.99365	4.61919	77.068	-4.42247	4.43055	-100.183	173.041	82.4492	47.6472	8.97188	6.83516	76.1843	13.8003	14.9141	108.071
polylactosamine N-glycan	559	GlcNAcb1-3Galb1-4GlcNAcb1-6(GlcNAcb1-3Galb1-4GlcNAcb1-2)Mana1-6(GlcNAcb1-3Galb1-4GlcNAcb1-2Man a1-3)Manb1-4GlcNAcb1-4GlcNAc-Sp24	6.65635	8.70672	130.803	7.45875	3.7107	49.7496	2.87667	5.48387	190.632	4.5042	8.89364	197.452	10.0911	21.2065	210.151	13.4136	15.4443	115.14	21.3998	11.356	53.0661
polylactosamine N-glycan	560	Galb1-4GlcNAcb1-3Galb1-4GlcNAcb1-6(Galb1-4GlcNAcb1-3Galb1-4GlcNAcb1-2)Mana1-6(Galb1-4GlcNAcb1-3Galb1-4GlcNAcb1-2Mana1-3)Mana1-4GlcNAcb1-4GlcNAc-Sp24	3.64685	3.00902	82.5101	9.17207	6.91925	75.4383	17.4794	10.7458	61.4766	136.887	194.97	142.431	3.47717	12.4209	357.213	1.8876	2.956	156.601	12.5768	21.4641	170.665
alpha Gal	561	Gala1-3Galb1-4GlcNAcb1-2Mana1-6(Gala1-3Galb1-4GlcNAcb1-2Mana1-3)Manb1-4GlcNAcb1-4GlcNAc-Sp24	8.7673	3.50441	39.9714	4.3255	1.46287	33.8197	5.97147	4.8148	80.63	14.1699	3.62247	25.5646	-5.4267	5.53441	-101.985	26.0093	25.4932	98.0156	41.3103	52.0681	126.041
Core 2	562	GlcNAcb1-3Galb1-4GlcNAcb1-6(GlcNAcb1-3Galb1-3)GalNAca-Sp14	2.32775	7.08234	304.257	5.53413	7.1101	128.477	-2.84615	1.38857	-48.7877	5.00573	9.69787	193.736	4.40092	4.9106	111.581	535.43	673.142	125.72	25.4334	23.9998	94.3631
beta GalNAc	563	GalNAcb1-3GlcNAcb-Sp0	1.914	6.32533	330.477	9.3551	4.65122	49.7186	2.06072	6.69315	324.796	28.3734	11.158	39.3257	5.9624	6.17369	103.544	1.52072	3.62194	238.172	50.7072	42.6411	84.0928
LDN	564	GalNAcb1-4GlcNAcb1-3GalNAcb1-4GlcNAcb-Sp0	5.25162	1.4876	28.3264	1.49868	7.01749	468.247	-5.62613	4.33131	-76.9858	3.13558	7.53498	240.306	4.84647	10.1998	210.459	133.02	273.175	205.364	-2.1559	28.3333	-1314.22
polylactosamine N-glycan	565	GlcNAcb1-3Galb1-4GlcNAcb1-3Galb1-4GlcNAcb1-3Galb1-4GlcNAcb1-3Galb1-4GlcNAcb1-2Mana1-6(GlcNAcb1-3Galb1-4GlcNAcb1-3Galb1-4GlcNAcb1-3Galb1-4GlcNAcb1-3Galb1-4GlcNAcb1-2Mana1-3)Manb1-4GlcNAcb1-4GlcNAcb-Sp25	4.11872	3.31832	80.5666	-3.56323	5.13192	-144.025	9.96045	7.09972	71.2791	10.4894	1.74779	16.6624	10.4901	10.2891	98.0848	-7.02198	4.75828	-67.7627	-3.0469	5.9644	-195.753
polylactosamine N-glycan	566	Galb1-4GlcNAcb1-3Galb1-4GlcNAcb1-3Galb1-4GlcNAcb1-3Galb1-4GlcNAcb1-3Galb1-4GlcNAcb1-2Mana1-6(Galb1-4GlcNAcb1-3Galb1-4GlcNAcb1-3Galb1-4GlcNAcb1-3Galb1-4GlcNAcb1-3Galb1-4GlcNAcb1-2Mana1-3)Manb1-4GlcNAcb1-4GlcNAcb-Sp25	14.6406	14.5086	99.0985	9.22252	3.99027	43.2666	9.35735	0.59637	6.37328	11.4656	3.51743	30.6782	831.635	416.527	50.0853	1635.54	158.903	9.71566	68.8241	53.3836	77.5653
Core 1	567	GlcNAb1-3Galb1-3GalNAc-Sp14	14.0926	2.12317	15.0658	8.91215	1.52583	17.1208	7.5692	4.61965	61.0322	6.4812	2.16921	33.4693	39.467	37.1766	94.1966	5.1137	12.2812	240.163	66.0142	58.7226	88.9545
Core 2	568	Galb1-3GlcNAcb1-6(Galb1-3)GalNAc-Sp14	6.25767	9.52488	152.211	3.89745	7.09246	181.977	4.48565	5.35306	119.338	9.02512	5.52124	61.1764	47.526	62.0739	130.61	159.416	289.651	181.695	24.2014	23.4022	96.6975
polylactosamine N-glycan	569	Galb1-4GlcNAcb1-3Galb1-4GlcNAcb1-3Galb1-4GlcNAcb1-3Galb1-4GlcNAcb1-3Galb1-4GlcNAcb1-3Galb1-4GlcNAcb1-2Mana1-6(Galb1-4GlcNAcb1-3Galb1-4GlcNAcb1-3Galb1-4GlcNAcb1-3Galb1-4GlcNAcb1-3Galb1-4GlcNAcb1-3Galb1-4GlcNAcb1-2Mana1-3)Manb1-4GlcNAcb1-4GlcNAcb-Sp25	16.3969	5.07962	30.9792	8.1785	6.59774	80.6718	10.7779	3.56667	33.0922	1.5578	7.11879	456.977	8.4227	3.52823	41.8896	1329.73	281.506	21.1701	84.4943	32.7976	38.8163
Sulfated glycans	570	(3S)GlcAb1-3Galb1-4GlcNAcb1-3Galb1-4Glc-Sp0	0.071225	2.64233	3709.83	6.41483	10.1153	157.687	-0.15545	6.6142	-4254.87	2.86667	3.09301	107.895	9.50072	4.45035	46.8422	9.52897	11.5946	121.677	27.612	26.2893	95.2096
Sulfated glycans	571	(3S)GlcAb1-3Galb1-4GlcNAcb1-2Mana-Sp0	5.21772	7.37847	141.412	14.469	7.62132	52.6735	5.90587	5.55225	94.0123	7.9987	11.3328	141.683	15.6218	6.49137	41.5533	13.1214	10.8667	82.8165	104.864	30.6231	29.2026
polylactosamine N-glycan	572	Galb1-3GlcNAcb1-3Galb1-4GlcNAcb1-3Galb1-4GlcNAcb1-6(Galb1-3GlcNAcb1-3Galb1-4GlcNAcb1-3Galb1-4GlcNAb1-2)Mana1-6(Galb1-3GlcNAcb1-3Galb1-4GlcNAcb1-3Galb1-4GlcNAcb1-2Mana1-3)Manb1-4GlcNAcb1-4(Fuca1-6)GlcNAcb-Sp24	1.86982	4.61615	246.876	8.78223	4.14691	47.2194	4.11472	4.6359	112.666	26.4892	16.4216	61.9936	46.4688	27.7297	59.6739	1.48023	10.2338	691.369	68.4782	43.1166	62.964
polylactosamine N-glycan	573	Galb1-3GlcNAcb1-3Galb1-4GlcNAcb1-6(Galb1-3GlcNAcb1-3Galb1-4GlcNAb1-2)Mana1-6(Galb1-3GlcNAcb1-3Galb1-4GlcNAcb1-2Mana1-3)Manb1-4GlcNAcb1-4(Fuca1-6)GlcNAcb-Sp24	5.91312	1.38761	23.4667	9.05915	10.3967	114.764	13.1855	6.26206	47.492	18.2932	17.2007	94.0282	17.158	12.5409	73.0908	-19.4617	27.241	-139.973	96.9934	123.773	127.61
polysialic acid	574	Neu5Aca2-8Neu5Aca2-3Galb1-3GalNAcb1-4(Neu5Aca2-3)Galb1-4Glc-Sp21	10.3371	3.25115	31.4512	10.124	4.97803	49.1705	2.05397	5.04314	245.531	15.8992	4.60875	28.9873	76.5239	31.3758	41.0012	34.6553	25.681	74.104	72.8448	42.9325	58.937
polylactosamine N-glycan	575	GlcNAcb1-3Galb1-4GlcNAcb1-2Mana1-6(GlcNAcb1-3Galb1-4GlcNAcb1-2Mana1-3)Manb1-4GlcNAcb1-4(Fuca1-6)GlcNAcb-Sp24	10.8921	4.18576	38.4294	6.51495	3.88619	59.6504	11.2927	14.5686	129.008	1.62483	2.1862	134.55	-2.74277	4.2876	-156.323	-5.99552	3.86307	-64.4326	-24.7373	23.7883	-96.1637
polylactosamine N-glycan	576	Galb1-4GlcNAcb1-3Galb1-4GlcNAcb1-2Mana1-6(Galb1-4GlcNAcb1-3Galb1-4GlcNAcb1-2Mana1-3)Manb1-4GlcNAcb1-4(Fuca1-6)GlcNAcb-Sp24	5.20747	7.45552	143.17	11.1377	8.73065	78.3881	9.45245	6.1907	65.4931	11.1317	1.44323	12.965	3.94053	6.07458	154.157	1294.63	300.804	23.2348	83.5141	71.5235	85.6425
polylactosamine N-glycan	577	GlcNAcb1-3Galb1-4GlcNAcb1-3Galb1-4GlcNAcb1-2Mana1-6(GlcNAcb1-3Galb1-4GlcNAcb1-3Galb1-4GlcNAcb1-2Mana1-3)Manb1-4GlcNAcb1-4(Fuca1-6)GlcNAcb-Sp24	9.5218	13.4707	141.472	12.8708	6.668	51.8072	7.04287	7.9919	113.475	4.44295	8.63893	194.441	7.0491	13.1523	186.581	598.56	695.997	116.279	41.3382	24.7829	59.9515
polylactosamine N-glycan	578	Galb1-4GlcNAcb1-3Galb1-4GlcNAcb1-3Galb1-4GlcNAcb1-2Mana1-6(Galb1-4GlcNAcb1-3Galb1-4GlcNAcb1-3Galb1-4GlcNAcb1-2Mana1-3)Manb1-4GlcNAcb1-4(Fuca1-6)GlcNAcb-Sp24	2.16223	2.1799	100.818	13.5233	2.83979	20.9993	26.0132	16.3188	62.7328	57.9804	73.5943	126.93	35.1174	45.3792	129.222	4.2245	5.06089	119.798	54.021	13.053	24.1628
polylactosamine N-glycan	579	GlcNAcb1-3Galb1-4GlcNAcb1-3Galb1-4GlcNAcb1-3Galb1-4GlcNAcb1-2Mana1-6(GlcNAcb1-3Galb1-4GlcNAcb1-3Galb1-4GlcNAcb1-3Galb1-4GlcNAcb1-2Mana1-3)Manb1-4GlcNAcb1-4(Fuca1-6)GlcNAcb-Sp24	8.46178	3.59761	42.516	14.1634	7.06871	49.9082	9.5881	7.52241	78.4557	5.9438	9.2181	155.088	20.5959	11.0129	53.4713	924.086	601.245	65.0637	17.3041	6.59085	38.0884
polylactosamine N-glycan	580	Galb1-4GlcNAcb1-3Galb1-4GlcNAcb1-3Galb1-4GlcNAcb1-3Galb1-4GlcNAcb1-2Mana1-6(Galb1-4GlcNAcb1-3Galb1-4GlcNAcb1-3Galb1-4GlcNAcb1-3Galb1-4GlcNAcb1-2Mana1-3)Manb1-4GlcNAcb1-4(Fuca1-6)GlcNAcb-Sp24	12.7991	17.1909	134.313	12.5755	2.90057	23.0653	6.82975	2.76554	40.4925	20.2421	22.3472	110.399	72.069	49.2466	68.3325	1169.87	53.6514	4.58609	46.0778	25.6421	55.6497
polylactosamine N-glycan	581	GlcNAcb1-3Galb1-4GlcNAcb1-3Galb1-4GlcNAcb1-3Galb1-4GlcNAcb1-3Galb1-4GlcNAcb1-2Mana1-6(GlcNAcb1-3Galb1-4GlcNAcb1-3Galb1-4GlcNAcb1-3Galb1-4GlcNAcb1-3Galb1-4GlcNAcb1-2Mana1-3)Manb1-4GlcNAcb1-4(Fuca1-6)GlcNAcb-Sp19	5.6691	4.50667	79.4953	12.1448	4.71246	38.8021	13.067	8.48598	64.9421	8.61995	2.74585	31.8546	26.8063	15.0028	55.9675	691.5	490.154	70.8827	105.468	37.7693	35.8111
polylactosamine N-glycan	582	Galb1-4GlcNAcb1-3Galb1-4GlcNAcb1-3Galb1-4GlcNAcb1-3Galb1-4GlcNAcb1-3Galb1-4GlcNAcb1-2Mana1-6(Galb1-4GlcNAcb1-3Galb1-4GlcNAcb1-3Galb1-4GlcNAcb1-3Galb1-4GlcNAcb1-3Galb1-4GlcNAcb1-2Mana1-3)Manb1-4GlcNAcb1-4(Fuca1-6)GlcNAcb-Sp19	10.6623	5.67297	53.206	10.8866	14.8709	136.598	20.681	5.10512	24.6851	40.2922	31.6267	78.4935	204.595	155.58	76.0431	1270.77	111.161	8.74754	106.188	37.0796	34.9188
polylactosamine N-glycan	583	Galb1-4GlcNAcb1-3Galb1-4GlcNAcb1-6(Galb1-4GlcNAcb1-3Galb1-4GlcNAb1-2)Mana1-6(Galb1-4GlcNAcb1-3Galb1-4GlcNAcb1-2Mana1-3)Manb1-4GlcNAcb1-4(Fuca1-6)GlcNAcb-Sp24	0.61935	3.49637	564.522	11.5276	7.52786	65.3028	8.80435	4.65693	52.8935	18.4992	10.6155	57.3832	140.543	51.4702	36.6223	1317.79	368.298	27.9482	40.8887	31.1806	76.2573
polylactosamine N-glycan	584	GlcNAcb1-3Galb1-4GlcNAcb1-3Galb1-4GlcNAcb1-6(GlcNAcb1-3Galb1-4GlcNAcb1-3Galb1-4GlcNAb1-2)Mana1-6(GlcNAcb1-3Galb1-4GlcNAcb1-3Galb1-4GlcNAcb1-2Mana1-3)Manb1-4GlcNAcb1-4(Fuca1-6)GlcNAcb-Sp24	17.107	1.76332	10.3076	16.1238	7.57275	46.9664	10.4171	3.82517	36.72	15.0926	1.73878	11.5207	12.0514	2.53531	21.0374	12.86	5.65772	43.9948	125.607	33.753	26.8719
polylactosamine N-glycan	585	Galb1-4GlcNAcb1-3Galb1-4GlcNAcb1-3Galb1-4GlcNAcb1-6(Galb1-4GlcNAcb1-3Galb1-4GlcNAcb1-3Galb1-4GlcNAb1-2)Mana1-6(Galb1-4GlcNAcb1-3Galb1-4GlcNAcb1-3Galb1-4GlcNAcb1-2Mana1-3)Manb1-4GlcNAcb1-4(Fuca1-6)GlcNAcb-Sp24	-2.0741	9.12971	-440.177	7.4534	5.71182	76.6338	7.16255	6.67742	93.2269	11.3599	3.32669	29.2845	1391.54	573.334	41.2013	5.87415	4.92139	83.7804	80.9558	62.1718	76.7973
polylactosamine N-glycan	586	GlcNAcb1-3Galb1-4GlcNAcb1-3Galb1-4GlcNAcb1-3Galb1-4GlcNAcb1-6(GlcNAcb1-3Galb1-4GlcNAcb1-3Galb1-4GlcNAcb1-3Galb1-4GlcNAb1-2)Mana1-6(GlcNAcb1-3Galb1-4GlcNAcb1-3Galb1-4GlcNAcb1-3Galb1-4GlcNAcb1-2Mana1-3)Manb1-4GlcNAcb1-4(Fuca1-6)GlcNAcb-Sp24	23.0542	8.16882	35.4332	18.6043	3.18315	17.1097	10.9718	13.0992	119.389	13.8928	3.7863	27.2537	42.9321	36.7553	85.6127	10.6248	8.00055	75.3005	1479.72	2794.07	188.824
polylactosamine N-glycan	587	Galb1-4GlcNAcb1-3Galb1-4GlcNAcb1-3Galb1-4GlcNAcb1-3Galb1-4GlcNAcb1-6(Galb1-4GlcNAcb1-3Galb1-4GlcNAcb1-3Galb1-4GlcNAcb1-3Galb1-4GlcNAb1-2)Mana1-6(Galb1-4GlcNAcb1-3Galb1-4GlcNAcb1-3Galb1-4GlcNAcb1-3Galb1-4GlcNAcb1-2Mana1-3)Manb1-4GlcNAcb1-4(Fuca1-6)GlcNAcb-Sp24	7.16882	3.99912	55.7848	9.55375	4.36477	45.6865	11.0049	7.3886	67.1392	46.0433	26.2941	57.1073	1526.95	406.403	26.6153	870.148	594.395	68.3096	101.554	61.5516	60.6099
polylactosamine N-glycan	588	GlcNAcb1-3Galb1-4GlcNAcb1-3Galb1-4GlcNAcb1-3Galb1-4GlcNAcb1-3Galb1-4GlcNAcb1-6(GlcNAcb1-3Galb1-4GlcNAcb1-3Galb1-4GlcNAcb1-3Galb1-4GlcNAcb1-3Galb1-4GlcNAb1-2)Mana1-6(GlcNAcb1-3Galb1-4GlcNAcb1-3Galb1-4GlcNAcb1-3Galb1-4GlcNAcb1-3Galb1-4GlcNAcb1-2Mana1-3)Manb1-4GlcNAcb1-4(Fuca1-6)GlcNAcb-Sp24	16.7934	10.4448	62.1954	17.4139	4.09458	23.5132	16.1096	10.1969	63.2968	14.2892	6.11176	42.7718	66.8338	89.3005	133.616	11.6408	6.34997	54.5493	55.3918	37.5553	67.7995
polylactosamine N-glycan	589	Galb1-4GlcNAcb1-3Galb1-4GlcNAcb1-3Galb1-4GlcNAcb1-3Galb1-4GlcNAcb1-3Galb1-4GlcNAcb1-6(Galb1-4GlcNAcb1-3Galb1-4GlcNAcb1-3Galb1-4GlcNAcb1-3Galb1-4GlcNAcb1-3Galb1-4GlcNAb1-2)Mana1-6(Galb1-4GlcNAcb1-3Galb1-4GlcNAcb1-3Galb1-4GlcNAcb1-3Galb1-4GlcNAcb1-3Galb1-4GlcNAcb1-2Mana1-3)Manb1-4GlcNAcb1-4(Fuca1-6)GlcNAcb-Sp24	21.7924	7.06749	32.431	2.91177	7.18955	246.913	10.2216	13.9755	136.725	39.7933	29.1848	73.3412	453.004	292.133	64.488	1344.64	43.7618	3.25453	60.1742	43.5948	72.4477
Core 3	590	Galb1-4GlcNAcb1-3Galb1-4GlcNAcb1-3GalNAca-Sp14	6.7643	4.41007	65.1963	5.91087	2.15928	36.5306	14.8543	8.41921	56.6787	6.8319	3.84492	56.2789	8.12425	7.40074	91.0945	3.42935	4.06817	118.628	28.7165	18.9709	66.0626
Core 2	591	Galb1-4GlcNAcb1-3Galb1-4GlcNAcb1-6(Galb1-3)GalNAca-Sp14	8.9021	8.23039	92.4544	5.34095	8.88573	166.37	5.90308	3.39504	57.5132	20.8286	16.3214	78.3606	14.5091	4.26765	29.4137	2128.67	635.225	29.8414	10.531	31.2887	297.11
Core 4	592	Galb1-4GlcNAcb1-3Galb1-4GlcNAcb1-6(Galb1-4GlcNAcb1-3Galb1-4GlcNAcb1-3)GalNAca-Sp14	9.84375	8.16994	82.9962	8.2959	6.82558	82.2765	264.818	126.8	47.8818	201.689	253.05	125.465	29.8867	13.2438	44.3134	2410.12	291.133	12.0796	13.5257	8.96579	66.2871
Core 3	593	Neu5Aca2-3Galb1-4GlcNAcb1-3Galb1-4GlcNAcb1-3GalNAca-Sp14	2.66488	6.01882	225.858	5.04705	2.08974	41.4052	4.18978	0.992684	23.693	8.2061	12.2502	149.282	19.9321	7.78359	39.0505	11.1616	7.72974	69.2531	26.0258	11.7598	45.185
Core 3	594	GlcNAcb1-3Galb1-4GlcNAcb1-3GalNAca-Sp14	7.78037	4.50357	57.8837	3.20683	6.22633	194.159	2.9158	3.69653	126.776	-0.995225	5.78329	-581.104	-6.33068	9.47858	-149.725	6.97012	13.5881	194.947	23.123	25.3592	109.671
Core 2	595	GlcNAcb1-3Galb1-4GlcNAcb1-6(Galb1-3)GalNAca-Sp14	11.6327	12.8678	110.618	5.56805	12.8194	230.231	8.52403	7.6119	89.2993	5.48575	4.14576	75.5732	22.8003	9.83361	43.1294	2.28415	3.40583	149.107	8.50688	15.8525	186.349
Core 2	596	GlcNAcb1-3Galb1-4GlcNAcb1-6(GlcNAcb1-3Galb1-4GlcNAcb1-3)GalNAca-Sp14	16.8704	13.09	77.5913	13.3059	7.61941	57.2633	20.0855	15.8934	79.1286	14.8267	5.89716	39.7738	8.1539	4.89455	60.027	466.212	522.233	112.016	8.99755	24.5297	272.626
Core 2	597	Neu5Aca2-3Galb1-4GlcNAcb1-3Galb1-4GlcNAcb1-6(Neu5Aca2-3Galb1-4GlcNAcb1-3Galb1-4GlcNAcb1-3)GalNAca-Sp14	17.1056	15.3824	89.9263	10.5963	4.5168	42.6262	24.2719	27.3623	112.732	46.4913	27.2203	58.5491	640.934	550.935	85.9582	1576.88	92.3513	5.85658	62.0258	126.485	203.923
Core 1	598	Neu5Aca2-6Galb1-4GlcNAcb1-3Galb1-4GlcNAcb1-3GalNAca-Sp14	7.15852	3.66854	51.2471	-0.25205	8.62829	-3423.25	6.2184	6.29475	101.228	12.3104	8.07113	65.5633	11.8732	22.3748	188.448	18.1427	20.9006	115.201	36.3227	38.9882	107.338
Core 1	599	GlcNAcb1-3Galb1-4GlcNAcb1-3Galb1-4GlcNAcb1-3GalNAca-Sp14	4.9914	9.22906	184.899	12.7239	2.93688	23.0816	9.67093	7.67296	79.3405	2.09997	3.512	167.24	27.7592	12.3894	44.6319	10.1295	9.74673	96.2217	39.4417	46.5583	118.043
Core 1	600	Galb1-4GlcNAcb1-3Galb1-3GalNAca-Sp14	-2.3611	3.04194	-128.836	0.01315	2.43909	18548.2	7.43427	9.29737	125.061	11.505	13.9414	121.177	6.1713	11.3465	183.859	-12.1208	10.2523	-84.584	32.1766	85.945	267.104
Core 2	601	Neu5Aca2-3Galb1-4GlcNAcb1-3Galb1-4GlcNAcb1-6(Galb1-3)GalNAca-Sp14	3.55997	5.60994	157.584	3.3802	1.71491	50.7339	11.45	10.0079	87.4047	3.65905	2.59051	70.7972	7.24413	5.3726	74.1649	8.29227	6.97033	84.0581	13.4861	17.2339	127.791
Core 2	602	Neu5Aca2-6Galb1-4GlcNAcb1-3Galb1-4GlcNAcb1-6(Galb1-3)GalNAca-Sp14	1.96033	2.56098	130.64	9.29768	9.11114	97.9938	73.5349	79.6723	108.346	121.369	93.6884	77.1927	39.6467	30.6984	77.4299	21.1235	23.7941	112.643	109.362	59.5065	54.4124
Core 2	603	Neu5Aca2-6Galb1-4GlcNAcb1-6(Galb1-3)GalNAca-Sp14	15.5148	4.82358	31.0903	9.85678	9.44158	95.7877	9.02482	19.6958	218.24	13.8228	1.62282	11.7401	46.7456	31.5357	67.4623	9.7792	11.8812	121.495	63.7803	30.4269	47.7058
polylactosamine N-glycan	604	Neu5Aca2-3Galb1-4GlcNAcb1-3Galb1-4GlcNAcb1-2Mana1-6(Neu5Aca2-3Galb1-4GlcNAcb1-3Galb1-4GlcNAcb1-2Mana1-3)Manb1-4GlcNAcb1-4GlcNAcb-Sp12	14.1727	13.0055	91.7649	6.05945	10.2947	169.895	3.9271	2.58195	65.747	0.7433	2.29457	308.7	0.09285	2.39602	2580.53	0.856475	1.03784	121.176	28.7973	9.29153	32.2653
Core 2	605	GlcNAcb1-6(Neu5Aca2-3Galb1-3)GalNAca-Sp14	-0.117475	3.025	-2575.02	5.64362	8.91103	157.895	8.14895	15.9112	195.255	3.9841	6.22048	156.133	2.02288	6.78027	335.18	287.943	487.651	169.357	-4.86205	22.0287	-453.074
Core 4	606	Neu5Aca2-6Galb1-4GlcNAcb1-3Galb1-4GlcNAcb1-6(Neu5Aca2-6Galb1-4GlcNAcb1-3Galb1-4GlcNAcb1-3)GalNAca-Sp14	0.62615	0.520957	83.2	7.85887	6.95273	88.4697	10.8795	6.72502	61.8139	281.54	205.212	72.8892	1.51267	2.47909	163.888	9.40025	7.05263	75.026	18.3117	8.67772	47.3889
polylactosamine N-glycan	607	Neu5Aca2-6Galb1-4GlcNAcb1-3Galb1-4GlcNAcb1-3Galb1-4GlcNAcb1-2Mana1-6(Neu5Aca2-6Galb1-4GlcNAcb1-3Galb1-4GlcNAcb1-3Galb1-4GlcNAcb1-2Mana1-3)Manb1-4GlcNAcb1-4GlcNAcb-Sp12	8.76765	5.45149	62.1773	45.8567	33.8662	73.8523	310.126	185.869	59.9335	3063.23	892.359	29.1313	16.8061	5.65238	33.6328	5.37957	6.05747	112.601	35.2082	18.2475	51.8274
polylactosamine N-glycan	608	Neu5Aca2-3Galb1-4GlcNAcb1-3Galb1-4GlcNAcb1-3Galb1-4GlcNAcb1-2Mana1-6(Neu5Aca2-3Galb1-4GlcNAcb1-3Galb1-4GlcNAcb1-3Galb1-4GlcNAcb1-2Mana1-3)Manb1-4GlcNAcb1-4GlcNAcb-Sp12	8.69877	1.29598	14.8985	6.89203	4.08447	59.2638	6.42258	6.7651	105.333	6.69585	4.89143	73.0516	8.79547	5.45091	61.974	485.631	966.092	198.935	28.059	43.3384	154.455
polylactosamine N-glycan	609	Neu5Aca2-6Galb1-4GlcNAcb1-3Galb1-4GlcNAcb1-2Mana1-6(Neu5Aca2-6Galb1-4GlcNAcb1-3Galb1-4GlcNAcb1-2Mana1-3)Manb1-4GlcNAcb1-4GlcNAcb-Sp12	17.5197	9.53466	54.4224	13.6685	6.88192	50.3487	99.0129	58.0022	58.5805	111.288	98.2285	88.265	6.87812	5.35802	77.8994	7.59242	1.43302	18.8743	41.2993	7.13006	17.2643
GlcNAc-R	610	GlcNAcb1-3Fuca-Sp21	9.33708	3.83802	41.1051	1.18542	1.70106	143.497	3.38927	2.11345	62.3569	6.49805	6.79688	104.599	16.2758	5.5236	33.9376	83.0541	132.355	159.361	22.8065	11.7151	51.3674
Ganglioside	611	Galb1-3GalNAcb1-4(Neu5Aca2-8Neu5Aca2-8Neu5Aca2-3)Galb1-4Glcb-Sp21	5.4096	1.43292	26.4884	0.158925	4.4518	2801.2	5.90642	3.23095	54.7023	9.35653	7.00299	74.8461	-3.13758	8.83743	-281.664	306.75	599.071	195.296	39.6149	19.0133	47.9952
																		13.5389	20.62	152.302
