# Supplementary material for: Development of smart anti-glycan reagents using immunized lampreys
Source: Commun Biol. 2020 Feb 28;3:91. doi: 10.1038/s42003-020-0819-2 (PMC7048801; doi:10.1038/s42003-020-0819-2)
Supplement: Supplementary file 5 — Supplementary Data 3 [file 42003_2020_819_MOESM5_ESM.xlsx]

## Sheet:  Monoclonal VLRBs - CFG
CLASS	Chart Number	Glycan Sequence	Tn4-33	StDev	%CV	Tn4-28	StDev	%CV	Tn4-21	StDev	%CV	Tn4-31L	StDev	%CV	RBC36	StDev	% CV	O30	StDev	%CV	O-31	StDev	%CV	UEA1	StDev	% CV	O14	StDev	% CV	Tn4-22	StDev	% CV	O13	StDev	% CV	HMO-9	StDev	%CV	ABR114	StDev	%CV	Tn4-27	StDev	%CV	O-29	StDev	%CV	Tn4-32	StDev
Monosaccharides	1	Gala-Sp8	2	1.1547	57.735	274	194.335	70.9251	55.5	21.7025	39.1037	0.75	0.957427	127.657	54.3428	25.5732	47.059	21.75	13.5247	62.1824	21.75	15.2834	70.2687	14.4547	6.53012	45.1765	58.8012	11.8672	20.1819	55.6901	44.2068	79.3801	50.1612	14.9176	29.7393	0.25	0.5	200	1	0.816497	81.6497	2.25	2.5	111.111	5	1.41421	28.2843	1.5	0.57735
Monosaccharides	2	Glca-Sp8	4	1.82574	45.6435	116.25	32.8672	28.2728	90	15.6418	17.3798	8	1.82574	22.8218	33.7865	16.1664	47.8488	74	17.8699	24.1485	63.5	4.20317	6.61917	20.3705	8.14574	39.9879	29.2664	14.1665	48.4055	40.2114	19.7696	49.1643	57.0869	26.36	46.1752	0	0	#DIV/0!	0.75	1.5	200	0.75	0.957427	127.657	3	1.41421	47.1405	1.75	0.5
Monosaccharides	3	Mana-Sp8	1.5	0.57735	38.49	167.75	53.7052	32.015	78.5	8.2664	10.5304	0	0	#DIV/0!	39.4301	28.7814	72.9936	42	5.59762	13.3277	42	16.2481	38.6859	12.6373	14.2296	112.6	24.7457	8.46268	34.1986	15.4985	4.66617	30.1073	52.6979	23.6159	44.8136	0.5	0.57735	115.47	1	0	0	0.75	0.5	66.6667	5	2	40	1.5	1.29099
Monosaccharides	4	GalNAca-Sp8	1.5	0.57735	38.49	110.75	11.2953	10.1989	63.75	7.13559	11.1931	4.5	4.3589	96.8644	30.8742	15.1271	48.9961	53.5	9.98332	18.6604	53	8.28654	15.635	-2.17738	6.47966	-297.591	6.26183	12.2638	195.851	15.5443	3.59856	23.1503	10.0477	11.4296	113.754	0.5	0.57735	115.47	0.75	0.5	66.6667	1	0.816497	81.6497	2.5	0.57735	23.094	1.75	0.957427
Monosaccharides	5	GalNAca-Sp15	0.75	0.5	66.6667	175.5	105.548	60.1412	68.75	9.42956	13.7157	0.25	0.5	200	59.9807	53.2458	88.7716	45.75	7.13559	15.5969	25.5	11.6762	45.789	13.0576	10.7661	82.4509	10.649	24.1308	226.601	30.23	22.0273	72.8657	20.5167	11.7583	57.3109	0.5	0.57735	115.47	1	0	0	0	0	#DIV/0!	9.25	2.06155	22.2871	1.25	0.5
Monosaccharides	6	Fuca-Sp8	1.25	0.5	40	59.25	44.6421	75.3453	60.5	3.10913	5.13905	0.5	0.57735	115.47	54.0665	11.8719	21.958	40	5.59762	13.994	46.25	1.70783	3.69259	1442.42	109.671	7.60329	3.08423	7.96217	258.158	25.5781	13.1803	51.5296	7.16153	7.21675	100.771	0	0	#DIV/0!	1.25	0.5	40	0.75	0.957427	127.657	2.5	0.57735	23.094	0.75	0.5
Monosaccharides	7	Fuca-Sp9	0.75	0.5	66.6667	193.5	170.701	88.2178	86	22.1359	25.7395	0.5	0.57735	115.47	40.3806	17.2815	42.7966	50.25	2.62996	5.23374	53	5.94418	11.2154	1407.99	96.2111	6.83323	23.8353	18.3758	77.0951	34.6091	15.2164	43.9666	41.1604	43.1794	104.905	0.75	0.5	66.6667	0.25	0.5	200	0.75	0.5	66.6667	11.75	10.9659	93.3264	1	0
Monosaccharides	8	Rhaa-Sp8	0.5	0.57735	115.47	76.5	26.602	34.7739	51.25	6.80074	13.2697	1	0.816497	81.6497	21.4706	23.7441	110.589	40.25	6.23832	15.4989	30.5	31.5225	103.352	12.4516	16.372	131.486	-8.19125	22.2437	-271.554	28.1858	20.1333	71.4305	25.445	17.2883	67.9438	0.25	0.5	200	0.75	0.5	66.6667	2.75	3.5	127.273	5.75	4.5	78.2609	1.25	0.5
Monosaccharides	9	Neu5Aca-Sp8	1.5	0.57735	38.49	123	12.9872	10.5587	82.5	3.10913	3.76864	3.5	0.57735	16.4957	38.1488	7.23373	18.9619	57.75	10.0457	17.3952	59	4.54606	7.70519	24.2795	12.333	50.7959	36.5717	12.2855	33.593	19.5621	26.9291	137.66	30.0276	20.7051	68.9535	0	0	#DIV/0!	1.25	0.5	40	0.5	0.57735	115.47	3.5	1.29099	36.8856	0.75	0.5
Monosaccharides	10	Neu5Aca-Sp11	0.75	0.5	66.6667	57.5	26.1087	45.4065	0.5	2.38048	476.095	33	40.7349	123.439	39.9845	17.7239	44.327	-1.25	0.957427	-76.5942	-0.75	0.957427	-127.657	-1.26465	10.7569	-850.582	11.5027	18.8834	164.164	14.1221	3.27871	23.2169	25.166	21.4844	85.3705	0	0	#DIV/0!	1	0.816497	81.6497	0	0	#DIV/0!	1.5	0.57735	38.49	0.25	0.5
Monosaccharides	11	Neu5Acb-Sp8	1	0.816497	81.6497	43.5	13.9164	31.9918	78.75	7.45542	9.4672	10.75	8.95824	83.3324	58.9062	36.4472	61.8733	65	3.55903	5.47542	62	9.4163	15.1876	9.79685	6.22715	63.5628	71.1514	17.7263	24.9135	13.8776	20.2777	146.118	5.55825	6.92481	124.586	-0.5	0.57735	-115.47	0.5	0.57735	115.47	0.25	0.5	200	1.5	0.57735	38.49	0	0
Monosaccharides	12	Galb-Sp8	1.75	0.5	28.5714	78.75	66.8549	84.8952	159.25	92.9565	58.3714	1.5	0.57735	38.49	53.3178	32.688	61.3079	69	9.48683	13.749	71.75	6.23832	8.69453	23.3256	21.9003	93.8897	10.6345	21.9244	206.163	28.0709	37.1374	132.298	29.9749	36.6082	122.129	0.75	0.5	66.6667	0.5	0.57735	115.47	0.25	0.5	200	4	1.41421	35.3553	0.5	0.57735
Monosaccharides	13	Glcb-Sp8	3	0.816497	27.2166	81.5	49.1901	60.356	72.5	5.06623	6.9879	19.5	9.14695	46.9074	46.7682	36.2585	77.5282	66.75	10.0457	15.0498	71	5.35413	7.54102	-0.05805	6.36814	-10970.1	24.9653	7.48241	29.9712	17.7406	12.3968	69.878	5.60807	8.34819	148.86	0	0	#DIV/0!	0.25	0.5	200	0.75	0.5	66.6667	2.75	2.06155	74.9656	1.5	0.57735
Monosaccharides	14	Manb-Sp8	3.5	1.29099	36.8856	143	91.3491	63.8805	74	10.0995	13.648	18.75	7.5	40	42.5729	53.3341	125.277	61.5	8.544	13.8927	57	8.90693	15.6262	8.93415	6.43109	71.9832	33.0222	12.0481	36.4848	17.3507	12.3409	71.1265	12.1012	8.95117	73.9694	0.75	0.5	66.6667	0.5	0.57735	115.47	0	0	#DIV/0!	4.5	2.08167	46.2592	1	0.816497
Monosaccharides	15	GalNAcb-Sp8	2	0.816497	40.8248	90.5	28.7692	31.7892	85	11.547	13.5847	1	0	0	72.7484	46.1304	63.4109	81.25	7.80491	9.60605	89.25	5.43906	6.09418	5.1675	6.00554	116.217	25.6681	12.1451	47.316	11.617	12.6794	109.145	24.1796	15.9466	65.9507	0.75	0.5	66.6667	0.5	0.57735	115.47	0.5	1	200	1.75	1.25831	71.9032	1	0.816497
Monosaccharides	16	GlcNAcb-Sp0	1.5	1.29099	86.0663	113.25	74.7546	66.0085	72	6.87992	9.55545	1	0	0	104.982	106.463	101.411	47.25	7.18215	15.2003	49.5	7.50555	15.1627	8.56228	14.1541	165.308	13.3519	6.00463	44.9721	25.1759	7.0262	27.9085	30.3981	10.053	33.071	0.75	0.5	66.6667	0.5	0.57735	115.47	0.5	0.57735	115.47	3.5	1.29099	36.8856	1	0
Monosaccharides	17	GlcNAcb-Sp8	2.25	0.5	22.2222	136.25	91.2191	66.9498	71	6.48074	9.1278	0.75	0.957427	127.657	24.3812	25.863	106.078	62.5	3.87298	6.19677	53.25	7.58837	14.2505	-4.75743	5.9366	-124.786	28.303	21.5842	76.2614	3.905	10.4214	266.874	10.0223	12.1819	121.548	0.75	0.5	66.6667	0.25	0.5	200	1	0	0	2.25	0.957427	42.5523	2	0
Monosaccharides	18	GlcN(Gc)b-Sp8	2	0	0	98.25	43.8967	44.6785	93.25	9.77667	10.4844	0.25	0.5	200	52.2173	51.3272	98.2953	65	0.816497	1.25615	69.25	9.21502	13.3069	0.810175	3.09474	381.984	9.77428	12.2305	125.13	8.27542	4.58281	55.3785	10.2786	7.52347	73.1953	0.5	0.57735	115.47	0.75	0.5	66.6667	0.75	0.5	66.6667	5.5	1.73205	31.4918	0.75	0.5
Core 4	19	Galb1-4GlcNAcb1-6(Galb1-4GlcNAcb1-3)GalNAca-Sp8	2.5	0.57735	23.094	58.75	10.9659	18.6653	54.75	2.06155	3.76539	27	2.3094	8.55334	47.9277	41.9565	87.5412	186.5	4.43471	2.37786	70.25	0.957427	1.36289	9.6403	9.08639	94.2542	48.7993	31.9541	65.4807	142.983	23.4061	16.3698	12.0628	20.6026	170.795	0.75	0.957427	127.657	0	0	#DIV/0!	18	0	0	10	0	0	0.25	0.957427
Core 4	20	Galb1-4GlcNAcb1-6(Galb1-4GlcNAcb1-3)GalNAc-Sp14	2	0.816497	40.8248	110.5	115.417	104.449	57.25	2.98608	5.21586	7.25	3.20156	44.1595	27.7881	12.5988	45.339	60	7.02377	11.7063	30.75	9.25113	30.085	34.5214	28.9736	83.9295	12.8582	10.8394	84.2991	12.8756	11.7509	91.2649	36.7142	15.8474	43.1642	2.5	0.57735	23.094	2.25	0.5	22.2222	1	0	0	1	0	0	1.75	1.5
GlcNAc-R	21	GlcNAcb1-6(GlcNAcb1-4)(GlcNAcb1-3)GlcNAc-Sp8	1	0	0	211.5	324.992	153.66	49.5	4.12311	8.32951	0.5	0.57735	115.47	36.4221	20.1467	55.3144	43.75	4.85627	11.1	43.25	3.59398	8.30977	0.541375	9.68323	1788.64	18.6425	14.5958	78.2928	10.7451	25.3486	235.909	-12.6473	11.3837	-90.0093	0	0	#DIV/0!	0.5	0.57735	115.47	0.75	0.5	66.6667	1.75	0.5	28.5714	1.25	0.5
Sulfated glycans	22	6S(3S)Galb1-4(6S)GlcNAcb-Sp0	3.5	0.57735	16.4957	348.75	330.695	94.8228	101	22.6421	22.418	2.25	0.5	22.2222	50.3684	37.731	74.9101	39.25	6.55108	16.6907	45.75	5.90903	12.9159	5.58135	12.3781	221.775	23.9126	43.8947	183.563	36.1601	44.4727	122.988	26.4442	18.989	71.8076	0.5	0.57735	115.47	0.75	0.5	66.6667	2	2.70801	135.401	2.75	0.957427	34.8155	0.75	0.5
Sulfated glycans	23	6S(3S)Galb1-4GlcNAcb-Sp0	1.25	0.5	40	176.5	130.692	74.0463	77.25	2.75379	3.56477	0.25	0.5	200	57.1448	72.9236	127.612	49.75	3.77492	7.58777	59	4.96655	8.41789	2.22398	11.7263	527.269	11.0623	12.2502	110.738	35.5904	13.5899	38.1842	12.5465	7.35739	58.6412	0.25	0.5	200	1	0.816497	81.6497	0.75	0.5	66.6667	3.5	0.57735	16.4957	2	0
Sulfated glycans	24	(3S)Galb1-4(Fuca1-3)(6S)Glc-Sp0	3	0	0	246.5	117.702	47.7491	105.5	4.3589	4.13166	2	0	0	55.0557	33.9226	61.6151	76.75	2.75379	3.58799	89.5	9.46925	10.5802	15.7981	7.03664	44.5411	16.2651	30.8129	189.442	35.6933	27.7022	77.6118	2.88647	12.0894	418.829	0	0	#DIV/0!	1	0	0	0.5	1	200	2.5	1.73205	69.282	0.75	0.5
Sulfated glycans	25	(3S)Galb1-4Glcb-Sp8	3	1.1547	38.49	29	22.8035	78.6328	92.75	5.67891	6.12281	0.5	0.57735	115.47	33.7523	24.0022	71.1128	56.5	4.20317	7.43924	58.75	8.95824	15.2481	5.03427	9.59705	190.634	-0.198675	7.34917	-3699.09	9.1396	11.1467	121.96	43.0033	7.31251	17.0046	0.25	0.5	200	0.75	0.5	66.6667	1.25	0.957427	76.5942	1.25	0.957427	76.5942	0.75	0.5
Sulfated glycans	26	(3S)Galb1-4(6S)Glcb-Sp0	2	0	0	109	30.605	28.078	80.25	8.77021	10.9286	6.25	1.5	24	23.6225	11.7886	49.9042	63.5	5.8023	9.13748	79.5	3.69685	4.65012	4.37655	9.44109	215.72	9.6771	13.4895	139.396	15.3031	12.7693	83.4423	34.0633	36.1847	106.228	0.75	0.5	66.6667	0.5	0.57735	115.47	0.75	0.957427	127.657	3	0.816497	27.2166	1.25	0.5
Sulfated glycans	27	(3S)Galb1-4(6S)Glcb-Sp8	2	1.1547	57.735	113.75	34.3062	30.1593	83.5	6.45497	7.73051	1	0.816497	81.6497	44.5978	18.4052	41.2694	50.5	2.38048	4.71381	48.75	7.80491	16.0101	1.69097	15.2656	902.767	21.141	24.9425	117.981	31.0123	16.2975	52.5518	104.216	13.0169	12.4904	0.5	0.57735	115.47	0.5	0.57735	115.47	1.25	0.5	40	6.75	1.25831	18.6416	1.75	0.957427
Sulfated glycans	28	(3S)Galb1-3(Fuca1-4)GlcNAcb-Sp8	0.5	0.57735	115.47	52.5	7.85281	14.9577	58.75	4.11299	7.00083	1.25	0.5	40	20.652	10.4119	50.416	41.5	5.19615	12.5208	46.25	2.62996	5.68639	16.1874	14.0954	87.0762	34.3736	7.12371	20.7244	26.7597	20.3594	76.0823	24.6481	22.0187	89.3325	0.25	0.5	200	0.75	0.5	66.6667	1.25	0.957427	76.5942	0.75	0.5	66.6667	0.75	0.5
Sulfated glycans	29	(3S)Galb1-3GalNAca-Sp8	1	0.816497	81.6497	84.25	52.747	62.6078	78.75	28.941	36.7505	0.75	0.5	66.6667	25.6285	17.7884	69.4086	39.75	2.62996	6.61624	44	3.26599	7.4227	8.428	11.0257	130.822	11.1673	19.4041	173.757	8.1235	12.407	152.73	20.4796	8.73209	42.638	0.75	0.5	66.6667	0.25	0.5	200	1.5	0.57735	38.49	4	0	0	0.75	0.5
Sulfated glycans	30	(3S)Galb1-3GlcNAcb-Sp0	2.25	2.5	111.111	51.5	21.7945	42.3194	61.75	3.59398	5.8202	1	0.816497	81.6497	21.5858	11.0727	51.2963	44.75	1.70783	3.81637	50	6.78233	13.5647	2.0332	11.0061	541.318	40.3493	19.2809	47.7849	-1.64032	11.5385	-703.428	32.3055	18.1467	56.1721	0.25	0.5	200	0.75	0.5	66.6667	1	0.816497	81.6497	1.25	0.5	40	0.5	0.57735
Sulfated glycans	31	(3S)Galb1-3GlcNAcb-Sp8	1.5	1	66.6667	120.5	27.6948	22.9832	73.5	4.20317	5.7186	0.75	0.5	66.6667	36.6827	11.5736	31.5507	50.5	3.87298	7.66927	51	1.63299	3.20195	-0.587675	8.67903	-1476.84	29.7832	16.3775	54.9891	16.6993	19.9919	119.717	4.62495	10.1823	220.16	0.5	0.57735	115.47	0.5	0.57735	115.47	2.25	0.957427	42.5523	3	1.82574	60.8581	0	0
Sulfated glycans	32	(3S)Galb1-4(Fuca1-3)GlcNAc-Sp0	0.75	0.5	66.6667	47.5	13.6748	28.789	109.5	111.021	101.389	2.25	1.89297	84.132	32.255	36.5749	113.393	42.25	6.55108	15.5055	35.5	3.87298	10.9098	12.0909	14.1641	117.147	34.3666	23.1199	67.2745	10.1601	4.88054	48.0362	34.614	24.6785	71.2963	-0.5	0.57735	-115.47	1.25	0.957427	76.5942	-0.25	0.5	-200	10.75	7.22842	67.2411	1	0.816497
Sulfated glycans	33	(3S)Galb1-4(Fuca1-3)GlcNAc-Sp8	0.5	0.57735	115.47	49.75	12.2304	24.5838	60	2.82843	4.71405	0.5	0.57735	115.47	24.1714	12.1824	50.4001	42	4.39697	10.469	50	2.70801	5.41603	6.41408	2.46833	38.483	26.9248	17.4611	64.8517	0.33855	5.84742	1727.2	37.5351	35.548	94.7059	0.5	1	200	0.75	0.5	66.6667	0	0	#DIV/0!	2.75	0.5	18.1818	0.75	0.5
Sulfated glycans	34	(3S)Galb1-4(6S)GlcNAcb-Sp0	2.25	0.957427	42.5523	62	11.3725	18.3427	88	11.3725	12.9233	1.5	1	66.6667	31.9099	18.9445	59.3687	60.5	3.87298	6.40163	66.5	4.12311	6.20016	4.61127	8.81788	191.224	76.7399	31.5932	41.1692	-2.70627	1.72183	-63.6235	7.24148	2.09487	28.9288	0.25	0.5	200	0.25	0.5	200	0	0	#DIV/0!	1.75	0.5	28.5714	0.5	0.57735
Sulfated glycans	35	(3S)Galb1-4(6S)GlcNAcb-Sp8	1.75	0.957427	54.7101	88.5	11.2101	12.6668	80.5	5.91608	7.34917	1.25	0.957427	76.5942	35.7556	20.1338	56.3096	58.5	5.44671	9.31062	57	0.816497	1.43245	-4.19295	9.65752	-230.327	24.4939	28.4496	116.15	19.9726	11.3638	56.8969	23.3678	17.085	73.1134	-0.25	0.5	-200	0.5	0.57735	115.47	0.5	0.57735	115.47	3.25	1.25831	38.7171	0	0.816497
Sulfated glycans	36	(3S)Galb1-4GlcNAcb-Sp0	1.5	1	66.6667	54.25	9.84463	18.1468	61	1.82574	2.99302	1.25	0.5	40	40.9173	25.426	62.1399	54	4.69042	8.68596	49.5	4.04145	8.16455	17.7124	21.8699	123.472	-3.88618	5.66577	-145.793	24.5879	25.4859	103.652	29.9965	7.01739	23.394	0.25	0.5	200	0.5	0.57735	115.47	0.5	1	200	2.75	2.87228	104.447	0.25	0.5
Sulfated glycans	37	(3S)Galb1-4GlcNAcb-Sp8	3.25	1.5	46.1538	64	9.66092	15.0952	78.25	11.5866	14.8072	24.5	39.111	159.637	31.188	27.9549	89.6333	64.5	9.03696	14.0108	69	5.16398	7.48403	-1.0659	4.55908	-427.721	234.624	82.7375	35.2639	1.83775	8.51686	463.44	45.4224	12.7653	28.1036	0	0	#DIV/0!	0.25	0.5	200	0.75	0.957427	127.657	1.5	0.57735	38.49	0.75	0.5
Sulfated glycans	38	(3S)Galb-Sp8	2.25	0.957427	42.5523	51.5	8.88819	17.2586	84.25	11.0265	13.0878	3.75	1.5	40	30.5551	18.9064	61.8764	57.75	4.19325	7.26104	58.25	2.75379	4.72753	5.79892	4.25541	73.3827	49.7831	24.0905	48.3909	32.663	18.6003	56.9459	4.54005	5.08276	111.954	0.75	0.5	66.6667	0.5	0.57735	115.47	1	0	0	1	0	0	2	0
Sulfated glycans	39	(6S)(4S)Galb1-4GlcNAcb-Sp0	2.5	2.38048	95.219	88	28.0119	31.8317	62	2.94392	4.74826	1	0	0	13.1034	15.2226	116.173	53	7.16473	13.5184	61.5	3.87298	6.29753	-8.39593	5.38161	-64.0979	11.8806	10.2931	86.6385	27.4554	23.5616	85.8178	14.0398	15.0523	107.211	-0.25	0.5	-200	0.5	0.57735	115.47	1.25	0.957427	76.5942	1.25	0.5	40	0.75	0.5
Sulfated glycans	40	(4S)Galb1-4GlcNAcb-Sp8	1.25	0.5	40	58.5	12.8712	22.002	66.5	2.64575	3.97857	1.25	0.957427	76.5942	43.6826	18.616	42.6164	43.25	4.92443	11.386	48.5	1.29099	2.66184	-11.9903	2.66963	-22.2649	5.37293	16.5321	307.692	12.8067	15.0607	117.6	28.1042	30.5575	108.73	0.5	0.57735	115.47	0.25	0.5	200	0.25	0.5	200	1.25	0.5	40	0.5	0.57735
Phosphorylated glycans	41	(6P)Mana-Sp8	2.75	0.5	18.1818	25.5	17.1367	67.2028	53.5	3.78594	7.07652	1.25	0.5	40	16.7921	18.0541	107.515	51	5.88784	11.5448	44.75	7.5	16.7598	17.558	13.283	75.6522	18.7628	22.3929	119.347	16.0859	18.475	114.852	1.19043	3.06387	257.376	0	0	#DIV/0!	0.75	0.5	66.6667	1.25	0.5	40	12.25	2.87228	23.4472	3	0.816497
Sulfated glycans	42	(6S)Galb1-4Glcb-Sp0	3	3.3665	112.217	47.75	6.89807	14.4462	63	8.12404	12.8953	3	5.35413	178.471	16.8457	19.479	115.632	38.25	3.86221	10.0973	48.25	9.94569	20.6128	-2.69037	7.47498	-277.842	16.9558	16.8653	99.4667	9.9977	22.3659	223.71	-3.21312	16.58	-516.008	-0.25	0.5	-200	0.25	0.5	200	0.25	0.5	200	0.75	0.5	66.6667	1.25	1.25831
Sulfated glycans	43	(6S)Galb1-4Glcb-Sp8	1.75	0.5	28.5714	52	9.38083	18.0401	61.75	8.05709	13.0479	2.25	0.957427	42.5523	14.5706	7.50219	51.4886	46.25	3.20156	6.9223	40.25	7.54431	18.7436	18.7067	11.8944	63.5835	20.222	7.48627	37.0203	16.753	4.51717	26.9634	9.75168	11.1642	114.485	0.25	0.5	200	0.25	0.5	200	0.75	0.5	66.6667	2.25	0.5	22.2222	1.5	0.57735
Sulfated glycans	44	(6S)Galb1-4GlcNAcb-Sp8	1.75	0.957427	54.7101	66.25	7.13559	10.7707	67.75	3.40343	5.02351	2.25	0.5	22.2222	38.1475	13.5784	35.5945	34.75	2.75379	7.92456	41.5	3.87298	9.33249	-14.3873	3.91959	-27.2435	7.4324	3.40149	45.7657	12.8875	20.9821	162.809	9.8129	22.8673	233.033	0.25	0.5	200	1.5	1.29099	86.0663	0.75	0.957427	127.657	1.5	0.57735	38.49	0.75	0.5
Sulfated glycans	45	(6S)Galb1-4(6S)Glcb-Sp8	3.75	1.70783	45.542	73.5	15.1987	20.6785	74	2.16025	2.91925	1.5	1	66.6667	39.1134	14.02	35.8446	44.75	7.18215	16.0495	45.25	6.13052	13.5481	-3.58818	3.40151	-94.7978	24.0583	29.0316	120.672	7.32615	22.0698	301.246	9.49422	8.86665	93.3899	1	0.816497	81.6497	0.5	0.57735	115.47	1	0	0	5	0.816497	16.3299	1.75	0.957427
Sulfated glycans	46	Neu5Aca2-3(6S)Galb1-4GlcNAcb-Sp8	1.25	0.5	40	34.75	4.272	12.2935	39.25	5.85235	14.9104	0.75	0.5	66.6667	43.9154	16.4323	37.4181	19.25	6.70199	34.8155	30.5	6.245	20.4754	18.4764	9.25903	50.1129	20.3157	11.6718	57.452	12.6902	6.00786	47.3427	-4.63095	15.4346	-333.292	0.5	0.57735	115.47	1	0	0	1.5	0.57735	38.49	1	0.816497	81.6497	0.5	0.57735
Sulfated glycans	47	(6S)GlcNAcb-Sp8	1.75	0.5	28.5714	68.5	10.8474	15.8357	67	4.08248	6.09326	1	0	0	31.3564	24.8456	79.2362	43.75	3.30404	7.55209	41.25	6.94622	16.8393	0.6083	3.87129	636.412	18.4813	10.6178	57.4515	15.7172	13.6411	86.7907	0.618625	1.04992	169.719	0.5	0.57735	115.47	0.5	0.57735	115.47	0.5	0.57735	115.47	1.25	1.25831	100.664	2	0
Sialylated Glycans	48	Neu5,9Ac2a-Sp8	2	0.816497	40.8248	47.25	7.54431	15.9668	55.75	6.39661	11.4737	1.5	1	66.6667	23.4039	11.7375	50.152	33.75	6.55108	19.4106	43.5	7.54983	17.3559	15.1226	6.18666	40.91	32.0306	10.1938	31.8253	14.4228	15.8911	110.181	15.6332	6.81978	43.6237	0	0	#DIV/0!	1	0	0	0.25	0.5	200	1.5	0.57735	38.49	1	0
Sialylated Glycans	49	Neu5,9Ac2a2-6Galb1-4GlcNAcb-Sp8	0.75	0.957427	127.657	16.5	4.12311	24.9885	46.75	2.06155	4.40974	0.75	0.957427	127.657	11.8584	3.62802	30.5945	37.5	2.08167	5.55111	42	1.41421	3.36718	-1.85425	2.58043	-139.163	23.7331	3.91548	16.498	-8.4823	8.42132	-99.2811	30.1938	16.3591	54.1803	0.25	0.5	200	0.5	0.57735	115.47	0.75	0.5	66.6667	4.25	2.62996	61.8813	0.75	0.5
Oligomannose	50	Mana1-6(Mana1-3)Manb1-4GlcNAcb1-4GlcNAcb-Sp12	1	0.816497	81.6497	32.75	2.98608	9.1178	111	138.002	124.327	10	1.41421	14.1421	20.5734	7.6832	37.3452	26.5	10.4083	39.2767	30	5.83095	19.4365	7.32463	13.5285	184.698	53.4687	20.5541	38.4413	45.69	33.4406	73.1903	47.4753	38.7785	81.6814	0.5	0.57735	115.47	0.25	0.5	200	2.5	1.29099	51.6398	1.5	0.57735	38.49	1.5	0.57735
Oligomannose	51	Mana1-6(Mana1-3)Manb1-4GlcNAcb1-4GlcNAcb-Sp13	1.25	1.25831	100.664	38	11.225	29.5394	96.25	85.2267	88.5472	0.25	0.5	200	14.4415	4.96438	34.3758	50	8.83176	17.6635	34	2.94392	8.65859	2.3258	17.5806	755.896	2.7808	15.2296	547.67	11.1957	9.51267	84.9671	24.4351	23.8619	97.6539	0.75	0.5	66.6667	0.75	0.5	66.6667	2.5	1.29099	51.6398	2.5	2.08167	83.2666	0.75	0.5
complex N-glycan	52	GlcNAcb1-2Mana1-6(GlcNAcb1-2Mana1-3)Manb1-4GlcNAcb1-4GlcNAcb-Sp12	1.25	0.5	40	35.25	4.99166	14.1607	56.75	9.81071	17.2876	10.75	17.519	162.968	19.3435	9.23081	47.7205	12.5	11.9024	95.219	21.5	11.6762	54.3078	16.7003	9.52731	57.0488	18.553	17.0739	92.0276	10.7393	18.6104	173.292	6.44445	19.221	298.257	0.75	0.5	66.6667	1	0.816497	81.6497	1.5	1.29099	86.0663	1.25	0.5	40	1.25	0.5
complex N-glycan	53	GlcNAcb1-2Mana1-6(GlcNAcb1-2Mana1-3)Manb1-4GlcNAcb1-4GlcNAcb-Sp13	1	0	0	21	6.68331	31.8253	41.25	0.957427	2.32104	0.75	0.5	66.6667	18.2866	6.3676	34.8211	52.75	13.6473	25.8717	32	4.96655	15.5205	4.93427	8.18268	165.833	19.4116	8.86673	45.6775	30.8793	7.55072	24.4524	41.0669	22.6096	55.0555	0.5	0.57735	115.47	0.5	0.57735	115.47	0.75	0.5	66.6667	3.75	2.87228	76.5942	0.25	0.5
complex N-glycan	54	Galb1-4GlcNAcb1-2Mana1-6(Galb1-4GlcNAcb1-2Mana1-3)Manb1-4GlcNAcb1-4GlcNAcb-Sp12	1.25	0.5	40	20.5	4.20317	20.5033	42	19.799	47.1405	9.25	2.06155	22.2871	27.7113	10.4963	37.8772	202.75	3.59398	1.77261	80.75	3.30404	4.09169	3.01507	2.67456	88.7063	1.49172	1.55362	104.149	-5.81843	7.24856	-124.579	16.503	17.298	104.817	0.75	0.5	66.6667	1.5	0.57735	38.49	360.75	53.612	14.8613	14	8.90693	63.6209	9.75	1.5
complex N-glycan	55	Neu5Aca2-6Galb1-4GlcNAcb1-2Mana1-6(Neu5Aca2-6Galb1-4GlcNAcb1-2Mana1-3)Manb1-4GlcNAcb1-4GlcNAcb-Sp12	0.25	0.5	200	50	9.12871	18.2574	57.75	3.30404	5.72128	0.75	0.5	66.6667	23.5546	11.3461	48.1691	35.25	1.89297	5.37013	39	2.16025	5.53909	-7.422	4.52541	-60.973	43.788	35.8597	81.8938	2.38492	8.24749	345.818	19.4684	10.9094	56.0365	0.75	0.5	66.6667	0.5	0.57735	115.47	0.5	1.29099	258.199	1.25	0.5	40	0.75	0.5
complex N-glycan	56	Neu5Aca2-6Galb1-4GlcNAcb1-2Mana1-6(Neu5Aca2-6Galb1-4GlcNAcb1-2Man-a1-3)Manb1-4GlcNAcb1-4GlcNAcb-Sp21	1	0.816497	81.6497	39	4.24264	10.8786	52	1.41421	2.71964	3.5	1.73205	49.4872	29.5528	8.01322	27.1149	218.25	240.924	110.389	41.75	2.21736	5.31103	9.293	7.54939	81.2374	1.94732	15.3766	789.626	25.2677	14.3295	56.7105	11.3947	15.6848	137.65	0	0	#DIV/0!	0.5	0.57735	115.47	0.5	0.57735	115.47	1.75	0.5	28.5714	1	1.41421
complex N-glycan	57	Neu5Aca2-6Galb1-4GlcNAcb1-2Mana1-6(Neu5Aca2-6Galb1-4GlcNAcb1-2Mana1-3)Manb1-4GlcNAcb1-4GlcNAcb-Sp24	1.25	0.5	40	177	12.7279	7.19092	87.25	17.6517	20.2312	0.75	0.5	66.6667	18.3567	2.59296	14.1254	76.5	5	6.53595	81.75	6.70199	8.19815	8.4088	8.23885	97.9789	43.5808	14.5556	33.399	18.197	11.9496	65.6677	16.7239	10.241	61.2356	0	0	#DIV/0!	0.25	0.5	200	2.25	1.5	66.6667	3	0.816497	27.2166	0.5	0.57735
Blood group O	58	Fuca1-2Galb1-3GalNAcb1-3Gala-Sp9	0.75	0.5	66.6667	31.75	3.59398	11.3196	45	3.65148	8.11441	0.75	0.5	66.6667	25.8536	8.27076	31.9907	52.25	3.59398	6.87842	35.5	1.73205	4.87902	35.4423	14.6334	41.288	29.7792	12.7938	42.9623	12.7049	8.38446	65.994	1.60438	10.2163	636.78	0	1.1547	#DIV/0!	0	0	#DIV/0!	0.5	0.57735	115.47	1.75	0.5	28.5714	1.5	0.57735
Blood group O	59	Fuca1-2Galb1-3GalNAcb1-3Gala1-4Galb1-4Glcb-Sp9	1	0.816497	81.6497	26.25	9.03235	34.4089	50.25	3.5	6.96517	390.5	650.152	166.492	21.8789	16.4354	75.1198	45.25	5.85235	12.9334	49.5	4.79583	9.68855	6.48243	9.4722	146.121	18.0497	12.7555	70.6684	-0.28295	12.7523	-4506.91	18.7864	9.18366	48.8847	1	0	0	0.25	0.5	200	2.25	0.957427	42.5523	1.75	0.5	28.5714	1	1.41421
Blood group O	60	Fuca1-2Galb1-3(Fuca1-4)GlcNAcb-Sp8	1.25	0.5	40	12.5	0.57735	4.6188	39	4.24264	10.8786	3.25	3.30404	101.663	7.9212	2.91841	36.843	34.75	1.89297	5.44739	35.25	2.75379	7.81216	19.8602	12.8355	64.6292	9.8885	20.4968	207.279	15.0267	16.7363	111.377	23.1703	17.8917	77.218	0.5	0.57735	115.47	0.5	0.57735	115.47	2.25	1.5	66.6667	2	0.816497	40.8248	1.25	0.5
Blood group O	61	Fuca1-2Galb1-3GalNAca-Sp8	1.75	0.957427	54.7101	18.5	5.91608	31.9788	43.25	2.06155	4.7666	1	0	0	15.4477	6.30712	40.8288	33	2.82843	8.57099	40	3.55903	8.89757	1.86723	3.88316	207.964	53.3346	27.7987	52.1214	7.15625	20.0583	280.291	30.3611	21.535	70.9294	0	0	#DIV/0!	0.5	1	200	1.25	0.5	40	1.5	0.57735	38.49	2.25	0.5
Blood group O	62	Fuca1-2Galb1-3GalNAca-Sp14	1	0	0	44	8.3666	19.015	43.25	6.94622	16.0606	0.5	0.57735	115.47	16.504	9.29883	56.3428	44.25	2.21736	5.01097	41.5	3.31662	7.99187	5.94073	7.06236	118.88	5.428	8.66837	159.697	16.4965	27.333	165.689	24.8744	13.1325	52.7952	0.5	0.57735	115.47	0.75	0.957427	127.657	1.25	0.5	40	1.25	0.957427	76.5942	1.25	0.957427
Blood group O	63	Fuca1-2Galb1-3GalNAcb1-4(Neu5Aca2-3)Galb1-4Glcb-Sp0	1.5	0.57735	38.49	23.75	6.84957	28.8403	45	1.41421	3.1427	1	0.816497	81.6497	23.1139	14.9675	64.7556	36.25	1.5	4.13793	36.5	1	2.73973	9.5079	9.35206	98.361	25.0974	19.2143	76.559	14.0069	9.17838	65.5277	15.3852	9.03362	58.7164	0.5	0.57735	115.47	0	0	#DIV/0!	0	0.816497	#DIV/0!	2	0.816497	40.8248	0.5	0.57735
Blood group O	64	Fuca1-2Galb1-3GalNAcb1-4(Neu5Aca2-3)Galb1-4Glcb-Sp9	0.75	0.5	66.6667	28.75	4.03113	14.0213	37	2.70801	7.31895	0.5	0.57735	115.47	50.7769	16.1696	31.8444	33	1.41421	4.2855	38.25	4.99166	13.0501	10.9396	9.58462	87.6142	64.5071	50.1988	77.8191	4.14128	10.7394	259.326	7.54532	11.0297	146.179	0.75	0.5	66.6667	1	0	0	0.25	0.5	200	0.75	0.957427	127.657	0.75	0.5
Blood group O	65	Fuca1-2Galb1-3GlcNAcb1-3Galb1-4Glcb-Sp8	0.75	0.5	66.6667	29.25	4.99166	17.0655	39.25	2.21736	5.64931	-0.5	1	-200	12.8716	2.29894	17.8606	29.25	6.89807	23.5831	29.5	11.2101	38.0004	16.5817	9.80038	59.1036	15.8515	24.3929	153.884	6.32692	5.65084	89.3141	3.07255	9.0927	295.933	1	0	0	0.75	0.5	66.6667	0.75	0.5	66.6667	3.75	0.957427	25.5314	1.5	0.57735
Blood group O	66	Fuca1-2Galb1-3GlcNAcb1-3Galb1-4Glcb-Sp10	1.5	1	66.6667	30.5	7.04746	23.1064	40.5	3.10913	7.67686	1.5	0.57735	38.49	30.006	35.651	118.813	29.75	8.30161	27.9046	24.75	11.758	47.507	5.2899	5.10334	96.4732	39.0728	12.8701	32.9388	-1.70823	21.0814	-1234.11	40.6135	16.5695	40.7979	0.75	0.5	66.6667	0.25	0.5	200	0.75	0.5	66.6667	4.5	1.29099	28.6888	3.75	5.5
Blood group O	67	Fuca1-2Galb1-3GlcNAcb-Sp0	6.25	0.5	8	19.75	8.5	43.038	55	1.82574	3.31953	15.75	20.8387	132.309	27.6922	6.99552	25.2617	244.5	27.0493	11.0631	42.25	1.89297	4.4804	103.6	10.381	10.0203	29.3098	25.5287	87.0993	129.959	39.3184	30.2544	36.2934	16.921	46.6229	1.25	0.5	40	7	3.3665	48.0929	9.5	0.57735	6.07737	2.5	0.57735	23.094	0.75	0.957427
Blood group O	68	Fuca1-2Galb1-3GlcNAcb-Sp8	0.75	0.957427	127.657	19.75	9.42956	47.7446	49	4.96655	10.1358	1	0	0	21.0069	16.9812	80.8362	40	6.21825	15.5456	33.75	5.90903	17.5082	98.724	53.4475	54.1383	13.2951	18.1202	136.292	18.3739	16.9685	92.3508	-15.1317	11.1176	-73.4724	1	0	0	0	0	#DIV/0!	0	0.816497	#DIV/0!	2	0.816497	40.8248	0.75	0.957427
Lewis	69	Fuca1-2Galb1-4(Fuca1-3)GlcNAcb1-3Galb1-4(Fuca1-3)GlcNAcb-Sp0	2.5	1.29099	51.6398	43.75	4.92443	11.2558	38	0.816497	2.14868	4.75	1.25831	26.4906	14.0484	4.04648	28.8039	34.5	3.10913	9.01196	20	15.2315	76.1577	663.403	50.9823	7.68497	23.8626	18.2063	76.2966	28.0552	31.8823	113.641	-2.44662	5.29717	-216.509	0.5	0.57735	115.47	0.75	0.5	66.6667	0	0	#DIV/0!	1.75	0.957427	54.7101	0.5	0.57735
Lewis	70	Fuca1-2Galb1-4(Fuca1-3)GlcNAcb1-3Galb1-4(Fuca1-3)GlcNAcb1-3Galb1-4(Fuca1-3)GlcNAcb-Sp0	3.5	0.57735	16.4957	55	4.54606	8.26556	53	3.55903	6.71514	9.75	6.65207	68.2263	44.3644	30.8922	69.6328	92	2.44949	2.66249	49.75	7.67572	15.4286	131.004	2.18518	1.66803	-8.15972	14.4638	-177.258	33.9005	33.0625	97.5281	20.8063	42.8644	206.017	0.5	0.57735	115.47	2	0.816497	40.8248	7.75	1.70783	22.0365	14.75	1.70783	11.5785	1	0
Lewis	71	Fuca1-2Galb1-4(Fuca1-3)GlcNAcb-Sp0	318.75	13.8654	4.34994	46.5	5.06623	10.8951	223.5	18.735	8.38255	64.5	0.57735	0.895117	21.0072	3.4376	16.3639	12200.5	4452.89	36.4976	399.75	60.4007	15.1096	15511.8	1961.9	12.6477	4.33127	8.76655	202.401	6759.44	649.729	9.61218	95.2762	47.075	49.409	92.75	9.06918	9.77809	109.5	8.34666	7.62252	93.75	15.8403	16.8964	13	0.816497	6.28074	1.5	0.57735
Lewis	72	Fuca1-2Galb1-4(Fuca1-3)GlcNAcb-Sp8	5.75	0.957427	16.6509	18.75	4.99166	26.6222	81.5	10.083	12.3718	11.25	1.25831	11.1849	8.45322	5.58287	66.0442	1905.5	275.392	14.4525	557	100.661	18.072	16358.7	569.237	3.47972	44.1747	6.3264	14.3213	205.615	127.981	62.2429	55.1782	20.1101	36.4458	0.75	0.5	66.6667	9.75	6.65207	68.2263	10	8.12404	81.2404	2.25	0.5	22.2222	1.25	0.5
Blood group O	73	Fuca1-2Galb1-4GlcNAcb1-3Galb1-4GlcNAcb-Sp0	3122.75	418.235	13.3932	42751.8	1813.98	4.24305	834	93.1701	11.1715	14909.8	868.319	5.82383	2250.06	121.934	5.41915	33332	2070.89	6.21293	24181	1404.8	5.80953	8673.26	359.668	4.14686	8692.16	1240.35	14.2698	16904.7	723.503	4.27989	13300.3	712.34	5.3558	3508.25	134.056	3.82115	2619.5	398.201	15.2014	14537.5	2604.19	17.9136	14767.5	1163	7.87537	3546	274.945
Blood group O	74	Fuca1-2Galb1-4GlcNAcb1-3Galb1-4GlcNAcb1-3Galb1-4GlcNAcb-Sp0	3676.75	226.012	6.14707	54946.2	3983.25	7.24936	932.5	136.564	14.6449	12265.2	616.727	5.02825	21169.4	2304.68	10.8868	38505.8	823.178	2.1378	26422.2	1731.81	6.55436	9094.69	269.441	2.96262	12163.1	1526.85	12.5531	13309.8	1068.81	8.03024	18914	1763.87	9.32574	2918.75	245.895	8.42466	7540.75	663.197	8.79485	17274.8	1302.81	7.54172	36339.5	1133.55	3.11932	5610.25	534.446
Blood group O	75	Fuca1-2Galb1-4GlcNAcb-Sp0	2327.25	171.523	7.37021	93.75	8.8459	9.43563	6742	1066.02	15.8116	1312.25	84.8818	6.46842	55.4169	25.8634	46.6706	38801.5	5472.51	14.1039	16972	1145.53	6.74954	18761.5	1503.09	8.0116	43.8814	11.5797	26.3886	20443.2	1005.59	4.91891	7601.05	409.853	5.39206	5218.25	455.417	8.7274	3153.75	125.271	3.97214	7997.5	89.5638	1.1199	5015.75	299.579	5.97277	194	35.7118
Blood group O	76	Fuca1-2Galb1-4GlcNAcb-Sp8	7343.5	480.481	6.54294	2078.5	253.341	12.1886	45427.8	2146.91	4.72599	5523.5	227.222	4.11373	15289.9	1772.54	11.5929	31851.2	1941.58	6.09579	27482.5	2973.23	10.8186	27798.8	501.765	1.80499	16110.1	536.602	3.33085	19854.5	1279.56	6.44468	25715.9	1610.93	6.26435	7149	278.991	3.90252	8137.25	356.767	4.38437	11894.5	966.276	8.12372	18675	470.656	2.52024	2070.25	244.338
Blood group O	77	Fuca1-2Galb1-4Glcb-Sp0	1071.25	98.1169	9.1591	49.25	5.67891	11.5308	176.5	28.6647	16.2406	35.25	2.62996	7.46087	70.9155	25.6825	36.2157	6544.75	491.865	7.51541	1067	187.629	17.5847	17395.6	1249.76	7.18434	9022.84	289.369	3.20707	8391.64	568.106	6.7699	46.1051	21.7495	47.1737	341.5	25.9294	7.59279	1269.5	48.1768	3.79494	4.75	1.5	31.5789	755.75	96.1054	12.7166	10.5	7.32575
Blood group O	78	Fuca1-2Galb-Sp8	225.25	41.2826	18.3274	62.25	6.13052	9.84823	148.25	19.5853	13.211	11.25	1.89297	16.8264	28.0884	12.3698	44.0386	155.5	7.54983	4.8552	66.75	7.13559	10.69	3660.72	191.086	5.21989	10040.1	474.236	4.72343	26.4043	15.4532	58.5253	17.381	13.6227	78.377	5	1.41421	28.2843	113.5	10.2794	9.05677	31.5	7.76745	24.6586	33	8.04156	24.3684	0.75	0.5
Fuc-R	79	Fuca1-3GlcNAcb-Sp8	1.25	0.5	40	35	11.5758	33.0738	52.25	4.5	8.61244	1.5	1	66.6667	20.0736	6.145	30.6123	42	2.16025	5.14344	42.25	3.30404	7.82021	3135.05	60.4503	1.92821	-10.005	18.9629	-189.534	23.7991	11.0476	46.4201	40.45	70.8466	175.146	0.25	0.5	200	0.25	0.5	200	0.5	0.57735	115.47	1.25	0.5	40	0.75	0.957427
Fuc-R	80	Fuca1-4GlcNAcb-Sp8	1.5	1	66.6667	102.75	17.8955	17.4166	52.5	2.08167	3.96508	0.75	0.5	66.6667	12.1814	11.2869	92.6571	39	3.74166	9.59399	43.5	3.41565	7.85207	2404.11	76.8609	3.19706	8.79075	27.229	309.746	8.72493	7.10455	81.4282	10.5381	9.87047	93.6642	-0.25	0.5	-200	0	0	#DIV/0!	0	0	#DIV/0!	1.75	2.21736	126.706	0	0
Fuc-R	81	Fucb1-3GlcNAcb-Sp8	1.75	0.957427	54.7101	26.75	10.6262	39.7242	53	4.83046	9.11407	1.75	0.5	28.5714	28.2214	15.7424	55.7818	51	18.8856	37.0306	46.25	8.18026	17.6871	-0.52875	7.6981	-1455.9	12.4874	9.20806	73.7388	5.70495	2.94106	51.5528	4.83755	12.8481	265.592	0	0	#DIV/0!	0.75	0.5	66.6667	1.5	1.91485	127.657	3	4	133.333	0.75	0.5
Blood group A	82	GalNAca1-3(Fuca1-2)Galb1-3GlcNAcb-Sp0	1	0	0	47.25	3.20156	6.77579	44	5.71548	12.9897	0.5	0.57735	115.47	21.3142	13.2049	61.9537	46	3.55903	7.73701	45	2.94392	6.54205	9.17083	8.08105	88.1169	2.81995	18.4084	652.79	4.56922	7.83984	171.579	2.61153	15.5693	596.175	0	0	#DIV/0!	0.25	0.5	200	0.25	0.5	200	2	0	0	0	0.816497
Blood group A	83	GalNAca1-3(Fuca1-2)Galb1-4(Fuca1-3)GlcNAcb-Sp0	2	0.816497	40.8248	75.75	2.62996	3.47189	53.75	1.5	2.7907	0.5	1	200	16.2506	4.75919	29.2863	114.25	123.203	107.836	55.25	4.57347	8.27778	29.4239	18.7819	63.8319	14.6974	15.7943	107.463	18.7247	18.8992	100.932	9.45363	23.3551	247.049	0.25	0.5	200	0.25	0.5	200	0.75	0.5	66.6667	2	0.816497	40.8248	0.25	0.5
Sulfated glycans	84	(3S)Galb1-4(Fuca1-3)Glcb-Sp0	1.25	0.5	40	47.5	3.31662	6.98237	58.25	3.30404	5.67217	7	3.3665	48.0929	16.6168	11.556	69.5439	51.25	3.59398	7.01264	53.5	3.69685	6.90999	3.59888	7.96583	221.342	51.4411	27.7807	54.0049	25.0181	8.90323	35.5871	19.667	19.3094	98.1814	0.5	0.57735	115.47	0.25	0.5	200	3.25	1.70783	52.5485	1.5	1	66.6667	2.25	0.5
Blood group A	85	GalNAca1-3(Fuca1-2)Galb1-4GlcNAcb-Sp0	8	0.816497	10.2062	17	4.16333	24.4902	31	3.55903	11.4807	5	1.82574	36.5148	3.96652	3.78997	95.5488	34.75	3.30404	9.50802	27.5	3.10913	11.3059	8.10132	13.471	166.282	33.9914	3.39142	9.97731	18.8938	9.12131	48.2768	17.9929	14.8077	82.2977	0.75	0.5	66.6667	8.25	1.70783	20.7009	5.75	4.03113	70.1066	2.25	0.5	22.2222	2.5	1.91485
Blood group A	86	GalNAca1-3(Fuca1-2)Galb1-4GlcNAcb-Sp8	3.5	1.73205	49.4872	21.75	10.9354	50.2778	42.25	1.89297	4.4804	4.25	0.5	11.7647	14.2741	11.517	80.6847	107.5	5	4.65116	47	3.3665	7.16277	13.3207	11.9058	89.3787	22.7043	32.2423	142.01	199.49	38.9627	19.5312	7.86327	10.5262	133.865	0.5	0.57735	115.47	0.75	0.957427	127.657	4	0.816497	20.4124	2	1.41421	70.7107	1.75	0.957427
Blood group A	87	GalNAca1-3(Fuca1-2)Galb1-4Glcb-Sp0	2	0.816497	40.8248	16.5	2.51661	15.2522	45.75	2.98608	6.52695	1.75	0.5	28.5714	19.8782	9.51101	47.8466	31.5	0.57735	1.83286	33.25	2.5	7.5188	-2.87342	3.33646	-116.114	8.42943	13.0991	155.397	15.4028	14.5572	94.5107	12.5768	10.9059	86.7139	0.25	0.5	200	0	0	#DIV/0!	1	1.41421	141.421	1.25	0.957427	76.5942	1	0
GlcNAc-R	88	GlcNAcb1-3Galb1-3GalNAca-Sp8	3.25	0.957427	29.4593	72.5	9.32738	12.8654	106.5	7.14143	6.70557	2.25	0.5	22.2222	35.3319	9.60629	27.1888	85	9.30949	10.9523	83.5	5.19615	6.22294	4.71925	10.6768	226.24	61.0697	29.0967	47.6451	19.4727	7.44578	38.237	21.3264	11.6907	54.8178	0.5	0.57735	115.47	0.75	0.5	66.6667	1.75	0.957427	54.7101	2.25	0.5	22.2222	6.75	8.8459
Blood group A	89	GalNAca1-3(Fuca1-2)Galb-Sp8	1.5	0.57735	38.49	17	2.70801	15.9295	45	2.70801	6.01781	0	0	#DIV/0!	13.7344	7.59568	55.304	29.75	3.30404	11.106	35.75	3.59398	10.0531	-8.73442	2.61448	-29.9331	11.798	15.6636	132.765	41.4664	10.1296	24.4286	21.1908	21.4078	101.024	0	0	#DIV/0!	0.25	0.5	200	0.25	0.5	200	1.25	0.5	40	0.5	0.57735
Blood group A	90	GalNAca1-3(Fuca1-2)Galb-Sp18	2.5	1	40	29	6.63325	22.8733	48.5	3.10913	6.41057	2	0	0	22.5593	9.73519	43.1538	38.75	3.40343	8.78304	44.5	1.73205	3.89225	8.31548	15.1071	181.675	13.8205	23.1018	167.155	14.9751	13.4566	89.8598	10.654	8.63849	81.0825	0.75	0.957427	127.657	0	0.816497	#DIV/0!	0.75	0.5	66.6667	0.5	0.57735	115.47	0.25	0.5
Forssman	91	GalNAca1-3GalNAcb-Sp8	2.5	1.29099	51.6398	23.5	9.94987	42.3399	50.25	3.0957	6.16059	2	0	0	24.8041	8.76563	35.3395	34	4.24264	12.4784	39.25	1.25831	3.20587	-9.44722	6.55585	-69.3945	20.7364	5.14501	24.8114	20.0766	14.3927	71.6894	35.3139	22.2815	63.0955	0.5	0.57735	115.47	0.75	0.5	66.6667	1.25	0.5	40	1.75	0.957427	54.7101	0.25	0.5
alpha GalNAc	92	GalNAca1-3Galb-Sp8	1.25	0.5	40	26	10.7393	41.3051	57	3.26599	5.7298	1.5	0.57735	38.49	30.5368	13.0843	42.8477	37	4.76095	12.8674	36	0.816497	2.26805	1.02583	4.57851	446.325	38.4023	36.7874	95.7947	21.1431	7.33841	34.7082	19.4957	21.9508	112.593	0.5	0.57735	115.47	0.25	0.5	200	0.5	0.57735	115.47	2	0.816497	40.8248	2	1.41421
Blood group A	93	GalNAca1-4(Fuca1-2)Galb1-4GlcNAcb-Sp8	7.25	0.5	6.89655	32	4.96655	15.5205	59.25	2.62996	4.43874	7	0.816497	11.6642	27.5823	13.9351	50.5217	477.25	36.1513	7.57492	46	1.41421	3.07438	24699.9	1447.31	5.85957	13.8907	23.9046	172.09	82.571	48.9789	59.3173	3.60925	5.37107	148.814	0.5	0.57735	115.47	3.5	0.57735	16.4957	5.25	0.957427	18.2367	1.75	0.957427	54.7101	1	0.816497
GalNAc-R	94	GalNAcb1-3GalNAca-Sp8	0.5	0.57735	115.47	21.5	8.69866	40.4589	46.25	6.70199	14.4908	1.25	0.5	40	32.6626	2.83655	8.68439	46	16.5731	36.0284	42	7.39369	17.604	7.69913	13.3166	172.962	2.39978	13.1461	547.804	-3.2841	13.9335	-424.271	-2.54503	10.8316	-425.599	0.25	0.5	200	0.5	0.57735	115.47	1	0	0	1.5	0.57735	38.49	1	1.41421
GalNAc-R	95	GalNAcb1-3(Fuca1-2)Galb-Sp8	1.75	0.5	28.5714	17.75	6.29153	35.4452	40.25	0.5	1.24224	2	1.41421	70.7107	21.8995	11.0948	50.6623	24.5	8.34666	34.068	29.75	2.5	8.40336	-4.79663	5.64671	-117.723	5.19412	13.9613	268.791	12.6818	5.02576	39.6297	-3.37887	13.4164	-397.066	0	0	#DIV/0!	0.75	0.5	66.6667	0.25	0.5	200	3	0.816497	27.2166	0.5	0.57735
Globo	96	GalNAcb1-3Gala1-4Galb1-4GlcNAcb-Sp0	1.5	1.73205	115.47	204.25	28.7909	14.0959	38	6.68331	17.5877	0.75	0.5	66.6667	60.7325	25.4676	41.934	47	23.6361	50.2896	31.5	4.79583	15.2249	-4.4154	4.19289	-94.9605	23.8039	17.0029	71.4292	36.3284	20.5568	56.5862	33.9753	20.3142	59.791	0.25	0.5	200	0.5	1	200	1	0	0	3.25	2.21736	68.2263	0.75	0.5
LDNF	97	GalNAcb1-4(Fuca1-3)GlcNAcb-Sp0	1.25	0.5	40	103.25	25.992	25.1738	51	3.55903	6.97848	1	0.816497	81.6497	71.9449	34.699	48.23	72	17.8139	24.7415	55.75	4.34933	7.80149	28.5978	18.7591	65.5963	16.7963	19.0362	113.336	32.6126	40.333	123.673	24.295	20.505	84.3999	0.25	0.5	200	0	0.816497	#DIV/0!	0.75	0.5	66.6667	1.5	0.57735	38.49	0.5	0.57735
LDN	98	GalNAcb1-4GlcNAcb-Sp0	1.5	0.57735	38.49	93	23.1084	24.8478	50.5	6.95222	13.7668	3.5	1	28.5714	79.9643	68.3296	85.4501	55.75	4.11299	7.37756	41.75	1.70783	4.0906	-0.935675	23.3581	-2496.4	6.57075	9.58817	145.922	21.0832	20.4071	96.7936	7.3849	6.84125	92.6384	-0.25	0.5	-200	1.5	1.29099	86.0663	1	0.816497	81.6497	1.75	0.5	28.5714	1	0.816497
LDN	99	GalNAcb1-4GlcNAcb-Sp8	2.75	1.70783	62.1027	541	84.786	15.6721	51.25	5.12348	9.99703	-0.5	0.57735	-115.47	37.3684	19.0635	51.015	58.5	11.9583	20.4415	59	5.35413	9.07479	-0.762925	7.24319	-949.398	5.25502	17.6875	336.582	7.14538	8.79828	123.132	17.1055	40.9873	239.614	0.5	0.57735	115.47	0.25	0.5	200	1.5	0.57735	38.49	1	0	0	1.25	0.5
alpha Gal	100	Gala1-2Galb-Sp8	0.25	0.5	200	42.5	3.69685	8.69846	67.5	3.51188	5.20279	7.25	2.06155	28.4352	15.7627	13.9855	88.7254	49	1.41421	2.88615	48.5	4.43471	9.14374	5.27753	8.13351	154.116	37.535	25.3982	67.6655	4.01003	14.1149	351.991	34.3948	22.4432	65.2518	0	0	#DIV/0!	0.25	0.5	200	2	2.16025	108.012	2.25	0.5	22.2222	1	0
Blood group B	101	Gala1-3(Fuca1-2)Galb1-3GlcNAcb-Sp0	1.25	0.5	40	31.25	6.55108	20.9635	71.25	31.8578	44.7126	6	2.82843	47.1405	19.4424	5.68004	29.2147	32.75	1.5	4.58015	41.5	5.19615	12.5208	18.0369	26.6864	147.955	22.8202	20.5655	90.1195	9.61508	19.7606	205.516	12.1913	19.8311	162.666	0.75	0.5	66.6667	0	0.816497	#DIV/0!	1	0.816497	81.6497	3.5	2.64575	75.5929	1.25	0.5
Blood group B	102	Gala1-3(Fuca1-2)Galb1-3GlcNAcb-Sp8	1.25	0.5	40	61.75	42.1693	68.2904	50.25	6.18466	12.3078	3.25	2.62996	80.9217	16.2496	9.12557	56.1586	48	5.7735	12.0281	45.25	3.59398	7.94249	21.0278	9.8994	47.0777	23.166	20.3234	87.7293	14.6534	9.89799	67.5474	-11.7468	15.7477	-134.06	0.75	0.5	66.6667	1.25	0.5	40	1.25	0.5	40	1.75	0.5	28.5714	1.5	0.57735
Blood group B	103	Gala1-3(Fuca1-2)Galb1-4(Fuca1-3)GlcNAcb-Sp0	2	0	0	69	4.32049	6.26159	59	6.9282	11.7427	3.75	1.25831	33.5548	8.4763	6.05207	71.3999	44	5.71548	12.9897	49.25	2.87228	5.83204	33.501	18.1534	54.1877	12.1395	17.1888	141.594	14.2822	13.4133	93.9162	39.4627	18.1295	45.9409	0.5	0.57735	115.47	1.5	0.57735	38.49	0.75	0.5	66.6667	1.5	0.57735	38.49	2.75	0.5
Blood group B	104	Gala1-3(Fuca1-2)Galb1-4(Fuca1-3)GlcNAcb-Sp8	2.25	1.25831	55.9247	29.25	13.7447	46.9904	44	2.82843	6.42824	2.5	1.91485	76.5942	20.8056	5.93355	28.519	140.5	11.2101	7.97873	51	3.74166	7.33658	-1.50598	11.499	-763.561	28.9749	16.4084	56.6298	17.0526	11.2659	66.0655	14.7556	10.1597	68.8535	0.25	0.5	200	0.25	0.5	200	0.75	0.5	66.6667	1.5	1	66.6667	1	0
Blood group B	105	Gala1-3(Fuca1-2)Galb1-4GlcNAc-Sp0	3.25	1.25831	38.7171	18	4.69042	26.0579	77	13.466	17.4883	5	0	0	14.5821	7.73866	53.0697	265.75	26.8499	10.1034	65.25	2.06155	3.15947	10.9615	5.16838	47.1502	28.6225	31.9105	111.488	28.2882	12.157	42.9755	36.1519	33.3123	92.1454	0.25	0.5	200	4	1.41421	35.3553	3	1.1547	38.49	2.75	3.59398	130.69	1	0.816497
Blood group B	106	Gala1-3(Fuca1-2)Galb1-4Glcb-Sp0	1.5	0.57735	38.49	57.25	6.70199	11.7065	54.25	0.957427	1.76484	1.25	0.5	40	19.2072	11.6941	60.884	60.75	2.87228	4.72804	54.25	2.5	4.60829	23.1627	21.0922	91.0613	36.1885	17.2648	47.7081	11.4785	14.7419	128.43	28.7748	33.5182	116.485	0.75	0.5	66.6667	0.75	0.957427	127.657	0.75	0.5	66.6667	2.25	0.5	22.2222	0.75	0.5
Blood group B	107	Gala1-3(Fuca1-2)Galb-Sp8	1.25	0.5	40	22	3.91578	17.799	54.5	6.85565	12.5792	3.25	2.62996	80.9217	23.1037	8.35443	36.1606	43.25	4.64579	10.7417	41.75	4.57347	10.9544	-0.785525	1.24889	-158.988	39.0558	15.6189	39.9911	0.36235	9.42197	2600.24	38.4598	28.0381	72.9023	1	0	0	0.25	0.5	200	1	0.816497	81.6497	1.25	0.5	40	1	0.816497
Blood group B	108	Gala1-3(Fuca1-2)Galb-Sp18	3.25	2.5	76.9231	222.25	101.812	45.8095	54.5	4.79583	8.79969	2	0.816497	40.8248	50.7927	16.0101	31.5205	44.5	5.06623	11.3848	45.75	0.5	1.0929	50.4483	22.1572	43.9206	11.3202	21.401	189.052	24.3387	28.892	118.708	12.0278	17.3439	144.199	0	0	#DIV/0!	0	0.816497	#DIV/0!	1	1.1547	115.47	1.75	0.957427	54.7101	0.5	0.57735
alpha Gal	109	Gala1-4(Gala1-3)Galb1-4GlcNAcb-Sp8	9	2.16025	24.0027	487.5	91.5369	18.7768	434.25	42.5314	9.79421	9	1.63299	18.1444	25.8996	13.8515	53.4817	326.25	28.6865	8.7928	361.5	42.1861	11.6697	27.5782	28.8541	104.627	30.6688	24.8503	81.0279	25.508	20.6022	80.7675	13.308	25.0895	188.529	0	0	#DIV/0!	0.25	0.5	200	0.75	0.5	66.6667	3.25	1.89297	58.2452	0	0
alpha Gal	110	Gala1-3GalNAca-Sp8	2.5	1.73205	69.282	675.5	168.401	24.9299	69.5	8.22598	11.8359	2.75	0.957427	34.8155	50.1973	40.0738	79.8327	67.25	22.2467	33.0806	70.75	16.1323	22.8018	22.069	18.4272	83.4984	463.271	98.7458	21.3149	39.2072	37.4802	95.5952	0.301975	6.90281	2285.89	1	0.816497	81.6497	0.5	0.57735	115.47	0.5	0.57735	115.47	1.25	0.5	40	1	0
alpha Gal	111	Gala1-3GalNAca-Sp16	1.5	1	66.6667	23	8.98146	39.0498	43.75	4.42531	10.115	1.75	0.5	28.5714	10.6058	5.18376	48.8768	33.25	1.5	4.51128	37.25	1.89297	5.0818	-3.58647	7.67	-213.859	70.6531	11.5547	16.3541	15.1354	10.2371	67.6372	6.05382	15.1411	250.108	0.5	0.57735	115.47	0.75	0.5	66.6667	1	0.816497	81.6497	1.75	0.5	28.5714	2.75	1.70783
alpha Gal	112	Gala1-3GalNAcb-Sp8	2	0.816497	40.8248	18.25	4.57347	25.0601	49.25	0.957427	1.94401	6.25	2.87228	45.9565	9.56387	3.23955	33.8727	39.5	2.88675	7.30823	41.5	2.38048	5.73609	8.11005	8.40203	103.6	39.0883	17.0372	43.5864	8.5823	9.79586	114.14	53.443	115.58	216.269	0.5	0.57735	115.47	1.25	0.5	40	0.5	0.57735	115.47	0.75	0.5	66.6667	1	0.816497
alpha Gal	113	Gala1-3Galb1-4(Fuca1-3)GlcNAcb-Sp8	1	0	0	26.25	11.3541	43.2539	44.75	2.21736	4.95498	1.25	0.5	40	17.9655	6.31807	35.1678	38.5	4.79583	12.4567	45.5	2.64575	5.81484	11.3551	13.8289	121.785	19.7877	21.5081	108.694	25.2672	11.7882	46.6542	-4.4384	3.96303	-89.2896	0.25	0.5	200	0.5	0.57735	115.47	0.75	0.5	66.6667	1.5	0.57735	38.49	4.75	2.62996
alpha Gal	114	Gala1-3Galb1-3GlcNAcb-Sp0	2.5	1.73205	69.282	28.25	1.70783	6.0454	56.5	3.10913	5.50288	19.5	10.9697	56.2546	42.5582	16.4319	38.6104	44.25	1.89297	4.2779	42.5	1.29099	3.03763	9.10035	6.34471	69.7194	25.3164	16.8186	66.4337	39.0851	16.0252	41.0008	38.2528	12.3247	32.2192	0.25	0.5	200	0.5	0.57735	115.47	1.5	2.38048	158.698	1.5	0.57735	38.49	0.25	0.5
alpha Gal	115	Gala1-3Galb1-4GlcNAcb-Sp8	1.25	0.5	40	21.25	5.56028	26.166	44.5	2.64575	5.94551	1.25	0.5	40	26.0683	11.658	44.7208	36.25	1.70783	4.71124	39.25	3.86221	9.84003	-0.837425	7.54858	-901.404	32.0628	11.7307	36.5868	7.12028	10.7207	150.566	11.15	9.85413	88.3782	0.75	0.5	66.6667	-0.25	0.5	-200	0.25	0.5	200	5.25	7.22842	137.684	2.5	3.69685
alpha Gal	116	Gala1-3Galb1-4Glcb-Sp0	5.25	1.25831	23.9677	71.25	7.41058	10.4008	114.5	10.8474	9.47374	41.5	42.3438	102.033	39.8204	17.4268	43.7634	85.5	15.9269	18.628	68.75	8.30161	12.0751	-9.18537	15.1733	-165.19	15.8024	26.5123	167.774	58.6963	37.5765	64.0185	19.2335	12.1811	63.3328	0.75	0.5	66.6667	0.5	0.57735	115.47	0.5	0.57735	115.47	1	0	0	0	0
alpha Gal	117	Gala1-3Galb1-4Glc-Sp10	2.5	1	40	41	2.94392	7.18029	58	1.63299	2.81551	4.25	3.40343	80.0807	7.69085	6.86129	89.2136	48.75	10.0789	20.6746	40.25	9.60469	23.8626	22.3572	13.4051	59.9587	-2.4395	5.79343	-237.484	21.9447	6.4719	29.4919	5.35657	5.51084	102.88	1.25	0.5	40	0.5	0.57735	115.47	1	0	0	5.25	1.70783	32.53	1.25	1.25831
alpha Gal	118	Gala1-3Galb-Sp8	2.25	0.957427	42.5523	21.25	6.34429	29.8555	51.5	6.80686	13.2172	2.75	0.957427	34.8155	16.2931	12.6501	77.6409	45.25	4.11299	9.08948	38.5	6.85565	17.8069	-4.96383	13.8641	-279.303	2.07088	25.4788	1230.34	10.1885	18.9468	185.962	24.7922	15.5083	62.553	0.75	0.5	66.6667	1	1.1547	115.47	1	0	0	1	0	0	1.25	1.25831
alpha Gal	119	Gala1-4(Fuca1-2)Galb1-4GlcNAcb-Sp8	3.5	0.57735	16.4957	87.75	7.5	8.54701	73.75	9.03235	12.2473	5	1.1547	23.094	47.5229	40.2546	84.7058	656.75	36.9177	5.62127	66.75	4.11299	6.16178	25976.9	1946.26	7.49225	19.9388	15.2203	76.3349	6.80365	15.8335	232.721	20.1025	16.1044	80.1115	0	0	#DIV/0!	0.75	0.5	66.6667	3	1.1547	38.49	3.75	2.36291	63.0109	1	0
alpha Gal	120	Gala1-4Galb1-4GlcNAcb-Sp0	1.5	0.57735	38.49	87.75	60.7694	69.2528	45.25	3.86221	8.53527	1.25	0.5	40	57.6629	31.6667	54.917	76.75	56.4292	73.5233	47	6.0553	12.8836	37.783	9.6782	25.6152	5.75527	1.41408	24.5701	34.7638	11.1444	32.0574	-0.14355	14.3547	-9999.81	0.5	0.57735	115.47	0	0	#DIV/0!	0.25	0.5	200	1.25	0.5	40	0.25	0.5
alpha Gal	121	Gala1-4Galb1-4GlcNAcb-Sp8	1.5	0.57735	38.49	41	10.4243	25.4252	60.5	1.29099	2.13388	7.75	11.5289	148.761	30.8183	4.06296	13.1836	51.5	6.55744	12.7329	53.75	12.6062	23.4534	24.1207	14.0389	58.2027	12.1636	20.0357	164.719	56.1425	29.8765	53.2154	15.0177	12.5965	83.8775	0.5	0.57735	115.47	0.25	0.5	200	1.5	0.57735	38.49	2	0.816497	40.8248	-0.75	0.957427
alpha Gal	122	Gala1-4Galb1-4Glcb-Sp0	8.5	9.94987	117.057	150.25	15.6498	10.4158	50.5	5.25991	10.4157	0.5	0.57735	115.47	52.0743	21.2849	40.8741	52.25	18.554	35.51	52.75	9.46485	17.9428	13.2358	4.04879	30.5896	2.6734	4.17035	155.994	27.3154	20.2582	74.1639	5.39852	4.79782	88.8728	0	0	#DIV/0!	0	0	#DIV/0!	1.5	1.29099	86.0663	1	0	0	2.25	0.957427
alpha Gal	123	Gala1-4GlcNAcb-Sp8	1	0.816497	81.6497	23	2.44949	10.65	56.25	2.62996	4.67548	5.5	4.50925	81.9864	10.6091	18.864	177.809	52.25	4.11299	7.87175	50	2	4	3.15852	12.647	400.407	28.5432	23.3508	81.8086	10.7365	5.8714	54.6862	46.7147	24.9563	53.4228	0.5	0.57735	115.47	0	0.816497	#DIV/0!	1.25	0.5	40	2.5	0.57735	23.094	0.5	0.57735
alpha Gal	124	Gala1-6Glcb-Sp8	1.5	0.57735	38.49	32	12.6227	39.446	58.75	32.8773	55.9614	9.5	6.65833	70.0877	9.3614	2.29445	24.5097	43.25	2.06155	4.7666	42.75	1.70783	3.99491	7.6524	8.42279	110.067	11.9752	5.11733	42.7328	13.0623	37.0932	283.971	15.1536	21.8617	144.267	0	0	#DIV/0!	0.75	0.5	66.6667	1	0.816497	81.6497	7	2	28.5714	1.5	0.57735
Gal-R	125	Galb1-2Galb-Sp8	3.5	1.29099	36.8856	54.75	6.70199	12.2411	131	2.70801	2.06719	62	4.96655	8.01057	13.9963	12.0331	85.9732	44	5.65685	12.8565	46.25	5.67891	12.2787	6.94933	14.0325	201.927	21158.3	1327.43	6.27378	47.1387	11.6428	24.699	12.0921	10.5368	87.1379	0.75	0.5	66.6667	9.25	1.70783	18.463	642	158.036	24.6162	5.5	1.29099	23.4726	1	0
Lewis	126	Galb1-3(Fuca1-4)GlcNAcb1-3Galb1-4(Fuca1-3)GlcNAcb-Sp0	0.5	0.57735	115.47	39.25	13.301	33.8879	39.75	3.5	8.80503	2	1.41421	70.7107	31.1542	15.542	49.8873	37	4.54606	12.2867	34.25	3.30404	9.64683	7.13995	14.2288	199.284	12.2336	19.0957	156.092	36.837	32.1495	87.2749	-11.8058	12.2474	-103.741	0.75	0.5	66.6667	0.5	0.57735	115.47	2	1.41421	70.7107	0.75	0.5	66.6667	0.5	0.57735
Lewis	127	Galb1-3GlcNAcb1-3Galb1-4(Fuca1-3)GlcNAcb-Sp0	1.5	0.57735	38.49	17.25	5.85235	33.9267	34	2.44949	7.20438	2.5	2.38048	95.219	21.5384	10.9525	50.8509	30	2.58199	8.60663	31.25	3.40343	10.891	6.57532	9.38136	142.675	43.5566	29.1444	66.9115	24.3678	22.022	90.3734	24.2165	19.4224	80.2035	0.5	0.57735	115.47	0.25	0.5	200	0	0.816497	#DIV/0!	1.25	0.5	40	0.25	0.5
Lewis	128	Galb1-3(Fuca1-4)GlcNAc-Sp0	0.75	0.5	66.6667	27	8.44591	31.2811	52	17.7764	34.1854	0.5	0.57735	115.47	21.8161	6.78292	31.0913	36.75	3.0957	8.42366	46.25	2.21736	4.79428	10.3999	16.3106	156.835	30.6263	12.7944	41.7757	6.04778	18.7739	310.427	17.868	20.7357	116.049	0	0	#DIV/0!	0.5	0.57735	115.47	1	0	0	0.5	0.57735	115.47	0.5	0.57735
Lewis	129	Galb1-3(Fuca1-4)GlcNAc-Sp8	0.75	0.5	66.6667	23.75	10.9354	46.0439	39.5	2.64575	6.6981	7.25	11.8427	163.348	11.3376	7.26738	64.0998	34.25	3.40343	9.93702	36.5	6.19139	16.9627	17.3027	19.1457	110.651	28.2505	27.0478	95.7429	4.95572	8.74636	176.49	29.8728	12.6702	42.4139	0.25	0.5	200	0	0	#DIV/0!	0.5	0.57735	115.47	2.25	0.957427	42.5523	0.75	0.5
Lewis	130	Fuca1-4(Galb1-3)GlcNAcb-Sp8	1.5	0.57735	38.49	23.25	14.9304	64.2167	62.75	18.8746	30.079	1.25	0.5	40	22.4753	13.0017	57.8489	38.75	5.12348	13.2219	46.75	3.59398	7.68765	22.945	9.2605	40.3596	55.4821	64.5375	116.321	-6.93988	3.79157	-54.6345	13.6269	24.1426	177.168	1	0	0	0.25	0.5	200	1	0.816497	81.6497	2	0	0	0.25	0.5
Core 2	131	Galb1-4GlcNAcb1-6GalNAca-Sp8	4.75	0.957427	20.1564	57	16.0208	28.1067	46	1.63299	3.54999	19	1.82574	9.60917	32.3955	9.43035	29.11	434.5	27.4408	6.3155	108.75	3.40343	3.12959	16.031	14.1359	88.1784	20.1126	27.0508	134.496	37.9617	17.041	44.8899	1.9207	19.0472	991.683	0.75	0.957427	127.657	0.75	0.957427	127.657	10.5	1.29099	12.2952	34.5	4.50925	13.0703	1.75	1.5
Core 2	132	Galb1-4GlcNAcb1-6GalNAc-Sp14	1.5	0.57735	38.49	135.75	25.6434	18.8902	73.25	10.1776	13.8943	1.25	0.5	40	39.604	18.1492	45.8267	54	23.1948	42.9534	45	2.94392	6.54205	25.8274	8.36851	32.4017	5.9919	15.6289	260.833	108.067	24.2147	22.4071	12.6032	22.3176	177.079	1800.5	191.997	10.6636	23.75	7.41058	31.2024	7.25	0.5	6.89655	23.75	2.06155	8.68022	3.75	0.957427
Core 2	133	GlcNAcb1-6(Galb1-3)GalNAca-Sp8	1.5	1	66.6667	111.75	21.7926	19.5012	46.75	5.5	11.7647	3.75	2.06155	54.9747	35.8598	17.1689	47.8778	32.75	5.90903	18.0428	40.75	3.5	8.58896	16.9205	13.732	81.1558	4.6992	18.163	386.512	-31.9367	15.7671	-49.3699	-7.33353	23.6228	-322.121	0.5	0.57735	115.47	0.25	0.5	200	1	0.816497	81.6497	2.5	1	40	0.25	0.5
Core 2	134	GlcNAcb1-6(Galb1-3)GalNAca-Sp14	1	0	0	21.25	4.78714	22.5277	36.75	3.86221	10.5094	1.75	1.70783	97.59	13.5581	7.85004	57.8993	19.75	4.42531	22.4066	27.5	8.3865	30.4964	-7.21925	4.70193	-65.1304	26.8716	27.2569	101.434	3.06635	6.46632	210.88	10.3289	15.3435	148.549	1	0	0	0.25	0.5	200	0.5	1.29099	258.199	1.25	0.5	40	3.5	5.68624
Sialylated Glycans	135	Neu5Aca2-6(Galb1-3)GalNAca-Sp8	1	0	0	10.25	1.70783	16.6617	37.25	1.70783	4.58477	2.25	2.62996	116.887	5.4824	3.44329	62.8062	24.25	9.60469	39.607	21.75	6.80074	31.2677	-7.47363	4.52497	-60.5458	34.4524	3.63076	10.5385	57.9442	43.5748	75.2013	-0.298625	7.82269	-2619.57	0	0	#DIV/0!	1	1.1547	115.47	2	1.1547	57.735	1	0	0	0.75	0.5
Sialylated Glycans	136	Neu5Aca2-6(Galb1-3)GalNAca-Sp14	2.25	0.5	22.2222	52.75	11.0868	21.0176	75.5	9.46925	12.5421	2.75	1.70783	62.1027	16.2493	5.81628	35.794	62.25	3.77492	6.06412	62.75	4.92443	7.8477	16.9988	17.14	100.831	76.3841	54.0891	70.812	16.7853	21.1007	125.71	2.2979	16.5447	719.991	0	0	#DIV/0!	1.25	0.957427	76.5942	0.5	0.57735	115.47	1	0	0	1	0
Sialylated Glycans	137	Neu5Acb2-6(Galb1-3)GalNAca-Sp8	1	0	0	21.5	19.07	88.6979	22.5	7.04746	31.322	2.5	0.57735	23.094	12.2122	4.7713	39.07	14	1.82574	13.041	13.5	3.69685	27.384	2.78012	19.608	705.293	47.7376	32.068	67.1755	19.2477	12.9472	67.2663	31.2558	11.8711	37.9803	0.25	0.5	200	1	1.41421	141.421	0.5	0.57735	115.47	2.75	3.5	127.273	0.5	0.57735
Sialylated Glycans	138	Neu5Aca2-6(Galb1-3)GlcNAcb1-4Galb1-4Glcb-Sp10	1	0	0	22.75	13.9613	61.3682	33	3.55903	10.7849	0.5	1	200	9.2992	9.59771	103.21	18.75	4.34933	23.1964	30.5	3.31662	10.8742	4.82183	4.90271	101.677	37.2994	19.0273	51.0122	13.2435	13.8999	104.957	5.55328	25.4691	458.633	0.75	0.5	66.6667	0.75	0.5	66.6667	0.5	0.57735	115.47	3.5	0.57735	16.4957	1.75	0.957427
Core 1	139	Galb1-3GalNAca-Sp8	0.75	0.5	66.6667	10.5	2.08167	19.8254	40.25	5.67891	14.1091	1.75	0.957427	54.7101	14.5985	8.28853	56.7766	13.25	10.5317	79.4845	15.5	6.85565	44.23	-4.35787	19.0398	-436.907	17.7062	2.63083	14.8583	12.5348	16.4074	130.895	8.8033	18.1013	205.62	1	0	0	0.5	0.57735	115.47	0.5	1	200	1	0	0	0.25	0.5
Core 1	140	Galb1-3GalNAca-Sp14	0.75	0.5	66.6667	29.25	2.62996	8.9913	45.5	1.29099	2.83735	1.25	0.5	40	23.645	19.1215	80.8694	27.25	7.41058	27.1948	28.25	15.152	53.6354	12.5686	6.92117	55.067	32.1401	11.7643	36.6033	1.29605	7.58153	584.972	36.4582	27.2209	74.6634	0.25	0.5	200	0.25	0.5	200	0.5	0.57735	115.47	1.25	0.957427	76.5942	2.25	3.86221
Core 1	141	Galb1-3GalNAca-Sp16	1.25	0.5	40	36.5	1.73205	4.74534	50.25	2.62996	5.23374	2.25	1.25831	55.9247	14.1739	7.04704	49.7183	41.5	2.38048	5.73609	37.5	1.91485	5.10628	8.03497	6.63814	82.6156	10.1369	12.706	125.344	2.10133	22.7336	1081.87	11.4239	16.1237	141.14	0.75	0.957427	127.657	1	0.816497	81.6497	1	0.816497	81.6497	2.5	0.57735	23.094	0.75	0.5
Gal-R	142	Galb1-3GalNAcb-Sp8	1.5	0.57735	38.49	21	2.94392	14.0187	51.5	1.91485	3.71816	0.75	0.5	66.6667	27.4479	10.4167	37.9508	57.5	12.7932	22.2491	45.75	2.36291	5.16483	15.0969	25.8457	171.198	18.2351	27.4335	150.443	28.1947	33.4044	118.478	45.7144	41.6929	91.203	0.5	0.57735	115.47	0.5	0.57735	115.47	1	0	0	1.75	0.957427	54.7101	5	8.67948
Globo	143	Galb1-3GalNAcb1-3Gala1-4Galb1-4Glcb-Sp0	0.75	0.957427	127.657	20.5	5.19615	25.3471	40	2.94392	7.3598	0.5	0.57735	115.47	15.9691	2.77025	17.3476	40.75	7.5	18.4049	39.75	4.71699	11.8666	17.5339	2.62741	14.9848	-0.579225	16.9602	-2928.08	41.7455	29.5068	70.6827	34.3673	10.234	29.7784	0	0	#DIV/0!	0.25	0.957427	382.971	0.5	0.57735	115.47	2.25	0.5	22.2222	0.75	1.5
Ganglioside	144	Galb1-3GalNAcb1-4(Neu5Aca2-3)Galb1-4Glcb-Sp0	0.75	0.5	66.6667	34.75	3.20156	9.21313	32	2.94392	9.19975	7.75	3.59398	46.3739	25.0628	14.4061	57.4801	45.25	1.89297	4.18336	29.25	4.03113	13.7816	-12.5546	7.31707	-58.2819	61.9522	12.8104	20.6779	34.2813	27.3563	79.7994	35.8491	23.5015	65.5565	0.5	0.57735	115.47	3.25	0.957427	29.4593	3.75	0.957427	25.5314	4.25	0.5	11.7647	0.5	0.57735
Ganglioside	145	Galb1-3GalNAcb1-4Galb1-4Glcb-Sp8	1.5	0.57735	38.49	128.25	16.2967	12.707	40.75	2.75379	6.75776	0.5	0.57735	115.47	26.6665	6.06029	22.7262	39.5	7.18795	18.1973	50.25	3.86221	7.68599	18.6902	6.97348	37.3109	-14.4566	9.77351	-67.6058	33.4351	9.55728	28.5845	10.3118	8.12386	78.7818	0.5	0.57735	115.47	0	0	#DIV/0!	1.5	0.57735	38.49	1	0	0	2.25	1.5
Gal-R	146	Galb1-3Galb-Sp8	1.25	0.5	40	64.5	11.4746	17.7901	66.25	1.5	2.26415	2.5	1.29099	51.6398	12.7675	10.6261	83.2277	47	2.16025	4.59627	54	2.16025	4.00046	3.71663	2.75796	74.206	23.0045	1.87096	8.13304	40.6501	18.4582	45.4075	69.2047	13.1781	19.0421	0	0	#DIV/0!	0.5	0.57735	115.47	2.25	1.5	66.6667	1.25	0.5	40	1	0
Type 1 chain	147	Galb1-3GlcNAcb1-3Galb1-4GlcNAcb-Sp0	1.5	0.57735	38.49	39.25	5.90903	15.0549	48.75	3.77492	7.74342	21.25	1.5	7.05882	8.45422	9.82087	116.165	42	2	4.7619	45.75	8.30161	18.1456	2.55687	4.46241	174.526	5.05615	13.6144	269.264	12.0188	8.54318	71.0821	23.3435	5.00046	21.4211	0.25	0.5	200	2	1.41421	70.7107	2.5	1.29099	51.6398	1	0.816497	81.6497	0.75	0.5
Type 1 chain	148	Galb1-3GlcNAcb1-3Galb1-4Glcb-Sp10	2.25	1.25831	55.9247	40.75	5.12348	12.5729	49.5	1.73205	3.49909	1.5	1	66.6667	21.0327	12.685	60.311	21.75	8.69387	39.9718	26.5	8.66025	32.6802	4.22383	5.2358	123.959	11.0328	15.0033	135.988	29.9928	37.5384	125.158	29.8399	7.2954	24.4485	1	0	0	0.75	0.5	66.6667	0.5	0.57735	115.47	4.75	0.5	10.5263	2.75	0.957427
Type 1 chain	149	Galb1-3GlcNAcb-Sp0	1	0	0	26.5	6.13732	23.1597	44.5	2.38048	5.34938	2.5	1	40	22.4726	14.3664	63.9285	30	4.54606	15.1535	40.75	8.46069	20.7624	2.64615	3.33275	125.947	67.8011	14.2232	20.9779	23.6299	25.7175	108.835	8.6603	9.63105	111.209	-0.5	0.57735	-115.47	0.25	0.957427	382.971	1.5	0.57735	38.49	1.25	0.5	40	1.75	0.957427
Type 1 chain	150	Galb1-3GlcNAcb-Sp8	1.25	0.5	40	45.25	70.5803	155.979	55.75	3.86221	6.92773	1	0	0	55.0656	31.0088	56.3123	44.75	5.7373	12.8208	42.25	3.0957	7.32709	9.33345	15.5029	166.101	32.188	12.379	38.4586	2.4267	12.1486	500.623	8.40537	9.48595	112.856	0	0	#DIV/0!	1	0.816497	81.6497	0.5	0.57735	115.47	2.25	1.5	66.6667	0	0
Lewis	151	Galb1-4(Fuca1-3)GlcNAcb-Sp0	2	1.41421	70.7107	28.5	12.3962	43.4956	59.25	4.34933	7.34064	1	0.816497	81.6497	13.963	6.29191	45.0612	57.5	5.44671	9.47254	52	2.58199	4.96536	21.2197	2.14276	10.098	21.7943	11.8394	54.3232	-3.24113	12.4927	-385.443	7.01838	4.59483	65.4685	0.25	0.5	200	0.5	0.57735	115.47	0.5	0.57735	115.47	1.25	0.5	40	1.5	1
Lewis	152	Galb1-4(Fuca1-3)GlcNAcb-Sp8	165	13.9523	8.45594	33.5	3.69685	11.0354	1675.5	329.116	19.6429	30.5	2.38048	7.80484	19.4586	6.98273	35.8851	31534.8	3599.43	11.4142	4011.25	603.207	15.0379	586.73	124.029	21.139	35.3923	27.5621	77.8762	3838.19	402.27	10.4807	44.881	34.9058	77.7742	58.5	15.4596	26.4267	647.75	103.523	15.9819	71.25	24.3909	34.2329	22.5	4.50925	20.0411	7	0.816497
Lewis	153	Galb1-4(Fuca1-3)GlcNAcb1-3Galb1-4(Fuca1-3)GlcNAcb-Sp0	2.25	1.5	66.6667	49.5	7.04746	14.2373	57.25	3.77492	6.59374	2.25	1.89297	84.132	18.3745	10.1059	54.9998	44	1.41421	3.21412	53.25	4.78714	8.98993	21.4759	18.6872	87.0148	60.3537	37.6662	62.409	22.5959	13.1547	58.2172	9.2255	13.8527	150.156	0.25	1.25831	503.322	0.5	0.57735	115.47	2.5	3.10913	124.365	1	0	0	0.75	0.5
Lewis	154	Galb1-4(Fuca1-3)GlcNAcb1-3Galb1-4(Fuca1-3)GlcNAcb1-3Galb1-4(Fuca1-3)GlcNAcb-Sp0	1.5	1	66.6667	51	9.27362	18.1836	39.25	3.77492	9.61762	1	0.816497	81.6497	11.7019	8.8519	75.6451	34.25	2.5	7.29927	38.5	3.78594	9.83361	39.1957	14.0574	35.8646	11.2806	22.3137	197.805	-5.4212	7.3921	-136.355	11.8212	1.13486	9.60021	-0.25	0.5	-200	0.75	0.5	66.6667	3.25	2.21736	68.2263	1.75	0.5	28.5714	0.5	0.57735
Sulfated glycans	155	Galb1-4(6S)Glcb-Sp0	2.75	1.5	54.5455	82.75	7.08872	8.56643	69.75	3.0957	4.43827	5.25	2.06155	39.2677	35.7967	13.4845	37.6698	30.75	19.1377	62.2363	35.25	3.40343	9.65512	3.43288	2.9717	86.5659	24.0683	14.56	60.4944	21.7821	12.1673	55.8593	15.5092	4.96327	32.0021	0	1.1547	#DIV/0!	0.25	0.5	200	0.5	0.57735	115.47	1.5	0.57735	38.49	1.25	0.957427
Sulfated glycans	156	Galb1-4(6S)Glcb-Sp8	0.75	0.5	66.6667	101.5	7.50555	7.39463	63.25	1.70783	2.70012	1.25	0.5	40	22.4778	9.79242	43.565	42.75	13.5739	31.7517	40.5	20.4042	50.3809	12.6746	6.79234	53.5901	33.7857	16.6912	49.4031	23.4854	22.3645	95.2274	8.59833	9.27784	107.903	1	0.816497	81.6497	0.25	0.957427	382.971	0.5	0.57735	115.47	3	1.41421	47.1405	2.25	1.89297
Gal-R	157	Galb1-4GalNAca1-3(Fuca1-2)Galb1-4GlcNAcb-Sp8	2.25	1.25831	55.9247	12.25	3.20156	26.1352	22.75	9.74252	42.8243	97	6.78233	6.99209	22.874	17.8416	77.9995	44.75	6.0208	13.4543	32.5	4.50925	13.8746	3.07237	7.3199	238.249	44.4658	16.1633	36.3501	16.6999	22.9091	137.181	3.94485	20.6645	523.834	0.25	0.5	200	0.25	0.5	200	2.25	1.25831	55.9247	1.25	0.5	40	2.25	0.5
Gal-R	158	Galb1-4GalNAcb1-3(Fuca1-2)Galb1-4GlcNAcb-Sp8	6.75	0.957427	14.1841	12.5	3.41565	27.3252	41.75	2.87228	6.87972	12	3.55903	29.6586	10.8909	6.65342	61.0914	97.5	19.4165	19.9143	36.75	2.21736	6.03362	0.322825	9.35141	2896.74	59.4103	34.153	57.4865	180.203	15.6321	8.67471	14.3892	27.0298	187.848	-0.5	0.57735	-115.47	5.25	3.5	66.6667	6.25	1.25831	20.1329	2.5	0.57735	23.094	0.75	0.957427
Type 2 chain	159	Galb1-4GlcNAcb1-3GalNAca-Sp8	0.25	0.5	200	10	0.816497	8.16497	32.75	2.06155	6.29482	14.5	2.88675	19.9086	6.78665	12.6191	185.94	32.25	3.0957	9.59906	45	13.2162	29.3692	5.68445	2.01217	35.3978	8.48815	8.02411	94.533	45.8178	16.3715	35.7317	12.6273	19.3062	152.892	0	0	#DIV/0!	0	0	#DIV/0!	2	0.816497	40.8248	9.75	14.198	145.621	0.75	0.957427
Type 2 chain	160	Galb1-4GlcNAcb1-3GalNAc-Sp14	0.75	0.5	66.6667	13.75	5.67891	41.3012	36.25	7.45542	20.5667	3.75	1.70783	45.542	17.0492	7.36045	43.1718	27.25	2.36291	8.67122	28.5	4.72582	16.5818	-3.25052	6.65072	-204.604	17.0823	35.1618	205.837	26.3255	12.4447	47.2723	20.5278	12.2713	59.779	0.75	0.5	66.6667	0.5	0.57735	115.47	-0.25	0.5	-200	1	0.816497	81.6497	0.75	0.5
Lewis	161	Galb1-4GlcNAcb1-3Galb1-4(Fuca1-3)GlcNAcb1-3Galb1-4(Fuca1-3)GlcNAcb-Sp0	1.75	1.5	85.7143	33.25	5.43906	16.3581	42.75	2.87228	6.71879	19.25	3.68556	19.1458	13.6776	4.09897	29.9684	518	7.65942	1.47865	132	15.5563	11.7851	14.4483	7.97965	55.2289	26.3768	21.1749	80.2787	35.7292	16.8322	47.1107	9.92682	20.6359	207.88	0.25	0.5	200	2	0.816497	40.8248	79.25	2.98608	3.76792	31	3.55903	11.4807	35	3.16228
Polylactosamine	162	Galb1-4GlcNAcb1-3Galb1-4GlcNAcb1-3Galb1-4GlcNAcb-Sp0	4.75	6.18466	130.203	30	6.37704	21.2568	37.25	3.40343	9.13672	99.75	3.86221	3.87189	12.7106	9.59234	75.4671	338.5	21.2525	6.27842	42.5	1.29099	3.03763	21.2351	28.1826	132.717	26.2843	16.6623	63.3925	42.1281	12.3936	29.4189	20.8686	14.7428	70.6459	0.25	0.5	200	1.75	0.957427	54.7101	47.25	6.55108	13.8647	10	0.816497	8.16497	19.25	2.62996
Polylactosamine	163	Galb1-4GlcNAcb1-3Galb1-4GlcNAcb-Sp0	0.5	0.57735	115.47	23.75	10.9049	45.9153	38.25	1.25831	3.28969	598	44.8182	7.49467	31.7188	17.5706	55.395	143	4.89898	3.42586	50	2.94392	5.88784	7.44085	12.4188	166.9	1.36887	10.0741	735.942	55.2592	9.62745	17.4223	27.1306	27.4356	101.124	0	0.816497	#DIV/0!	0.5	1.73205	346.41	18	2	11.1111	7.25	1.25831	17.3559	14	2.94392
Polylactosamine	164	Galb1-4GlcNAcb1-3Galb1-4Glcb-Sp0	1.75	0.957427	54.7101	25.75	4.11299	15.9728	30.75	8.65544	28.1478	586	34.8425	5.94582	32.218	16.1453	50.1125	115.75	11.5866	10.01	30.75	1.70783	5.5539	19.569	6.74902	34.4884	13.6081	12.8839	94.678	657.87	42.4195	6.44801	4.95308	1.89161	38.1907	0.5	0.57735	115.47	1.5	0.57735	38.49	12.5	0.57735	4.6188	5.5	1	18.1818	14.5	1
Polylactosamine	165	Galb1-4GlcNAcb1-3Galb1-4Glcb-Sp8	1.5	0.57735	38.49	39.5	4.43471	11.2271	52.75	4.85627	9.20619	87	8.98146	10.3235	18.7338	13.1477	70.182	220	10.2307	4.65031	65.25	0.957427	1.46732	14.2852	9.961	69.7297	31.6718	4.96297	15.67	6727.79	695.287	10.3346	28.6885	33.1222	115.454	0.25	0.5	200	2.5	0.57735	23.094	5.25	3.0957	58.9656	6.25	2.21736	35.4777	14.5	0.57735
Core 2	166	Galb1-4GlcNAcb1-6(Galb1-3)GalNAca-Sp8	6	0.816497	13.6083	16	1.1547	7.21688	42.25	2.75379	6.51783	14	2.58199	18.4428	26.1815	19.8444	75.7954	255	14.7196	5.77239	71.25	4.272	5.99579	28.7513	9.81675	34.1437	40.706	23.2081	57.0141	18.0756	20.0341	110.835	17.7188	7.70697	43.4962	1.25	0.5	40	0.75	0.5	66.6667	9.75	0.5	5.12821	30.5	3.87298	12.6983	1.75	0.5
Core 2	167	Galb1-4GlcNAcb1-6(Galb1-3)GalNAc-Sp14	21.25	7.22842	34.0161	22.5	9.46925	42.0855	40.5	1.29099	3.18764	9.25	4.34933	47.0198	32.1109	13.1723	41.0212	153	15.3406	10.0265	51.25	2.21736	4.32655	4.62415	5.64099	121.99	51.894	38.2822	73.77	42.5537	51.9082	121.983	42.729	20.4542	47.8696	1.25	0.5	40	0.5	0.57735	115.47	1	0	0	1.5	1	66.6667	1	0.816497
Type 2 chain	168	Galb1-4GlcNAcb-Sp0	18.75	2.21736	11.8259	67.5	10.3441	15.3246	54.75	2.5	4.56621	15.25	0.957427	6.27821	22.961	8.37539	36.4766	1126.25	115.969	10.297	256.75	15.8403	6.16956	11.5458	3.73497	32.349	14.543	7.24654	49.8283	2044.46	136.499	6.6765	7.43265	11.3936	153.291	1.5	0.57735	38.49	5	0.816497	16.3299	8.75	9.56992	109.37	4.25	1.70783	40.1841	2	0.816497
Type 2 chain	169	Galb1-4GlcNAcb-Sp8	6	1.1547	19.245	15.5	5.91608	38.1683	188.25	11.8145	6.27598	20	2.16025	10.8012	9.2369	6.55176	70.9303	1431.5	153.111	10.6958	485.25	21.4379	4.41791	14.2506	13.7452	96.454	17.7151	22.5556	127.324	1223.35	74.3305	6.07598	51.0819	20.412	39.9593	1	0	0	9.5	1.91485	20.1564	792	150.109	18.9531	3.25	1.25831	38.7171	1.25	0.5
Type 2 chain	170	Galb1-4GlcNAcb-Sp23	5	0.816497	16.3299	35.75	9.91211	27.7262	56	1.63299	2.91606	205.25	8.77021	4.27294	23.051	13.4848	58.5	311.5	49.1291	15.7718	123.75	11.2361	9.07968	-6.35865	6.9063	-108.613	-14.7867	6.79516	-45.9545	1005.01	91.2212	9.07664	33.4082	15.2131	45.5369	0.75	0.5	66.6667	7.75	2.06155	26.6007	714.5	81.6762	11.4312	6	0.816497	13.6083	2.75	0.5
Lactose	171	Galb1-4Glcb-Sp0	2.5	1.73205	69.282	16.75	8.53913	50.9799	57	8.04156	14.108	1.25	0.5	40	32.224	19.4641	60.4025	45.75	8.05709	17.6111	44	12.9615	29.4579	6.35765	1.02403	16.1071	28.8221	19.3128	67.0072	32.4262	9.5575	29.4746	61.8169	24.5349	39.6896	0.5	0.57735	115.47	0.5	0.57735	115.47	0.75	0.5	66.6667	6.75	3.5	51.8519	0.5	0.57735
Lactose	172	Galb1-4Glcb-Sp8	1.25	0.5	40	34.25	8.99537	26.2639	54.75	7.41058	13.5353	4.25	0.957427	22.5277	30.6962	12.4131	40.4387	46.75	5.56028	11.8936	37	4.96655	13.4231	-3.35983	7.00255	-208.42	24.266	23.1164	95.2625	41.6942	10.1518	24.3482	9.95435	6.65828	66.8881	0.5	0.57735	115.47	0.5	0.57735	115.47	5	2.16025	43.2049	3	0.816497	27.2166	1	0
GlcNAc-R	173	GlcNAca1-3Galb1-4GlcNAcb-Sp8	1	1.41421	141.421	11	7.39369	67.2154	40.75	6.70199	16.4466	1	0	0	16.5223	7.44245	45.0448	34.25	4.11299	12.0087	37.5	4.93288	13.1544	8.9075	13.4529	151.029	13.7158	22.7717	166.025	10.9407	14.8775	135.983	21.2094	10.3372	48.7387	-0.5	0.57735	-115.47	0.75	0.5	66.6667	0.5	0.57735	115.47	4	1.82574	45.6435	0.5	0.57735
GlcNAc-R	174	GlcNAca1-6Galb1-4GlcNAcb-Sp8	1.75	0.957427	54.7101	10	4.96655	49.6655	37	5.35413	14.4706	3.25	5.18813	159.635	15.7581	8.55559	54.2932	26.25	8.05709	30.6937	27	7.61577	28.2066	1.24297	11.1691	898.58	35.4649	4.40672	12.4256	21.2846	29.8627	140.302	15.8054	24.4989	155.004	0	0	#DIV/0!	0.25	0.5	200	0.5	0.57735	115.47	1.25	0.5	40	0.25	0.5
GlcNAc-R	175	GlcNAcb1-2Galb1-3GalNAca-Sp8	1	0.816497	81.6497	15.25	2.62996	17.2456	36.5	5	13.6986	4.75	1.89297	39.852	18.5598	11.3426	61.1138	28.25	1.5	5.30973	35	2.44949	6.99854	0.041725	6.36691	15259.2	24907.3	1095.4	4.3979	20.0433	7.28729	36.3578	7.81765	6.63217	84.8359	0.75	0.5	66.6667	1	0.816497	81.6497	1	0	0	3	1.41421	47.1405	0.75	0.5
GlcNAc-R	176	GlcNAcb1-6(GlcNAcb1-3)GalNAca-Sp8	1	0.816497	81.6497	19.25	4.99166	25.9307	48.75	11.5289	23.6491	1.25	0.5	40	12.9875	12.6278	97.2299	29.5	0.57735	1.95712	35.75	3.30404	9.24206	7.38892	5.68182	76.8965	19.4983	7.70097	39.4957	6.47448	12.9518	200.043	46.7243	5.6225	12.0334	0.25	0.5	200	0.5	1	200	1.25	0.5	40	0.75	0.5	66.6667	-0.25	0.5
GlcNAc-R	177	GlcNAcb1-6(GlcNAcb1-3)GalNAca-Sp14	2	1.41421	70.7107	27.75	3.86221	13.9179	44.75	4.92443	11.0043	1.75	0.5	28.5714	10.2508	4.44737	43.3857	37	0.816497	2.20675	39.25	0.957427	2.4393	25.1953	18.9583	75.2454	4.8475	10.5822	218.303	14.6584	14.885	101.546	4.7389	18.1488	382.976	0.5	0.57735	115.47	0.75	0.5	66.6667	4.5	1.73205	38.49	1.25	1.25831	100.664	1.25	0.5
GlcNAc-R	178	GlcNAcb1-6(GlcNAcb1-3)Galb1-4GlcNAcb-Sp8	2.25	1.89297	84.132	39.5	9.46925	23.9728	40.25	4.99166	12.4016	1.25	0.5	40	25.356	7.43169	29.3094	37	5.47723	14.8033	34.75	2.75379	7.92456	-1.93955	5.55729	-286.525	24.5787	18.0379	73.3883	13.4733	15.5489	115.405	-17.9441	27.533	-153.438	0.75	0.5	66.6667	1.75	0.957427	54.7101	1.75	0.957427	54.7101	1	0.816497	81.6497	0.75	0.957427
Core 3	179	GlcNAcb1-3GalNAca-Sp8	0.75	0.5	66.6667	43.25	6.23832	14.4239	44.25	7.27438	16.4393	1.25	0.5	40	31.112	9.63189	30.9587	36.75	20.6942	56.3108	30.75	17.7834	57.8323	5.2861	5.35061	101.22	-6.18337	10.0654	-162.782	14.9804	39.8035	265.704	50.7843	39.3397	77.4642	0.25	0.5	200	0.75	0.957427	127.657	0.75	0.5	66.6667	1	0.816497	81.6497	0.75	0.5
Core 3	180	GlcNAcb1-3GalNAca-Sp14	3	3.3665	112.217	24.75	5.90903	23.8749	38.5	5.44671	14.1473	46.75	25.0383	53.5579	10.0508	2.90827	28.9359	33.75	5.56028	16.4749	38.5	3.69685	9.6022	-2.65113	6.13663	-231.473	48.6932	54.2323	111.375	-6.40248	8.26882	-129.15	21.2385	24.8636	117.069	0.25	0.5	200	0	0	#DIV/0!	1	0	0	2.25	0.957427	42.5523	0.5	0.57735
GlcNAc-R	181	GlcNAcb1-3Galb-Sp8	1.5	0.57735	38.49	20.75	9.46485	45.6137	54.25	5.5	10.1382	4	1.63299	40.8248	28.5136	22.0663	77.3887	40	7.52773	18.8193	40.25	3.94757	9.80764	4.79505	11.6026	241.97	22.2531	30.0258	134.929	8.6308	11.1714	129.437	12.4036	12.3551	99.6092	0.25	0.5	200	0	0	#DIV/0!	0.75	0.5	66.6667	0.5	0.57735	115.47	0.75	0.957427
GlcNAc-R	182	GlcNAcb1-3Galb1-4GlcNAcb-Sp0	2.75	1.70783	62.1027	21	3.74166	17.8174	34.5	3.10913	9.01196	2.5	0.57735	23.094	9.6099	4.29841	44.729	28.5	6.75771	23.7113	36.5	7.04746	19.3081	-0.1041	9.66201	-9281.47	21.9764	13.898	63.2405	12.5696	5.75631	45.7954	-1.2912	11.2283	-869.6	0.25	0.5	200	0.25	0.5	200	1	0	0	5.75	8.18026	142.265	1	0
GlcNAc-R	183	GlcNAcb1-3Galb1-4GlcNAcb-Sp8	1.25	0.5	40	14.75	4.92443	33.386	38	3.16228	8.32178	1.75	0.5	28.5714	23.6076	6.7582	28.6273	29	3.3665	11.6086	32.5	1.29099	3.97229	-4.72507	12.374	-261.88	24.3809	22.1853	90.9946	26.1684	28.6944	109.653	7.20367	19.519	270.958	0	0	#DIV/0!	0.5	0.57735	115.47	-0.25	0.5	-200	1	1.1547	115.47	1	0
GlcNAc-R	184	GlcNAcb1-3Galb1-4GlcNAcb1-3Galb1-4GlcNAcb-Sp0	1.25	0.5	40	28.25	3.77492	13.3625	32.5	4.50925	13.8746	25.25	0.5	1.9802	7.63478	6.8124	89.2285	37.75	2.06155	5.46107	34	5.35413	15.7474	18.8042	10.6904	56.8509	26.2911	16.5747	63.043	-15.6164	10.627	-68.0501	13.5339	24.0174	177.461	0.25	0.5	200	0.5	0.57735	115.47	1.5	0.57735	38.49	1.75	0.5	28.5714	1.5	0.57735
GlcNAc-R	185	GlcNAcb1-3Galb1-4Glcb-Sp0	1.75	0.5	28.5714	28.25	18.6436	65.995	42	3.16228	7.52923	4.75	4.5	94.7368	8.3736	2.00586	23.9546	35.25	1.89297	5.37013	34.5	2.38048	6.89993	32.9698	24.714	74.9596	19.4006	6.61192	34.081	11.5462	12.4366	107.712	-2.69265	3.37204	-125.231	0.5	0.57735	115.47	0.75	0.5	66.6667	0.25	0.5	200	1	0	0	1	0
GlcNAc-R	186	GlcNAcb1-4-MDPLys	1.25	0.5	40	23.25	6.23832	26.8315	39	1.41421	3.62619	1.25	0.5	40	16.2053	9.14116	56.4085	31	4.69042	15.1304	30.5	2.51661	8.25119	5.6639	10.9257	192.901	5.01023	14.5444	290.294	24.7497	14.5529	58.8002	31.3507	18.8808	60.2244	0.75	0.5	66.6667	0	0	#DIV/0!	0	0	#DIV/0!	1.75	0.957427	54.7101	0.75	0.957427
Core 4	187	GlcNAcb1-6(GlcNAcb1-4)GalNAca-Sp8	1.5	0.57735	38.49	13.75	1.5	10.9091	51	5.59762	10.9757	1	0	0	33.1549	22.946	69.2084	30.75	2.06155	6.70424	32.75	4.5	13.7405	7.37595	17.6575	239.393	25.3091	21.1807	83.6883	5.3464	11.0467	206.62	3.55917	13.6897	384.632	1	0	0	0.5	0.57735	115.47	0.75	0.5	66.6667	2	0	0	0	0
GlcNAc-R	188	GlcNAcb1-4Galb1-4GlcNAcb-Sp8	1.25	0.5	40	26.5	4.12311	15.5589	49.25	0.5	1.01523	9.5	17.0196	179.154	22.396	10.9406	48.8505	46.25	1.70783	3.69259	48.5	4.12311	8.50125	-3.0606	3.97483	-129.871	23.0067	7.21367	31.3546	23.499	3.48437	14.8277	-5.6108	22.2506	-396.568	0.25	0.5	200	0.5	0.57735	115.47	0.25	0.957427	382.971	19.75	32.9381	166.775	0.75	0.5
Chitin	189	GlcNAcb1-4GlcNAcb1-4GlcNAcb1-4GlcNAcb1-4GlcNAcb1-4GlcNAcb1-Sp8	2	0.816497	40.8248	11.5	2.38048	20.6998	54	2.94392	5.4517	2	2	100	11.8501	12.3046	103.835	26.5	13.6991	51.6949	31.75	3.94757	12.4333	6.36683	2.25762	35.4591	14.4843	15.4435	106.623	20.1192	22.9744	114.191	-8.58445	24.5825	-286.361	0.5	0.57735	115.47	0.25	0.5	200	2	3.3665	168.325	7.25	3.40343	46.9439	1.75	1.25831
Chitin	190	GlcNAcb1-4GlcNAcb1-4GlcNAcb1-4GlcNAcb1-4GlcNAcb1-Sp8	1.75	0.957427	54.7101	27	6.37704	23.6187	41.5	2.88675	6.95603	3.5	4.72582	135.023	10.9346	5.96765	54.5761	34	2.16025	6.35367	34	3.65148	10.7397	13.6014	4.25426	31.2782	19.5453	16.0785	82.2628	32.9969	12.1079	36.6942	16.9842	7.73898	45.5658	0.5	0.57735	115.47	0.5	0.57735	115.47	0.75	0.5	66.6667	3.75	1.5	40	0.25	0.5
Chitin	191	GlcNAcb1-4GlcNAcb1-4GlcNAcb-Sp8	1.75	0.5	28.5714	33.75	10.2429	30.3493	41.5	6.35085	15.3033	1.5	0.57735	38.49	15.038	2.71509	18.0549	48.75	16.7407	34.3398	38.25	6.18466	16.169	18.2301	8.24328	45.2179	48.3913	10.8496	22.4206	21.6195	10.3637	47.937	11.0398	8.12449	73.5929	0.75	0.957427	127.657	-0.5	0.57735	-115.47	1	0	0	3.25	0.5	15.3846	1.75	0.5
GlcNAc-R	192	GlcNAcb1-6GalNAca-Sp8	1.25	0.5	40	25.25	3.86221	15.2959	38	1.1547	3.03869	1	0.816497	81.6497	19.2545	12.4856	64.8452	39.5	2.08167	5.27004	38.75	6.70199	17.2955	5.3861	2.58315	47.9596	10.9474	11.5849	105.823	19.9784	22.9856	115.052	25.7688	22.2841	86.4768	0.75	0.5	66.6667	1	0	0	1	0.816497	81.6497	1.75	1.25831	71.9032	1	0
GlcNAc-R	193	GlcNAcb1-6GalNAca-Sp14	1.5	0.57735	38.49	28.5	4.93288	17.3084	35	6.48074	18.5164	1.25	1.5	120	7.04932	6.08182	86.2752	39.75	2.62996	6.61624	34.5	2.08167	6.03381	21.546	14.0316	65.1243	26.3687	29.2498	110.926	49.2683	10.5773	21.4688	49.6872	20.3126	40.881	0.75	0.5	66.6667	0	0	#DIV/0!	0.5	1	200	2	1.1547	57.735	0.25	0.5
GlcNAc-R	194	GlcNAcb1-6Galb1-4GlcNAcb-Sp8	1	0	0	29.5	7.85281	26.6197	49.75	25.5392	51.335	1.5	0.57735	38.49	13.0913	12.6884	96.9227	34.25	2.75379	8.04025	35.25	2.21736	6.29037	7.22947	18.3865	254.327	24.457	14.4008	58.8822	20.4119	12.9958	63.6677	31.25	45.1005	144.322	0.5	0.57735	115.47	0.5	0.57735	115.47	0.5	0.57735	115.47	4.75	3.77492	79.4719	1.25	0.5
Maltose	195	Glca1-4Glcb-Sp8	1.75	0.5	28.5714	49.5	5.44671	11.0035	55.75	2.75379	4.93953	1.25	0.5	40	28.5132	9.58421	33.6133	42.25	2.87228	6.7983	53.25	10.9049	20.4787	5.63893	6.43585	114.132	-20.0085	5.40468	-27.012	16.3171	15.9007	97.4483	28.4989	16.5719	58.1493	1	0	0	1	0.816497	81.6497	0.5	0.57735	115.47	1.75	0.5	28.5714	1.25	0.5
Maltose	196	Glca1-4Glca-Sp8	1	0	0	40.25	3.0957	7.69117	59.5	3.41565	5.74059	1.5	1	66.6667	10.9653	5.52067	50.3468	38	5.7735	15.1934	46.25	4.78714	10.3506	3.7315	3.29581	88.3241	18.3381	35.4353	193.233	17.823	20.3889	114.397	47.7896	26.7897	56.0575	0	0	#DIV/0!	0.5	0.57735	115.47	0.25	0.5	200	1.5	1	66.6667	1	0
Maltose	197	Glca1-6Glca1-6Glcb-Sp8	0.75	0.957427	127.657	41.5	6.85565	16.5196	100.25	71.1542	70.9767	7.5	1.29099	17.2133	9.01297	6.2241	69.0571	41.75	2.75379	6.59589	48	2.44949	5.1031	5.7784	11.0963	192.03	3.48822	8.96885	257.118	29.0742	29.2031	100.443	17.7962	11.1117	62.4388	0.25	0.5	200	0.75	0.5	66.6667	1.5	1	66.6667	1.5	0.57735	38.49	1.75	0.5
beta Glc	198	Glcb1-4Glcb-Sp8	1.75	0.5	28.5714	28	6.32456	22.5877	79.5	11.0905	13.9504	5.25	1.70783	32.53	15.4522	5.68941	36.8193	73.25	19.6193	26.784	50	3.91578	7.83156	7.9484	8.06141	101.422	14.6318	12.2003	83.3818	14.0626	7.30342	51.9351	22.3688	25.5626	114.278	0.25	0.5	200	1.5	1	66.6667	0.25	0.957427	382.971	5	0.816497	16.3299	5.25	2.62996
beta Glc	199	Glcb1-6Glcb-Sp8	3	1.41421	47.1405	49.5	3.69685	7.46837	92.25	11.4419	12.4031	7	2.70801	38.6859	10.0773	8.60704	85.4104	222.75	177.22	79.56	53	5.47723	10.3344	17.8551	8.75141	49.0134	26.5247	8.9838	33.8696	7.61522	12.9617	170.207	5.35495	11.8106	220.554	-0.25	0.5	-200	0.75	0.5	66.6667	0.5	0.57735	115.47	3	1.41421	47.1405	1.25	0.5
unknown	200	G-ol-Sp8	3.25	1.70783	52.5485	32.25	17.4428	54.0861	75.5	10.8781	14.4081	2.5	1.73205	69.282	12.8767	7.20093	55.9223	40.75	4.03113	9.89234	32.25	6.18466	19.1772	44.296	14.9056	33.65	0.406275	8.02696	1975.75	12.7888	7.13073	55.7577	0.9462	13.9494	1474.25	1.5	0.57735	38.49	0.5	0.57735	115.47	0.25	0.957427	382.971	3.25	0.5	15.3846	1.5	1
GlcA	201	GlcAa-Sp8	2	0.816497	40.8248	14.25	1.5	10.5263	58.75	5.56028	9.4643	2.5	0.57735	23.094	15.072	8.648	57.3781	38	2.16025	5.68486	39.5	2.51661	6.37117	2.83585	6.15426	217.016	8.02755	24.8029	308.972	18.0373	21.6673	120.125	6.42358	6.85958	106.788	0	0	#DIV/0!	0.5	0.57735	115.47	0.75	0.957427	127.657	2	2.16025	108.012	0	0
GlcA	202	GlcAb-Sp8	1.5	1	66.6667	25.25	7.8475	31.0792	59.5	5.91608	9.94299	1.75	0.5	28.5714	21.8201	6.45455	29.5808	38.25	2.06155	5.38968	44.75	6.0208	13.4543	13.1755	13.4126	101.8	-15.7879	12.0527	-76.3413	22.3105	16.201	72.6159	18.1331	10.0039	55.1694	1	0	0	1	1.1547	115.47	1.25	0.5	40	8	1.82574	22.8218	1	0
GlcA	203	GlcAb1-3Galb-Sp8	2.5	0.57735	23.094	24.25	9.60469	39.607	62.75	3.86221	6.15492	2.5	1.73205	69.282	24.7278	14.3934	58.2074	36.25	2.98608	8.23746	31.75	11.2064	35.2957	0.432025	10.219	2365.36	6.7963	6.85256	100.828	14.4632	18.3394	126.8	15.3882	25.0998	163.11	0	0.816497	#DIV/0!	0.75	0.5	66.6667	0.25	0.957427	382.971	2.25	0.957427	42.5523	0.75	0.5
GlcA	204	GlcAb1-6Galb-Sp8	1.5	0.57735	38.49	36.75	7.71902	21.0041	54.75	4.5	8.21918	1.75	0.957427	54.7101	12.2693	6.32925	51.5861	44.25	4.11299	9.29489	42.25	6.0208	14.2504	46.6808	21.3727	45.7848	1.53945	12.6903	824.343	37.0399	22.8882	61.7934	15.5118	13.0292	83.9957	0.75	0.957427	127.657	0.5	0.57735	115.47	1	0.816497	81.6497	3	1.41421	47.1405	1	0
Sialylated Glycans	205	KDNa2-3Galb1-3GlcNAcb-Sp0	1	0.816497	81.6497	48.5	6.45497	13.3092	44.25	0.5	1.12994	5.25	7.8475	149.476	13.1691	5.15629	39.1545	31.25	4.99166	15.9733	33.5	2.64575	7.89777	-4.33252	9.33979	-215.574	14.768	20.4165	138.249	23.0643	32.1434	139.364	2.9335	2.90294	98.9583	0.5	0.57735	115.47	2.25	1.89297	84.132	1	0	0	1.25	2.5	200	1.25	0.5
Sialylated Glycans	206	KDNa2-3Galb1-4GlcNAcb-Sp0	1.75	0.957427	54.7101	52	2.16025	4.15432	50.25	2.98608	5.94245	2.75	1.25831	45.7566	13.7787	3.72963	27.0682	46.25	5.31507	11.492	41.75	4.272	10.2323	6.13575	21.1708	345.041	24.9387	28.3293	113.596	33.9806	4.7029	13.8399	26.2999	10.1806	38.7097	0.25	0.5	200	0.25	0.5	200	0.5	0.57735	115.47	2.25	2.62996	116.887	0.5	0.57735
Oligomannose	207	Mana1-2Mana1-2Mana1-3Mana-Sp9	1	0	0	10.75	4.272	39.7396	43.25	2.98608	6.90423	2.25	1.89297	84.132	8.58615	3.25963	37.9638	35.25	2.06155	5.84838	39.5	1.29099	3.26834	1.82812	4.71901	258.134	17.8651	18.9365	105.997	7.6154	11.0217	144.73	15.5507	5.46547	35.1461	0.5	0.57735	115.47	0.5	0.57735	115.47	2.25	1.89297	84.132	1.5	0.57735	38.49	4.75	0.957427
Oligomannose	208	Mana1-2Mana1-6(Mana1-2Mana1-3)Mana-Sp9	1	0.816497	81.6497	14.25	1.89297	13.284	43.25	2.87228	6.64111	1.5	1	66.6667	8.98695	7.0614	78.5739	33	8.12404	24.6183	40.5	4.43471	10.9499	-4.97797	3.01925	-60.6522	35.5588	11.6905	32.8766	22.3498	10.9799	49.1272	20.8486	40.8981	196.167	0.25	0.5	200	0	0	#DIV/0!	0	0	#DIV/0!	0.75	0.5	66.6667	0.5	0.57735
Oligomannose	209	Mana1-2Mana1-3Mana-Sp9	2.25	1.5	66.6667	27	2.94392	10.9034	51.5	2.88675	5.60534	1.25	0.5	40	13.8089	5.68569	41.174	44.5	5.32291	11.9616	45.25	1.5	3.31492	6.58665	7.80702	118.528	78.4966	75.121	95.6998	14.5326	7.59327	52.25	30.5548	11.1255	36.4115	0	0	#DIV/0!	-0.25	0.5	-200	0	0	#DIV/0!	1.25	0.5	40	1	0
Oligomannose	210	Mana1-2Mana1-6(Mana1-2Mana1-3)Mana1-6(Mana1-2Mana1-2Mana1-3)Manb1-4GlcNAcb1-4GlcNAcb-Sp12	1.25	0.5	40	32.5	2.88675	8.88231	51.25	1.70783	3.33234	1	0	0	18.442	10.3358	56.0447	158.5	144.841	91.3825	40	2.16025	5.40062	13.16	12.2056	92.7475	15.1665	15.0917	99.5067	7.39093	7.22469	97.7508	16.3494	10.7425	65.7056	0.25	0.957427	382.971	0.75	0.5	66.6667	-0.25	0.5	-200	35	6.0553	17.3009	1.5	0.57735
Oligomannose	211	Mana1-6(Mana1-3)Mana-Sp9	1	0.816497	81.6497	17.75	4.03113	22.7106	57.25	4.03113	7.04127	1.5	1.73205	115.47	22.782	4.25473	18.6758	43.25	4.71699	10.9063	44.5	0.57735	1.29742	18.0729	14.5127	80.3009	36.6204	11.7362	32.0482	-7.18618	4.21318	-58.629	20.145	5.24657	26.044	0	0	#DIV/0!	0	0	#DIV/0!	0.5	0.57735	115.47	1.25	0.5	40	0.75	0.5
Oligomannose	212	Mana1-2Mana1-2Mana1-6(Mana1-3)Mana-Sp9	1.25	0.5	40	32.25	2.98608	9.25916	47.5	2.88675	6.07737	0.75	0.5	66.6667	8.3242	4.36525	52.4405	32.75	12.2304	37.3448	41.5	6.13732	14.7887	15.0637	6.15624	40.868	38.5304	33.9091	88.0061	30.9779	45.6868	147.482	33.6991	41.5141	123.19	0.25	0.5	200	0	0.816497	#DIV/0!	3	1.82574	60.8581	1.5	1	66.6667	0.5	0.57735
Oligomannose	213	Mana1-6(Mana1-3)Mana1-6(Mana1-2Mana1-3)Manb1-4GlcNAcb1-4GlcNAcb-Sp12	0.75	0.5	66.6667	39.75	17.3853	43.7367	41.75	4.34933	10.4176	35	66.6683	190.481	45.6289	18.556	40.6673	43	8.83176	20.539	43	4.32049	10.0477	26.849	11.2447	41.8812	9.76243	15.9532	163.414	16.5502	18.0736	109.205	20.9752	18.5937	88.6462	0.5	1	200	1	0	0	2.25	1.89297	84.132	1.25	0.5	40	1.5	1
Oligomannose	214	Mana1-6(Mana1-3)Mana1-6(Mana1-3)Manb1-4GlcNAcb1-4GlcNAcb-Sp12	1.75	0.957427	54.7101	37	6.87992	18.5944	42.25	3.94757	9.34337	1.75	0.5	28.5714	25.9943	10.3865	39.9569	37.25	4.34933	11.6761	35.75	4.34933	12.166	35.2053	19.8848	56.4826	36.5021	16.8687	46.2128	4.72512	13.5721	287.233	4.5273	7.65112	169	-0.25	0.5	-200	0.25	0.5	200	3.25	2.21736	68.2263	1.25	0.5	40	0	0
Man-R	215	Manb1-4GlcNAcb-Sp0	1.25	0.5	40	37.5	3.10913	8.291	52.5	1.73205	3.29914	0.5	0.57735	115.47	18.6384	8.34522	44.7743	44.5	3.41565	7.67562	44.25	2.62996	5.9434	13.7291	11.0644	80.5904	19.4234	14.0415	72.2912	15.1223	22.6484	149.768	20.3436	23.5429	115.726	0	0	#DIV/0!	0.25	0.5	200	1.5	0.57735	38.49	1.25	0.5	40	0.25	0.5
Lewis	216	Neu5Aca2-3Galb1-4GlcNAcb1-3Galb1-4(Fuca1-3)GlcNAcb-Sp0	1.75	0.957427	54.7101	37	4.69042	12.6768	27.75	2.98608	10.7606	1.5	1	66.6667	18.0187	13.8141	76.6658	31	2.16025	6.96854	40	6.37704	15.9426	-0.18705	5.75979	-3079.28	31.4026	19.6797	62.669	1.67183	16.3838	979.993	14.2934	6.7629	47.315	1.5	0.57735	38.49	0.25	0.5	200	0.75	0.957427	127.657	1.5	0.57735	38.49	1.25	0.5
Sulfated glycans	217	(3S)Galb1-4(Fuca1-3)(6S)GlcNAcb-Sp8	1.75	1.5	85.7143	61.75	6.23832	10.1025	62.5	2.51661	4.02658	1.25	0.5	40	25.1603	30.1452	119.813	50.25	3.77492	7.51227	56	7.25718	12.9593	-6.00125	5.15728	-85.9368	21.9977	10.1796	46.2759	14.4734	23.1212	159.749	44.8991	6.64465	14.7991	0	0	#DIV/0!	0.5	1	200	1.5	1.91485	127.657	2.5	0.57735	23.094	0.75	0.5
Sulfated glycans	218	Fuca1-2(6S)Galb1-4GlcNAcb-Sp0	75.25	4.19325	5.57242	413.25	31.1274	7.53235	3685.25	376.458	10.2153	218.5	56.9122	26.0468	17.7391	15.8346	89.2637	1424.25	125.511	8.8124	495.75	38.4827	7.76252	17757.3	1087.68	6.12529	3394.36	305.678	9.00549	18948	2406.59	12.701	1799.79	397.416	22.0812	3	0	0	1083.25	85.3752	7.88139	5658.75	1055.26	18.6483	1.75	0.957427	54.7101	3.75	1.5
Sulfated glycans	219	Fuca1-2Galb1-4(6S)GlcNAcb-Sp8	7835.75	730.159	9.3183	57362.8	661.683	1.15351	32457.5	2111.94	6.50678	8087.5	623.627	7.711	36081.9	2106.04	5.83682	29853.5	2078.48	6.96226	19707.2	2805.3	14.2348	26455.5	508.522	1.92218	21641.1	2367.39	10.9393	18207.5	3112.29	17.0935	27063.1	531.775	1.96495	8207.75	532.568	6.4886	9554	627.544	6.56839	8077.25	486.203	6.01942	37537.5	1211.21	3.22667	10834.8	1720.65
Sulfated glycans	220	Fuca1-2(6S)Galb1-4(6S)Glcb-Sp0	1.5	0.57735	38.49	757.5	27.7909	3.66876	206.25	11.2953	5.4765	14.75	1.25831	8.53089	14.3457	8.01245	55.8526	92.5	41.493	44.8573	76.5	35.8748	46.8951	28293.9	893.353	3.1574	24420.8	1621.35	6.63923	9764.69	680.888	6.97296	14.1245	16.0598	113.702	0.75	0.5	66.6667	57	10.8934	19.1113	2.25	1.89297	84.132	3.75	1.25831	33.5548	1.5	0.57735
Sialylated Glycans	221	Neu5Aca2-3Galb1-3GalNAca-Sp8	1	0	0	17.75	7.67572	43.2435	26.75	6.39661	23.9126	0.75	0.957427	127.657	22.5149	7.20384	31.9959	9	2.44949	27.2166	14	4.54606	32.4719	7.886	15.0713	191.115	27.673	20.7944	75.1433	10.0576	15.261	151.737	5.80907	16.8866	290.694	1	0	0	0.25	0.5	200	0.75	0.957427	127.657	1.75	0.5	28.5714	1	0
Sialylated Glycans	222	Neu5Aca2-3Galb1-3GalNAca-Sp14	2	1.41421	70.7107	24	1.41421	5.89256	33	2.58199	7.82421	1.5	0.57735	38.49	26.5896	17.6692	66.4514	10.25	0.957427	9.34075	16.5	5.8023	35.1654	30.1888	27.7066	91.7777	25.0576	4.38815	17.5122	23.0545	12.8186	55.6015	12.7567	25.237	197.833	0.75	0.5	66.6667	1	0	0	0.75	0.957427	127.657	13.5	24.3379	180.281	0	0
Ganglioside	223	GalNAcb1-4(Neu5Aca2-8Neu5Aca2-8Neu5Aca2-8Neu5Aca2-3)Galb1-4Glcb-Sp0	1	0.816497	81.6497	22.25	8.05709	36.2116	30.75	4.64579	15.1082	4	4.69042	117.26	25.7717	9.10286	35.3211	18.75	7.88987	42.0793	17.5	8.1035	46.3057	2.53927	5.11194	201.315	11.2948	5.15249	45.6185	1.45225	5.36696	369.561	31.7198	19.2166	60.5824	0.75	0.5	66.6667	1	0	0	3	2.70801	90.2671	3	1.82574	60.8581	0.75	0.5
Ganglioside	224	GalNAcb1-4(Neu5Aca2-8Neu5Aca2-8Neu5Aca2-3)Galb1-4Glcb-Sp0	0.75	0.5	66.6667	35	5.41603	15.4744	35.25	8.80814	24.9876	1.75	0.957427	54.7101	32.3489	13.0307	40.2816	29.75	7.13559	23.9852	23.5	9.94987	42.3399	2.3802	5.18199	217.712	13.4744	14.3859	106.765	39.1305	20.2995	51.8766	6.46182	13.9623	216.073	0.25	0.5	200	1.25	0.5	40	3.25	2.62996	80.9217	3.5	3.78594	108.17	0.25	0.5
Ganglioside	225	Neu5Aca2-8Neu5Aca2-8Neu5Aca2-3Galb1-4Glcb-Sp0	1.25	0.5	40	20.75	8.46069	40.7744	31.5	2.88675	9.16429	0.5	0.57735	115.47	20.0469	10.1867	50.8141	16.25	2.87228	17.6756	18.5	5	27.027	8.2194	2.42026	29.4457	20.2786	10.6111	52.3262	14.1671	17.5228	123.687	1.53883	9.96507	647.577	0	0	#DIV/0!	0.5	0.57735	115.47	3.75	2.5	66.6667	1.25	0.5	40	0.25	0.5
Ganglioside	226	GalNAcb1-4(Neu5Aca2-8Neu5Aca2-3)Galb1-4Glcb-Sp0	1	0	0	64.5	36.2721	56.2358	36.75	4.57347	12.4448	5.5	5.91608	107.565	14.2994	8.22563	57.5244	28.75	3.30404	11.4923	33.25	5.85235	17.6011	10.4453	9.44493	90.4228	20.5342	11.3943	55.4895	43.7461	11.9772	27.3788	5.98705	8.67049	144.821	0	0	#DIV/0!	0.75	0.5	66.6667	1.75	0.957427	54.7101	1.75	1.5	85.7143	0	0
Polysialic acid	227	Neu5Aca2-8Neu5Aca2-8Neu5Aca-Sp8	1.25	0.5	40	37	4.32049	11.677	44.75	0.957427	2.1395	1.5	0.57735	38.49	28.5681	23.0237	80.5925	25.5	4.20317	16.483	37.25	2.98608	8.01632	5.68453	10.7095	188.398	5.01017	13.8933	277.301	46.9845	10.0992	21.4946	9.0623	18.6952	206.296	0.75	0.5	66.6667	0.75	0.5	66.6667	0.75	0.5	66.6667	1.25	0.5	40	0.5	0.57735
Ganglioside	228	GalNAcb1-4(Neu5Aca2-3)Galb1-4GlcNAcb-Sp0	0.5	0.57735	115.47	21	8.16497	38.8808	36.5	3.10913	8.51815	18.5	25.1197	135.782	2.23665	1.89639	84.7869	29.75	9.3586	31.4575	35.25	4.11299	11.668	-7.6796	5.61642	-73.1343	54.6481	9.30439	17.026	-2.04295	6.04954	-296.118	27.3169	29.7852	109.036	0.25	0.5	200	0.25	0.5	200	0.75	0.5	66.6667	0.5	0.57735	115.47	0.75	0.5
Ganglioside	229	GalNAcb1-4(Neu5Aca2-3)Galb1-4GlcNAcb-Sp8	0.5	0.57735	115.47	23.75	4.11299	17.3178	29	5.22813	18.028	6	10	166.667	12.7801	6.82206	53.3804	30.5	4.79583	15.724	21	5.41603	25.7906	-11.7101	4.35642	-37.2024	5.94645	10.8183	181.929	9.75215	8.19774	84.0608	5.8118	13.2168	227.413	0.25	0.5	200	0.25	0.5	200	0	0	#DIV/0!	0.25	0.5	200	0.75	0.5
Ganglioside	230	GalNAcb1-4(Neu5Aca2-3)Galb1-4Glcb-Sp0	1.25	0.5	40	10.5	5.25991	50.0944	37.25	3.40343	9.13672	1.75	0.5	28.5714	17.7174	13.3072	75.1083	32.5	1.73205	5.32939	37.25	5.79511	15.5574	-13.9679	10.3088	-73.8036	36.8579	44.1811	119.869	65.2617	22.9852	35.22	4.06455	7.51383	184.863	0	0	#DIV/0!	0.25	0.5	200	-0.25	0.5	-200	1.75	0.957427	54.7101	1	0
Ganglioside	231	Neu5Aca2-3Galb1-3GalNAcb1-4(Neu5Aca2-3)Galb1-4Glcb-Sp0	1.25	0.5	40	21.5	2.88675	13.4268	46	3.3665	7.31848	2	2.16025	108.012	25.5022	11.3129	44.3607	35.25	3.30404	9.37316	32.25	4.11299	12.7534	2.64995	4.78567	180.595	27.1574	9.99909	36.8189	22.8357	2.60426	11.4043	26.7328	8.95094	33.483	0.25	0.5	200	0.75	0.5	66.6667	1	0	0	1.25	0.5	40	0.75	0.5
Sialylated Glycans	232	Neu5Aca2-6(Neu5Aca2-3)GalNAca-Sp8	1	0	0	27.25	28.6633	105.186	26	7.52773	28.9528	3.75	6.84957	182.655	22.5355	14.2597	63.2764	25.5	3.69685	14.4974	36	2.44949	6.80414	-9.42515	4.72206	-50.1006	35.2363	30.501	86.5612	9.21175	20.2409	219.729	31.6544	15.8088	49.9419	0.25	0.5	200	0.25	0.5	200	0.5	0.57735	115.47	2	0.816497	40.8248	0	0.816497
Sialylated Glycans	233	Neu5Aca2-3GalNAca-Sp8	1	0	0	12.25	3.30404	26.9717	44	2	4.54545	0.5	0.57735	115.47	31.6644	12.0647	38.1019	27.75	4.57347	16.481	29.5	4.20317	14.248	-4.90028	4.18088	-85.3193	22.838	18.1598	79.5159	11.6339	8.11145	69.7228	33.0894	45.052	136.152	0.25	0.5	200	1	0	0	1	0.816497	81.6497	1.25	0.5	40	0	0
Sialylated Glycans	234	Neu5Aca2-3GalNAcb1-4GlcNAcb-Sp0	0.75	0.5	66.6667	7.25	10.2429	141.281	106.75	96.0638	89.9895	0.5	0.57735	115.47	21.1461	16.2695	76.9383	21.75	6.07591	27.9352	14.75	0.957427	6.49103	2.11895	19.6556	927.61	47.3673	47.0969	99.4293	14.9095	23.8297	159.829	40.9777	19.5875	47.8004	0	0	#DIV/0!	0	0	#DIV/0!	0.5	0.57735	115.47	1.25	0.5	40	0.5	0.57735
Sulfated glycans	235	Neu5Aca2-3Galb1-3(6S)GlcNAc-Sp8	0.25	0.5	200	38	8.75595	23.042	54.25	2.21736	4.08729	1	0.816497	81.6497	37.9403	16.2527	42.8376	44.5	4.12311	9.26541	39.5	5.25991	13.3162	16.5211	4.53183	27.4306	2.60562	15.1783	582.522	19.436	21.9245	112.804	46.2728	8.60978	18.6066	0	0	#DIV/0!	1.25	0.5	40	0.5	0.57735	115.47	3.5	0.57735	16.4957	0.75	0.5
Lewis	236	Neu5Aca2-3Galb1-3(Fuca1-4)GlcNAcb-Sp8	0.75	0.5	66.6667	14.75	8.38153	56.8239	24.5	5.74456	23.4472	1.5	0.57735	38.49	24.6673	10.6697	43.2543	28	5.47723	19.5615	25.5	7.68115	30.1221	45.1388	15.8298	35.0692	1.976	6.49673	328.782	19.6333	21.451	109.258	16.8531	9.94798	59.0278	0	0	#DIV/0!	0.25	0.957427	382.971	1.5	1.73205	115.47	3	1.82574	60.8581	0.25	0.5
Lewis	237	Neu5Aca2-3Galb1-3(Fuca1-4)GlcNAcb1-3Galb1-4(Fuca1-3)GlcNAcb-Sp0	1.25	0.5	40	34.75	10.0457	28.9086	50.75	2.06155	4.06217	0.75	0.5	66.6667	29.5987	9.70988	32.8051	43.5	5.06623	11.6465	48.75	4.85627	9.96157	-0.33865	7.91031	-2335.84	7.6721	8.36532	109.036	21.2443	20.5296	96.6358	23.7731	21.9841	92.4747	0.75	0.5	66.6667	1.25	0.5	40	1	0	0	2.75	0.5	18.1818	-0.5	0.57735
Sialylated Glycans	238	Neu5Aca2-3Galb1-4(Neu5Aca2-3Galb1-3)GlcNAcb-Sp8	1	0	0	36.5	18.23	49.9452	30.75	4.34933	14.1442	115	227.334	197.682	28.4002	12.2448	43.1152	25.5	3	11.7647	32.25	9.53502	29.566	3.64822	9.48954	260.114	7.54288	16.2002	214.774	0.892625	18.2599	2045.64	6.5242	7.52133	115.284	0.5	0.57735	115.47	0.25	0.5	200	1.5	0.57735	38.49	1.75	0.957427	54.7101	0.5	0.57735
Sulfated glycans	239	Neu5Aca2-3Galb1-3(6S)GalNAca-Sp8	1.75	1.25831	71.9032	34.25	8.88351	25.9372	47	0.816497	1.73723	1.25	1.25831	100.664	7.00365	4.12007	58.8274	37.25	2.21736	5.95263	44.25	5.058	11.4305	-6.0626	9.82925	-162.129	-2.78485	21.88	-785.68	9.89232	7.99145	80.7843	28.4801	17.5183	61.5108	0.5	0.57735	115.47	0.5	0.57735	115.47	0.75	0.957427	127.657	2	0.816497	40.8248	1.5	2.38048
Sialylated Glycans	240	Neu5Aca2-6(Neu5Aca2-3Galb1-3)GalNAca-Sp8	1.5	1.29099	86.0663	18	4.08248	22.6805	130.5	89.015	68.2107	2	0.816497	40.8248	7.59155	4.81711	63.4535	28.25	8.73212	30.9102	33.25	4.11299	12.3699	21.3912	21.9572	102.646	35.6178	42.8476	120.298	-7.584	9.32693	-122.982	16.087	24.9636	155.178	0.5	0.57735	115.47	0.75	0.5	66.6667	0.75	0.5	66.6667	1.5	1	66.6667	0.5	0.57735
Sialylated Glycans	241	Neu5Aca2-6(Neu5Aca2-3Galb1-3)GalNAca-Sp14	2.5	1	40	170.5	146.008	85.6352	51.5	5.91608	11.4875	4	0.816497	20.4124	14.7428	4.50193	30.5364	53.5	7.14143	13.3485	55	3.91578	7.1196	4.71505	6.28779	133.356	50.3388	43.8425	87.0947	15.386	6.50111	42.2536	54.9396	29.4785	53.6562	0.75	0.5	66.6667	1.75	0.5	28.5714	1.75	2.87228	164.13	3.75	2.75379	73.4343	1	0
Sialylated Glycans	242	Neu5Aca2-3Galb-Sp8	2	1.41421	70.7107	12	1.1547	9.6225	46	2.70801	5.88698	3	1.63299	54.4331	15.1144	11.3582	75.1481	40	4.16333	10.4083	44	5.35413	12.1685	1.97898	15.6995	793.313	14.3316	24.1367	168.416	-6.73715	18.6365	-276.623	7.1541	16.4447	229.864	0	0	#DIV/0!	0.5	0.57735	115.47	2	0.816497	40.8248	1.75	0.957427	54.7101	1	0.816497
Sialylated Glycans	243	Neu5Aca2-3Galb1-3GalNAcb1-3Gala1-4Galb1-4Glcb-Sp0	2.5	1	40	20.25	4.57347	22.5851	46.25	1.5	3.24324	0.5	0.57735	115.47	38.5735	12.3637	32.0522	33.75	2.62996	7.79246	28.5	10.1489	35.6101	9.3289	10.0708	107.952	32.4443	22.757	70.1418	41.5558	12.5979	30.3156	27.3202	7.64764	27.9927	0.25	0.957427	382.971	0.75	0.5	66.6667	0.5	0.57735	115.47	1.5	0.57735	38.49	0	0
Sialylated Glycans	244	Neu5Aca2-3Galb1-3GlcNAcb1-3Galb1-4GlcNAcb-Sp0	1.75	0.957427	54.7101	36.25	9.81071	27.064	36	3.16228	8.7841	3.25	0.957427	29.4593	29.4729	15.8591	53.8091	18	2.44949	13.6083	15.75	9.17878	58.278	30.7162	27.802	90.5125	18.5531	9.02793	48.6599	20.5897	23.3824	113.563	21.3885	18.4978	86.4848	0	0	#DIV/0!	0.75	0.957427	127.657	0.5	0.57735	115.47	1	0.816497	81.6497	0.5	0.57735
Sulfated glycans	245	Fuca1-2(6S)Galb1-4Glcb-Sp0	1.5	1.73205	115.47	65.75	1.70783	2.59745	61.25	3.86221	6.30565	2	0.816497	40.8248	32.9921	6.77891	20.5471	42.25	4.92443	11.6555	39	5.09902	13.0744	24834.1	2619.24	10.5469	1187.21	75.418	6.35254	3602.6	315.904	8.76878	10.0656	12.4129	123.319	2	0.816497	40.8248	16	1.82574	11.4109	0.75	0.5	66.6667	2.25	0.5	22.2222	0.5	0.57735
Sialylated Glycans	246	Neu5Aca2-3Galb1-3GlcNAcb-Sp0	1.5	1	66.6667	28.5	7.14143	25.0576	47.25	2.06155	4.36307	0.75	0.5	66.6667	28.5907	14.0547	49.1582	30	3.3665	11.2217	39	2.3094	5.92154	-8.32355	8.68367	-104.326	-17.1533	12.3909	-72.2365	44.7721	27.169	60.6829	13.27	12.2504	92.3163	0.5	0.57735	115.47	0	0	#DIV/0!	0.25	0.5	200	1	0	0	0.25	0.957427
Sulfated glycans	247	Neu5Aca2-3Galb1-4(6S)GlcNAcb-Sp8	2	1.41421	70.7107	41	7.11805	17.3611	46	2.16025	4.69619	1.75	0.5	28.5714	20.6641	2.10545	10.1889	35	4.76095	13.6027	40.75	0.957427	2.34951	7.4635	12.4442	166.734	18.3539	16.5304	90.0647	-1.86472	3.49675	-187.521	26.4376	32.4876	122.884	0.25	0.5	200	1	1.41421	141.421	1.75	0.5	28.5714	2	2	100	0.5	0.57735
Lewis	248	Neu5Aca2-3Galb1-4(Fuca1-3)(6S)GlcNAcb-Sp8	2	1.1547	57.735	42	10.2307	24.3587	41	2.3094	5.63269	1.75	0.957427	54.7101	29.1601	11.5086	39.467	37.5	9.32738	24.873	33.5	4.20317	12.5468	0.177925	9.29222	5222.55	15.19	20.956	137.96	8.16075	14.4083	176.557	18.8482	11.1182	58.9884	1	0	0	0.25	0.5	200	2.5	1.29099	51.6398	1.25	0.5	40	0.75	0.5
Lewis	249	Neu5Aca2-3Galb1-4(Fuca1-3)GlcNAcb1-3Galb1-4(Fuca1-3)GlcNAcb1-3Galb1-4(Fuca1-3)GlcNAcb-Sp0	1.75	0.957427	54.7101	46.25	8.99537	19.4494	47.25	0.5	1.0582	0.5	0.57735	115.47	21.0868	2.14099	10.1532	46	0.816497	1.77499	47.25	1.70783	3.61444	8.75355	5.01063	57.2412	75.5031	36.2185	47.9696	22.0013	23.7982	108.167	16.9937	19.1108	112.459	0.25	0.5	200	0	0	#DIV/0!	1.5	1	66.6667	2	0	0	0.5	0.57735
Lewis	250	Neu5Aca2-3Galb1-4(Fuca1-3)GlcNAcb-Sp0	0.5	0.57735	115.47	14.75	7.32006	49.6276	24.5	5.8023	23.6829	5.75	0.957427	16.6509	11.8001	3.76234	31.8839	19.25	6.29153	32.6833	19	4.54606	23.9266	-0.3127	12.8115	-4097.07	64.9557	13.3204	20.5068	12.3229	25.3462	205.684	12.3642	7.49545	60.6221	0.25	0.5	200	0.5	0.57735	115.47	2.25	1.25831	55.9247	1	0	0	12.25	15.8614
Lewis	251	Neu5Aca2-3Galb1-4(Fuca1-3)GlcNAcb-Sp8	0.25	0.5	200	12.75	4.03113	31.6167	25.25	6.39661	25.3331	1.5	2.38048	158.698	10.7326	6.15473	57.3462	26.25	1.89297	7.21131	28.25	6.13052	21.701	0.9071	10.7204	1181.83	23.9933	23.3106	97.1543	8.29307	9.11475	109.908	3.50995	8.08111	230.234	0.75	0.5	66.6667	0	0	#DIV/0!	-0.25	0.5	-200	0.5	0.57735	115.47	8.75	9.28709
Lewis	252	Neu5Aca2-3Galb1-4(Fuca1-3)GlcNAcb1-3Galb-Sp8	1.5	1	66.6667	7.75	1.70783	22.0365	24.75	8.99537	36.3449	1.25	0.5	40	13.3006	6.90294	51.8994	21.25	3.30404	15.5484	24.75	2.62996	10.6261	-7.0333	6.8785	-97.799	16.899	31.246	184.898	11.1505	7.11531	63.8115	-1.87815	9.0136	-479.919	0.5	0.57735	115.47	0.5	0.57735	115.47	-0.25	0.5	-200	1	0.816497	81.6497	0.25	0.5
Lewis	253	Neu5Aca2-3Galb1-4(Fuca1-3)GlcNAcb1-3Galb1-4GlcNAcb-Sp8	1.25	0.5	40	65.25	1.5	2.29885	57.5	3.78594	6.58424	1.75	0.5	28.5714	23.7651	6.31399	26.5684	52.5	1.29099	2.45904	53.75	2.36291	4.39611	37.1924	10.664	28.6726	16.5567	7.05385	42.6042	15.0894	10.6294	70.4425	34.8034	15.5433	44.6602	0.25	0.5	200	1.25	0.957427	76.5942	0.75	0.5	66.6667	2.5	0.57735	23.094	0.75	0.5
Sialylated Glycans	254	Neu5Aca2-3Galb1-4GlcNAcb1-3Galb1-4GlcNAcb1-3Galb1-4GlcNAcb-Sp0	1.25	0.5	40	23	4.54606	19.7655	18.75	12.3929	66.0953	9.75	10.3078	105.721	23.2077	14.832	63.9098	40	2.70801	6.77003	33.5	3.69685	11.0354	4.62833	4.28932	92.6754	18.9112	17.4124	92.0746	31.5397	8.77838	27.8328	16.9063	14.4779	85.6364	0	0	#DIV/0!	0.5	0.57735	115.47	1	0	0	1.5	0.57735	38.49	0.75	0.5
Sialylated Glycans	255	Neu5Aca2-3Galb1-4GlcNAcb-Sp0	1	0	0	29.75	10.3401	34.7565	37.25	3.59398	9.64826	1.25	0.5	40	18.4703	12.1449	65.7536	37.75	0.957427	2.53623	32.25	5.7373	17.7901	-6.21528	11.7155	-188.496	24.9744	11.1745	44.7439	11.5585	18.4876	159.948	40.1277	62.4451	155.616	0	0	#DIV/0!	0.75	0.5	66.6667	0.25	0.5	200	2	0.816497	40.8248	1	0
Sialylated Glycans	256	Neu5Aca2-3Galb1-4GlcNAcb-Sp8	0.75	0.5	66.6667	9.75	2.62996	26.9739	29.5	9.43398	31.9796	1	0	0	27.3011	9.44139	34.5824	32.5	8.18535	25.1857	29.25	4.57347	15.6358	0.897675	2.81054	313.091	18.7644	36.2065	192.953	25.8757	38.3423	148.179	2.20335	11.1335	505.299	0	0	#DIV/0!	0.75	0.5	66.6667	1	0.816497	81.6497	1.25	0.5	40	1.25	0.5
Sialylated Glycans	257	Neu5Aca2-3Galb1-4GlcNAcb1-3Galb1-4GlcNAcb-Sp0	0	0	#DIV/0!	15.5	3.10913	20.0589	29.25	5.56028	19.0095	1.75	0.957427	54.7101	31.7381	15.2982	48.2014	43.5	21.0159	48.3123	31	8.20569	26.47	-9.03083	5.63436	-62.3903	44.0338	16.5782	37.6487	28.0226	20.9316	74.6954	20.8875	20.0699	96.0856	0	0	#DIV/0!	1	0	0	0.75	0.5	66.6667	3.25	0.5	15.3846	1	0
Sulfated glycans	258	Fuca1-2Galb1-4(6S)Glcb-Sp0	1774.5	159.396	8.98257	203.25	48.8765	24.0475	1003	49.3626	4.9215	74	6.97615	9.42723	1148.89	11.787	1.02595	33853.5	2240.84	6.61923	5401.25	459.104	8.49997	27119.5	2770.37	10.2154	18827.5	2719.6	14.4449	16504.3	346.395	2.09882	37.4684	10.3577	27.6439	2673.75	96.3202	3.60244	2855	67.6905	2.37094	20	2.16025	10.8012	4699.25	83.4561	1.77594	413.25	40.3516
Sialylated Glycans	259	Neu5Aca2-3Galb1-4Glcb-Sp0	0.75	0.5	66.6667	22.25	11.7296	52.7173	36.75	5.67891	15.4528	0	0	#DIV/0!	38.5027	26.941	69.9717	30.5	8.18535	26.8372	33	3.65148	11.0651	9.18408	7.78192	84.7328	37.2656	47.3617	127.092	19.8883	10.9691	55.1537	14.147	7.89773	55.8264	0.25	0.5	200	0	0.816497	#DIV/0!	1	0	0	1.25	0.5	40	0.75	0.957427
Sialylated Glycans	260	Neu5Aca2-3Galb1-4Glcb-Sp8	2	0.816497	40.8248	43.75	5.7373	13.1138	40	2.44949	6.12372	0.75	0.5	66.6667	19.7067	6.97645	35.4014	43.75	1.70783	3.9036	43.25	6.5	15.0289	3.3453	3.00105	89.7094	4.4289	9.84174	222.216	24.8617	21.4362	86.2218	1.93285	19.9178	1030.49	1	0	0	0	0	#DIV/0!	1	1.41421	141.421	5.5	3.10913	56.5296	1	0
Sialylated Glycans	261	Neu5Aca2-6GalNAca-Sp8	1	0.816497	81.6497	8.25	5.12348	62.1027	34	2.16025	6.35367	0.5	0.57735	115.47	19.0839	14.0197	73.4638	24.25	18.715	77.1751	33.25	3.5	10.5263	-3.11313	2.9612	-95.1199	41.1853	15.8967	38.5979	12.2631	11.9025	97.0593	19.1245	9.41165	49.2125	0.25	0.957427	382.971	0.25	0.5	200	3	0.816497	27.2166	0.5	0.57735	115.47	1	0
Sialylated Glycans	262	Neu5Aca2-6GalNAcb1-4GlcNAcb-Sp0	1.25	0.5	40	4.75	3.86221	81.3097	100.75	67.2378	66.7372	12.25	10.0789	82.2764	4.70807	5.86961	124.671	23.25	7.18215	30.891	28.75	10.0457	34.9417	1.15082	7.15606	621.82	25.7476	26.3958	102.517	-1.04825	7.23066	-689.784	7.09687	2.6206	36.9261	0.25	0.5	200	0.25	0.5	200	0.75	0.5	66.6667	1	0	0	1.25	0.5
Sulfated glycans	263	Neu5Aca2-6Galb1-4(6S)GlcNAcb-Sp8	1	0	0	10	10.8628	108.628	43.25	3.77492	8.72813	3.25	0.5	15.3846	8.91248	4.29912	48.2371	46	4.24264	9.22313	43.5	2.08167	4.78544	-4.60632	7.53524	-163.585	41.4555	33.679	81.2413	16.8817	12.8733	76.2558	19.1093	21.1625	110.745	0.75	0.5	66.6667	0.75	0.5	66.6667	0.5	0.57735	115.47	1	0	0	1	0
Sialylated Glycans	264	Neu5Aca2-6Galb1-4GlcNAcb-Sp0	1	0	0	19.5	0.57735	2.96077	36	7.30297	20.286	3	0	0	13.7881	9.70551	70.3902	40.25	6.39661	15.8922	33	8.16497	24.7423	-11.1546	6.7653	-60.6503	3.61695	8.60808	237.993	42.7821	12.5283	29.2839	22.8131	8.46762	37.1173	0	0	#DIV/0!	0	0.816497	#DIV/0!	1.75	0.957427	54.7101	1.75	0.5	28.5714	0.75	0.5
Sialylated Glycans	265	Neu5Aca2-6Galb1-4GlcNAcb-Sp8	1.5	0.57735	38.49	8.25	1.5	18.1818	34.75	2.98608	8.59303	1.25	0.5	40	36.5788	9.91431	27.104	35.75	4.19325	11.7294	35	3.3665	9.61858	3.16065	17.7633	562.013	21.6604	35.385	163.363	-6.63283	9.10117	-137.214	6.8048	11.8739	174.493	0	1.1547	#DIV/0!	0.25	0.5	200	1.5	1	66.6667	2.25	0.957427	42.5523	0.25	0.5
Sialylated Glycans	266	Neu5Aca2-6Galb1-4GlcNAcb1-3Galb1-4(Fuca1-3)GlcNAcb1-3Galb1-4(Fuca1-3)GlcNAcb-Sp0	1.75	0.957427	54.7101	39.5	8.34666	21.1308	52	4.08248	7.85093	1.25	0.5	40	28.0791	8.65207	30.8132	32.5	7.32575	22.5408	34.25	5.7373	16.7513	15.7998	14.3853	91.0474	34.3096	22.0601	64.2973	15.7878	26.2197	166.076	20.3475	17.6839	86.9093	0.25	0.5	200	0.5	0.57735	115.47	0.75	0.957427	127.657	1.25	0.5	40	1	0
Sialylated Glycans	267	Neu5Aca2-6Galb1-4GlcNAcb1-3Galb1-4GlcNAcb-Sp0	1.5	1	66.6667	19.25	8.73212	45.3617	40.5	2.64575	6.53272	2	0.816497	40.8248	15.2474	3.93648	25.8173	30.5	3	9.83607	36.5	5.25991	14.4107	-6.4657	7.0328	-108.771	10.6567	15.2211	142.831	19.491	20.0178	102.703	16.4214	30.2901	184.455	1	0.816497	81.6497	0.25	0.5	200	2.25	0.5	22.2222	1.5	0.57735	38.49	1.75	0.5
Sialylated Glycans	268	Neu5Aca2-6Galb1-4Glcb-Sp0	1.5	0.57735	38.49	31.25	2.21736	7.09554	39.5	1.73205	4.38494	1.75	0.5	28.5714	14.7504	5.71224	38.7259	39.5	16.6233	42.0842	34	3.3665	9.90148	3.93063	7.23893	184.167	5.52822	13.0319	235.734	12.8129	14.1222	110.218	6.76098	12.8307	189.776	0.25	0.5	200	0	0	#DIV/0!	1.5	1.73205	115.47	1.5	1	66.6667	0	0
Sialylated Glycans	269	Neu5Aca2-6Galb1-4Glcb-Sp8	1	1.41421	141.421	34.5	11.8181	34.2553	36.25	13.5984	37.5128	1.75	0.5	28.5714	31.099	7.57459	24.3563	21	8.67948	41.3308	26.75	6.65207	24.8675	14.3449	3.46375	24.1463	8.7898	14.2929	162.608	6.95575	20.774	298.659	4.12515	16.3878	397.265	0.5	0.57735	115.47	0.25	0.5	200	0.5	0.57735	115.47	1.5	0.57735	38.49	4	4.76095
Sialylated Glycans	270	Neu5Aca2-6Galb-Sp8	1.5	0.57735	38.49	27	5.35413	19.8301	43.75	2.21736	5.06824	2.25	0.957427	42.5523	31.7867	19.4201	61.095	35.5	2.51661	7.08905	33.5	1.91485	5.71598	35.9415	36.567	101.74	19.4261	14.4806	74.5424	7.94213	9.33516	117.54	42.2324	29.3401	69.473	0	0	#DIV/0!	0	0	#DIV/0!	1	0	0	2	0.816497	40.8248	0.5	0.57735
Sialylated Glycans	271	Neu5Aca2-8Neu5Aca-Sp8	1.75	0.957427	54.7101	26.75	8.65544	32.3568	38.25	10.5317	27.5339	1.75	0.5	28.5714	21.2634	9.19225	43.2303	28.5	11.7331	41.1689	34.5	4.3589	12.6345	1.83713	8.78584	478.239	-0.30335	13.1817	-4345.38	-0.00205	4.28799	-209170	-5.46258	7.98173	-146.117	1	0.816497	81.6497	0.75	0.5	66.6667	1.5	0.57735	38.49	1.25	0.5	40	1	0.816497
Sialylated Glycans	272	Neu5Aca2-8Neu5Aca2-3Galb1-4Glcb-Sp0	2.25	1.89297	84.132	7.25	4.64579	64.0798	29	2.94392	10.1514	1	0.816497	81.6497	12.9995	11.746	90.3572	24.25	5.56028	22.929	18.75	2.87228	15.3188	-2.31228	5.92926	-256.425	63.1726	18.6613	29.5401	26.6269	30.3521	113.99	45.1437	38.6623	85.6426	1.25	0.5	40	1	0	0	0.25	0.957427	382.971	2.25	2.62996	116.887	3.5	2.88675
Lewis	273	Galb1-3(Fuca1-4)GlcNAcb1-3Galb1-3(Fuca1-4)GlcNAcb-Sp0	1	0	0	32	2.58199	8.06872	40.5	2.88675	7.12778	4.75	2.36291	49.7454	27.1584	11.0727	40.771	29	0.816497	2.81551	41	3.91578	9.55068	6.45903	1.37703	21.3194	25.4444	5.64454	22.1838	7.62607	12.4724	163.55	16.9256	9.9713	58.9124	0.25	0.5	200	0.25	0.5	200	1	1.1547	115.47	1	0	0	0.75	0.5
Sialylated Glycans	274	Neu5Acb2-6GalNAca-Sp8	0.25	0.5	200	9	2.58199	28.6888	27.75	3.94757	14.2255	0.5	0.57735	115.47	11.6565	5.20091	44.6179	30	0.816497	2.72166	21.75	5.25198	24.1471	3.72277	5.22864	140.45	15.0418	19.5462	129.946	9.47227	16.1317	170.304	11.1742	18.5086	165.636	0.5	0.57735	115.47	0.75	0.957427	127.657	0.75	0.5	66.6667	0.25	0.5	200	0.25	0.5
Sialylated Glycans	275	Neu5Acb2-6Galb1-4GlcNAcb-Sp8	1.75	0.957427	54.7101	11.75	2.75379	23.4365	33.75	2.06155	6.1083	5.25	5.18813	98.8215	26.6615	9.77548	36.6652	29.75	6.23832	20.9692	28.25	6.18466	21.8926	-3.28765	11.1752	-339.914	57.7308	8.47293	14.6766	4.15245	10.1573	244.61	6.31847	20.4554	323.74	0.5	0.57735	115.47	0.5	0.57735	115.47	2.25	2.5	111.111	2	1.41421	70.7107	0.25	0.5
Sialylated Glycans	276	Neu5Gca2-3Galb1-3(Fuca1-4)GlcNAcb-Sp0	1	0	0	8.5	5.97216	70.2607	25.75	4.99166	19.3851	0.75	0.5	66.6667	7.16702	3.80229	53.0525	25.5	4.50925	17.6833	31.25	9.53502	30.5121	-0.055575	9.11146	-16394.9	33.7248	19.4665	57.7217	15.8544	7.93342	50.0391	31.1094	18.4384	59.2698	-0.5	0.57735	-115.47	0	0	#DIV/0!	1.25	1.25831	100.664	2.25	1.5	66.6667	0.5	0.57735
Sialylated Glycans	277	Neu5Gca2-3Galb1-3GlcNAcb-Sp0	1.25	0.5	40	16	4.54606	28.4129	119.5	114.025	95.4183	1	0	0	17.9139	14.4085	80.4318	38	2.94392	7.74716	39.75	4.11299	10.3471	1.37592	6.10108	443.417	63.2729	30.9253	48.876	8.56333	14.109	164.761	1.23087	12.2748	997.238	0	0.816497	#DIV/0!	0.5	0.57735	115.47	0.25	0.5	200	1.5	0.57735	38.49	1.25	0.5
Sialylated Glycans	278	Neu5Gca2-3Galb1-4(Fuca1-3)GlcNAcb-Sp0	0.5	0.57735	115.47	39.25	2.62996	6.70052	38	0	0	0.75	0.5	66.6667	23.3152	11.118	47.6858	31.25	7.63217	24.4229	32.5	1.29099	3.97229	-7.16292	10.2485	-143.077	38.1177	15.0061	39.3679	15.2613	15.9993	104.836	22.6457	18.2657	80.6589	0.5	0.57735	115.47	0.75	0.5	66.6667	1.5	0.57735	38.49	2.75	0.957427	34.8155	0.75	0.5
Sialylated Glycans	279	Neu5Gca2-3Galb1-4GlcNAcb-Sp0	1.5	0.57735	38.49	17	2.44949	14.4088	42.5	8.06226	18.97	1	0	0	11.9095	10.4835	88.0264	33.25	2.75379	8.28206	33.75	4.57347	13.551	3.10497	8.00087	257.679	44.783	15.5881	34.8081	0.180175	11.5867	6430.82	12.7436	15.5797	122.255	0	0	#DIV/0!	0.25	0.5	200	3	2.70801	90.2671	1.5	0.57735	38.49	1	0.816497
Sialylated Glycans	280	Neu5Gca2-3Galb1-4Glcb-Sp0	3	2	66.6667	58	6.16441	10.6283	57	2.16025	3.78991	1.25	1.25831	100.664	30.8684	29.1644	94.4798	49.5	2.88675	5.83182	55.5	2.08167	3.75075	33.2257	23.2147	69.8696	81.6041	26.5727	32.5629	13.2133	12.8874	97.534	51.3257	33.6805	65.6211	0.25	0.5	200	0.75	0.5	66.6667	1	0.816497	81.6497	4.5	5	111.111	0.75	0.5
Sialylated Glycans	281	Neu5Gca2-6GalNAca-Sp0	2.25	0.5	22.2222	12.25	2.21736	18.1009	39.5	3.31662	8.39652	3.5	5	142.857	33.3599	16.6662	49.9588	210	219.209	104.385	41.25	3.77492	9.15131	14.3553	13.5411	94.3282	27.5784	36.0375	130.673	19.7909	14.7983	74.7734	13.0578	11.1258	85.204	0	0	#DIV/0!	0.5	0.57735	115.47	0	0	#DIV/0!	1.75	0.5	28.5714	0.75	0.5
Sialylated Glycans	282	Neu5Gca2-6Galb1-4GlcNAcb-Sp0	1.5	1	66.6667	9.5	4.04145	42.5416	42.25	2.06155	4.87941	1.25	0.5	40	9.39295	5.38667	57.348	61.75	14.1745	22.9547	44.75	7.71902	17.2492	6.1613	6.53324	106.037	12.846	17.2144	134.005	11.6504	4.80665	41.2575	47.222	11.7317	24.8438	0.25	0.5	200	0.5	0.57735	115.47	0.25	0.5	200	2.5	1	40	1	0
Monosaccharides	283	Neu5Gca-Sp8	1.5	0.57735	38.49	16.5	2.64575	16.0349	55	9.09212	16.5311	1.5	0.57735	38.49	14.0494	7.729	55.0131	54.5	2.64575	4.85459	48	6.63325	13.8193	8.55532	6.30938	73.748	0.253475	6.49558	2562.61	13.6326	15.1559	111.174	10.0377	12.5927	125.454	0.25	0.5	200	0.25	0.5	200	1.5	1.91485	127.657	1.75	1.5	85.7143	0.5	0.57735
Sialylated Glycans	284	Neu5Aca2-3Galb1-4GlcNAcb1-6(Galb1-3)GalNAca-Sp14	0.5	0.57735	115.47	19.25	4.64579	24.134	37.5	5.91608	15.7762	2.25	3.20156	142.292	24.0993	2.25006	9.33661	39.75	2.98608	7.51215	37.75	4.99166	13.2229	3.13797	9.06105	288.755	30.4828	14.4416	47.3762	13.1343	6.11421	46.5514	43.547	19.5246	44.8358	0	0	#DIV/0!	0.25	0.5	200	1	0	0	1.25	0.5	40	1.25	0.5
Polylactosamine	285	Galb1-3GlcNAcb1-3Galb1-3GlcNAcb-Sp0	1.25	0.5	40	12.5	4.04145	32.3316	41	4.32049	10.5378	6.75	1.5	22.2222	21.1177	11.2914	53.4691	41.5	5.44671	13.1246	43.5	4.65475	10.7006	21.0746	3.4345	16.2969	15.5225	10.2959	66.3289	16.2385	4.65672	28.6771	2.35282	21.7572	924.726	0.5	0.57735	115.47	0.25	0.5	200	1.25	0.5	40	2.75	0.957427	34.8155	0.5	0.57735
Lewis	286	Galb1-4(Fuca1-3)(6S)GlcNAcb-Sp0	1.25	0.5	40	77.25	6.55108	8.48036	55	1.63299	2.96908	7	2.70801	38.6859	33.906	11.7842	34.7557	94.5	3.10913	3.29008	50.25	2.21736	4.41265	-9.80607	4.97651	-50.7492	41.694	32.5968	78.1811	11.3466	9.02164	79.5096	36.8106	29.2195	79.3779	0.75	0.5	66.6667	0.75	0.5	66.6667	3	0.816497	27.2166	2	0	0	1.25	0.957427
Lewis	287	Galb1-4(Fuca1-3)(6S)Glcb-Sp0	2	0.816497	40.8248	63.25	2.21736	3.5057	47	7.52773	16.0164	13	13.8804	106.773	21.3957	4.59853	21.4928	59.25	12.842	21.6742	59	6.68331	11.3276	4.7282	5.14544	108.824	59.261	51.3569	86.6623	43.5596	40.0494	91.9416	13.3831	23.483	175.467	1	0	0	0.5	0.57735	115.47	1.75	0.957427	54.7101	1	0	0	1	0
Lewis	288	Galb1-4(Fuca1-3)GlcNAcb1-3Galb1-3(Fuca1-4)GlcNAcb-Sp0	1.75	0.5	28.5714	17.75	2.36291	13.3122	40	3.65148	9.12871	2	2.70801	135.401	30.7005	13.3145	43.3691	32.25	4.78714	14.8438	30	2.58199	8.60663	27.2894	15.6881	57.4878	47.2494	32.0269	67.7827	35.7661	25.4704	71.214	-1.05335	12.2371	-1161.74	0.75	0.5	66.6667	1	0	0	0.75	0.5	66.6667	1.5	0.57735	38.49	0.5	0.57735
Polylactosamine	289	Galb1-4GlcNAcb1-3Galb1-3GlcNAcb-Sp0	2.75	2.87228	104.447	41.25	31.2343	75.7196	47.25	4.57347	9.67931	20.25	7.41058	36.5954	12.9464	3.13603	24.2232	41.75	3.59398	8.60833	33.75	2.98608	8.84764	13.7692	22.8068	165.636	16.2379	22.7095	139.855	28.2022	32.1765	114.092	-0.206	13.1309	-6374.2	0	0.816497	#DIV/0!	1	0	0	0.5	0.57735	115.47	1.75	0.957427	54.7101	1.5	0.57735
Sialylated Glycans	290	Neu5Aca2-3Galb1-3GlcNAcb1-3Galb1-3GlcNAcb-Sp0	1.25	0.5	40	18.75	2.62996	14.0264	30.5	7.89515	25.8857	5.25	0.5	9.52381	19.277	12.9309	67.0794	33	2.44949	7.4227	29.75	1.5	5.04202	5.15447	5.99808	116.366	0.512875	12.5715	2451.17	2.04395	18.7892	919.261	13.6743	4.15246	30.3669	0.25	0.5	200	-0.5	0.57735	-115.47	0	0	#DIV/0!	1.5	1	66.6667	4.5	6.45497
Sialylated Glycans	291	Neu5Aca2-3Galb1-4GlcNAcb1-3Galb1-3GlcNAcb-Sp0	1.25	0.5	40	4	0	0	29	3.55903	12.2725	2.75	0.957427	34.8155	26.1344	14.7286	56.3569	21.5	2.64575	12.3058	19.75	3.20156	16.2104	6.65163	10.9268	164.273	5.2563	25.2264	479.926	5.53685	9.91568	179.085	11.9173	4.91654	41.2553	0.75	0.5	66.6667	0.5	0.57735	115.47	0	0	#DIV/0!	2.5	0.57735	23.094	0.75	0.957427
Sulfated glycans	292	4S(3S)Galb1-4GlcNAcb-Sp0	1.25	0.5	40	42.25	12.7639	30.2104	47.25	2.06155	4.36307	1	0.816497	81.6497	29.1778	15.6304	53.5694	35.75	2.21736	6.20239	37.5	3.10913	8.291	4.4744	12.4312	277.828	9.57635	12.9916	135.664	22.916	23.2156	101.308	42.0872	28.0809	66.7207	1	0	0	1	1.1547	115.47	3.25	2.62996	80.9217	4	0.816497	20.4124	1	0
Sulfated glycans	293	(6S)Galb1-4(6S)GlcNAcb-Sp0	3	1.41421	47.1405	48	4.69042	9.7717	76.25	4.03113	5.28673	6.5	0.57735	8.88231	10.9838	2.29234	20.8702	37.5	3.31662	8.84433	46	1.41421	3.07438	-4.6848	12.8548	-274.394	15.3864	12.2273	79.4679	676.504	9.85722	1.45708	23.4296	10.5516	45.0354	0.25	0.5	200	0.75	0.5	66.6667	1	0	0	5.5	7	127.273	0	0
Sulfated glycans	294	(6P)Glcb-Sp10	1.75	1.5	85.7143	5.5	1.29099	23.4726	60	2.44949	4.08248	3.25	3.86221	118.837	32.5246	9.25956	28.4694	35.5	5.44671	15.3428	38.25	10.1448	26.5223	0.196975	6.35787	3227.75	-4.98118	22.6633	-454.978	6.823	7.40349	108.508	15.6416	23.4729	150.067	1	1.41421	141.421	0.75	0.5	66.6667	4.75	3.30404	69.5587	8.5	1.73205	20.3771	1	0.816497
Lewis	295	Neu5Aca2-3Galb1-4(Fuca1-3)GlcNAcb1-6(Galb1-3)GalNAca-Sp14	2.5	1.29099	51.6398	83.25	2.5	3.003	84	5.22813	6.22396	7.25	8.61684	118.853	20.9745	10.9612	52.2597	44.25	5.18813	11.7246	50.75	1.70783	3.36517	13.5139	6.00474	44.4336	9.59462	12.8499	133.928	13.8611	14.377	103.721	11.2432	10.7117	95.2733	-0.25	0.5	-200	0.75	0.5	66.6667	0.75	0.5	66.6667	2.25	1.25831	55.9247	0.5	0.57735
Gal-R	296	Galb1-3Galb1-4GlcNAcb-Sp8	1.75	0.957427	54.7101	18.75	4.85627	25.9001	41.75	5.85235	14.0176	2.25	0.5	22.2222	29.776	11.4908	38.5909	29.5	7.76745	26.3304	28	1.1547	4.12393	15.8391	8.49186	53.6132	9.49318	11.3466	119.523	26.3728	17.3413	65.7548	9.983	6.53402	65.4515	0.75	0.5	66.6667	0.5	0.57735	115.47	3.5	1.29099	36.8856	3.25	0.5	15.3846	1	0
Sialylated Glycans	297	Neu5Aca2-6Galb1-4GlcNAcb1-2Mana1-6(Galb1-4GlcNAcb1-2Mana1-3)Manb1-4GlcNAcb1-4GlcNAcb-Sp12	1	0	0	29	2.3094	7.96345	0.75	1.25831	167.774	0.5	0.57735	115.47	19.131	15.7555	82.3559	-0.75	1.70783	-227.71	-0.5	0.57735	-115.47	8.52218	28.0107	328.68	5.36743	13.2913	247.63	-0.576	10.5952	-1839.45	15.5291	6.83756	44.0307	0.25	0.5	200	0.5	0.57735	115.47	8.5	0.57735	6.79236	3.5	1.29099	36.8856	1.75	0.5
Large I blood group	298	Galb1-4GlcNAcb1-6(Galb1-4GlcNAcb1-3)Galb1-4GlcNAc-Sp0	2.5	0.57735	23.094	29.75	9.10586	30.6079	45	1.41421	3.1427	291.25	7.63217	2.62049	16.8009	5.49979	32.7351	268.25	23.1138	8.61653	62	34.8999	56.2901	4.29853	5.77199	134.278	16.6421	8.18871	49.2048	57.126	14.1867	24.834	6.24995	14.4299	230.881	0.5	0.57735	115.47	2	0	0	122.5	10.3763	8.47041	10.5	0.57735	5.49857	21.5	0.57735
GlcNAc-R	299	GlcNAcb1-6(Galb1-4GlcNAcb1-3)Galb1-4GlcNAc-Sp0	1.25	0.5	40	9.5	6.19139	65.1725	37.75	3.77492	9.99978	122.25	9.60469	7.85659	10.2999	4.55937	44.2661	224.25	14.5459	6.48647	78.5	5.06623	6.45379	0.024975	7.1669	28696.3	64.1985	30.403	47.3578	-0.245275	12.5454	-5114.81	40.115	30.4537	75.916	0.25	0.5	200	0.5	0.57735	115.47	31	1.63299	5.26772	7.5	0.57735	7.698	12.75	1.70783
Type 2 chain	300	Galb1-4GlcNAca1-6Galb1-4GlcNAcb-Sp0	1	0	0	16	7.07107	44.1942	65.75	29.6353	45.0727	6.5	1	15.3846	10.6978	4.08506	38.1861	33.25	1.5	4.51128	57.25	14.7507	25.7654	2.66657	7.80169	292.574	26.0065	46.5872	179.137	0.270975	20.2644	7478.32	6.18648	23.624	381.866	0.25	0.5	200	1	0	0	1	0	0	1.5	1.29099	86.0663	0.75	0.957427
Type 2 chain	301	Galb1-4GlcNAcb1-6Galb1-4GlcNAcb-Sp0	1	0.816497	81.6497	24.25	4.92443	20.3069	41.25	1.89297	4.58902	9.5	1.73205	18.2321	29.3791	14.9522	50.8939	225.75	36.0127	15.9525	72.75	7.63217	10.491	9.63565	4.27012	44.3158	9.53903	32.2554	338.141	20.7191	15.7282	75.9113	4.3888	14.8522	338.412	0.25	0.5	200	1.25	0.5	40	10	1.1547	11.547	2	0.816497	40.8248	1.25	0.5
GalNAc-R	302	GalNAcb1-3Galb-Sp8	1	0	0	14.25	7.36546	51.6874	50	17.9815	35.9629	1.25	0.957427	76.5942	20.0983	13.0935	65.1473	36.75	2.75379	7.49329	39.5	3.78594	9.58466	9.59557	10.0777	105.025	23.1996	5.45309	23.5051	14.6864	19.3955	132.064	-9.48738	28.3456	-298.772	0.75	0.5	66.6667	0.5	0.57735	115.47	1.5	1	66.6667	2.25	0.5	22.2222	0.75	0.5
GlcA-R	303	GlcAb1-3GlcNAcb-Sp8	1.5	0.57735	38.49	12.25	2.21736	18.1009	50.25	2.62996	5.23374	2	1.41421	70.7107	23.3468	6.72064	28.7861	48	3.3665	7.01355	53	3.82971	7.22586	18.1975	14.4172	79.2265	7.1852	18.3982	256.057	13.7115	9.81072	71.551	3.8003	15.1536	398.746	0.75	0.5	66.6667	0.75	0.5	66.6667	1	0	0	3	0	0	0.25	0.957427
Sialylated Glycans	304	Neu5Aca2-6Galb1-4GlcNAcb1-2Mana1-6(GlcNAcb1-2Mana1-3)Manb1-4GlcNAcb1-4GlcNAcb-Sp12	1.25	0.5	40	19.25	8.22091	42.706	41.75	2.21736	5.31103	3	4.08248	136.083	34.2215	15.8332	46.2668	50	9.20145	18.4029	36	4.08248	11.3402	-2.83727	1.41163	-49.7529	0.412225	11.5421	2799.95	32.3014	29.8991	92.5627	26.5697	18.0317	67.8657	0.25	0.5	200	0.25	0.5	200	1.25	1.25831	100.664	1.75	0.5	28.5714	0	0
GlcNAc-R	305	GlcNAcb1-3Man-Sp10	1	0	0	14	3.3665	24.0464	50	7.07107	14.1421	2.5	0.57735	23.094	28.8058	11.6885	40.5769	59.5	7.68115	12.9095	52	9.4163	18.1083	7.30597	16.7709	229.551	21.82	12.3054	56.3951	18.0074	13.3768	74.2849	3.95817	6.5345	165.089	0	0	#DIV/0!	0.25	0.957427	382.971	0.5	0.57735	115.47	2.25	0.957427	42.5523	1	0.816497
Chitin	306	GlcNAcb1-4GlcNAcb-Sp10	0.75	0.5	66.6667	20.75	7.67572	36.9914	40.5	3.10913	7.67686	1.25	0.5	40	24.9934	15.1412	60.5807	38.25	17.7459	46.3945	39	7.61577	19.5276	2.6234	4.34041	165.45	5.8972	8.23792	139.692	16.1639	7.07996	43.8011	3.56602	9.80758	275.028	0	0	#DIV/0!	1	0.816497	81.6497	0.5	0.57735	115.47	1.5	0.57735	38.49	0.75	0.5
Chitin	307	GlcNAcb1-4GlcNAcb-Sp12	1.75	0.957427	54.7101	13.75	8.65544	62.9487	39	3.3665	8.63206	2	1.1547	57.735	16.506	6.45362	39.0986	39.25	3.77492	9.61762	40	5.2915	13.2288	-4.83952	9.04597	-186.919	16.3109	7.29488	44.7239	14.1843	10.0654	70.9613	38.0495	27.438	72.1113	-0.25	0.5	-200	1.25	0.957427	76.5942	0.5	0.57735	115.47	2.75	1.25831	45.7566	62.75	122.834
Peptidoglycan	308	MurNAcb1-4GlcNAcb-Sp10	1.5	0.57735	38.49	20	4.24264	21.2132	40.5	2.08167	5.13992	1	0.816497	81.6497	30.0936	17.6542	58.6644	30.5	2.08167	6.82513	30.5	2.51661	8.25119	23.9529	12.095	50.4951	18.0617	13.7709	76.2436	12.152	25.1889	207.282	24.3522	15.9454	65.4782	0.5	0.57735	115.47	0.25	0.5	200	1.5	2.08167	138.778	2.25	0.5	22.2222	0.25	0.5
Oligomannose	309	Mana1-6Manb-Sp10	1.75	0.957427	54.7101	37	6.0553	16.3657	63.75	4.71699	7.3992	2.5	1	40	15.865	4.07299	25.6729	61.25	5.43906	8.88009	66.75	4.99166	7.47814	16.1224	13.2872	82.4147	12.8075	13.4033	104.652	19.8953	9.22842	46.3851	-11.0677	20.6628	-186.695	0.5	0.57735	115.47	1.25	0.5	40	1.5	0.57735	38.49	1.75	0.957427	54.7101	0.75	0.5
Oligomannose	310	Mana1-6(Mana1-3)Mana1-6(Mana1-3)Manb-Sp10	2.5	1.29099	51.6398	37	6.21825	16.8061	60.25	6.99405	11.6084	56.25	63.9499	113.689	23.2056	8.35738	36.0145	49.5	10.3441	20.8971	50.25	11.3248	22.5368	12.5783	11.5217	91.5998	4.34293	15.3007	352.312	24.3725	11.9442	49.007	10.8033	14.8639	137.586	1.75	0.5	28.5714	0.75	0.5	66.6667	0.5	0.57735	115.47	1.25	0.5	40	1	0
Oligomannose	311	Mana1-2Mana1-6(Mana1-3)Mana1-6(Mana1-2Mana1-2Mana1-3)Mana-Sp9	1	0	0	15.75	3.5	22.2222	42.75	1.70783	3.99491	0.75	0.5	66.6667	10.3181	4.54487	44.0475	29.75	4.42531	14.875	36	1.41421	3.92837	1.957	11.8245	604.217	33.4491	39.7523	118.844	35.3319	22.7853	64.4894	23.7539	23.0605	97.081	1	0	0	0.75	0.5	66.6667	1	0.816497	81.6497	1.5	0.57735	38.49	1.5	1.29099
Oligomannose	312	Mana1-2Mana1-6(Mana1-2Mana1-3)Mana1-6(Mana1-2Mana1-2Mana1-3)Mana-Sp9	1.25	0.5	40	9	1.82574	20.286	43.75	3.20156	7.31786	1	0.816497	81.6497	16.0481	7.66555	47.7661	33.5	8.42615	25.1527	32.75	3.5	10.687	-2.44795	0.644738	-26.3379	22.308	14.7826	66.266	6.8099	12.3136	180.818	14.4012	8.25935	57.3516	0.25	0.5	200	0.75	0.5	66.6667	0	0	#DIV/0!	0.75	0.957427	127.657	1	0.816497
Sialylated Glycans	313	Neu5Aca2-3Galb1-4GlcNAcb1-6(Neu5Aca2-3Galb1-3)GalNAca-Sp14	1.25	1.25831	100.664	13	2.16025	16.6173	36.5	3.31662	9.08664	0.5	0.57735	115.47	29.8305	16.1762	54.2269	28.25	5.90903	20.9169	29.5	1	3.38983	8.8637	9.42401	106.321	30.8868	15.566	50.3969	6.52737	10.9189	167.279	0.029425	14.9699	50874.9	1	0.816497	81.6497	0.25	0.957427	382.971	0.5	1	200	1.25	0.5	40	1.25	0.5
N-glycan	314	Neu5Aca2-6Galb1-4GlcNAcb1-2Mana1-6(Neu5Aca2-3Galb1-4GlcNAcb1-2Mana1-3)Manb1-4GlcNAcb1-4GlcNAcb-Sp12	1.75	0.957427	54.7101	12.75	2.21736	17.391	31.5	2.64575	8.39921	22.5	41.6693	185.197	16.6215	2.85065	17.1503	30	2.94392	9.81307	29	1.82574	6.29566	-8.76823	4.93505	-56.2833	28.0048	11.3273	40.4475	18.7382	8.14671	43.4765	31.9034	10.5201	32.9749	1	0	0	1	0.816497	81.6497	1.75	0.957427	54.7101	2.75	1.5	54.5455	0.25	0.5
N-glycan	315	Galb1-4GlcNAcb1-2Mana1-6(Neu5Aca2-6Galb1-4GlcNAcb1-2Mana1-3)Manb1-4GlcNAcb1-4GlcNAcb-Sp12	2	1.41421	70.7107	18	1.41421	7.85674	46.25	3.77492	8.16198	9	4.69042	52.1157	11.2404	7.145	63.5652	203	14.3062	7.04738	48	2.58199	5.37914	1.43065	1.31196	91.7039	7.30623	24.4023	333.993	14.0269	19.3082	137.651	5.338	13.2035	247.35	0.75	0.5	66.6667	0	0	#DIV/0!	23.25	2.87228	12.3539	3.75	2.75379	73.4343	5	0.816497
Polysialic acid	316	Neu5Aca2-8Neu5Acb-Sp17	1.5	0.57735	38.49	24	5.47723	22.8218	39.75	7.63217	19.2004	1.5	0.57735	38.49	25.4879	7.65013	30.0147	34.25	10.1448	29.6198	31	9.30949	30.0306	3.3298	7.84635	235.64	-0.466725	13.733	-2942.43	21.5604	21.3316	98.9389	5.21855	7.43697	142.51	0.75	0.5	66.6667	1	0.816497	81.6497	2	2	100	5	6.78233	135.647	1	0
Polysialic acid	317	Neu5Aca2-8Neu5Aca2-8Neu5Acb-Sp8	1.5	1	66.6667	67.75	106.903	157.79	30	3.91578	13.0526	0.75	0.5	66.6667	21.9393	10.9863	50.0758	15	0.816497	5.44331	23.75	3.20156	13.4803	4.17715	16.6846	399.425	29.4776	10.1606	34.4688	23.4791	1.15509	4.91965	15.026	17.1502	114.136	0	0	#DIV/0!	0.25	0.5	200	0	0.816497	#DIV/0!	1.25	0.957427	76.5942	0.5	0.57735
Sialylated Glycans	318	Neu5Gcb2-6Galb1-4GlcNAc-Sp8	1	0	0	38.5	3.87298	10.0597	40	4.89898	12.2474	2	0	0	21.2471	11.5914	54.5554	41.25	4.11299	9.97088	41	1.63299	3.98291	55.2185	19.1244	34.6342	10.6114	18.2763	172.233	25.9282	7.50136	28.9312	1.638	23.8093	1453.56	1	0	0	1	0	0	3.5	1.29099	36.8856	1.25	0.5	40	0.5	0.57735
N-glycan	319	Galb1-3GlcNAcb1-2Mana1-6(Galb1-3GlcNAcb1-2Mana1-3)Manb1-4GlcNAcb1-4GlcNAcb-Sp19	2	0.816497	40.8248	79.5	6.02771	7.58203	93	2.94392	3.16551	4.25	0.5	11.7647	33.2871	14.7933	44.4416	47	1.41421	3.00897	41.25	3.20156	7.76136	9.2163	7.49478	81.3209	21.414	7.55001	35.2573	40.8516	40.0434	98.0217	13.2959	5.89862	44.3642	0.25	0.5	200	0.75	0.5	66.6667	1.25	0.5	40	6.75	1.5	22.2222	0.5	0.57735
Sialylated Glycans	320	Neu5Aca2-3Galb1-4GlcNAcb1-2Mana1-6(Neu5Aca2-3Galb1-4GlcNAcb1-2Mana1-3)Manb1-4GlcNAcb1-4GlcNAcb-Sp12	1.5	0.57735	38.49	19	2.94392	15.4943	44.75	7.88987	17.631	25.75	24.5408	95.304	43.4446	21.041	48.4317	37.75	4.42531	11.7227	40.5	5.74456	14.1841	0.59185	8.9848	1518.09	7.24083	18.2073	251.453	29.2593	10.4395	35.6794	23.5031	18.5542	78.9435	0.75	0.5	66.6667	0.75	0.5	66.6667	0.5	0.57735	115.47	0.5	0.57735	115.47	0.25	0.5
Sialylated Glycans	321	Neu5Aca2-3Galb1-4GlcNAcb1-2Mana1-6(Neu5Aca2-6Galb1-4GlcNAcb1-2Mana1-3)Manb1-4GlcNAcb1-4GlcNAcb-Sp12	1.25	0.5	40	10.25	3.59398	35.0632	36	0.816497	2.26805	2.25	0.957427	42.5523	30.1724	7.75179	25.6917	37.75	3.86221	10.231	36	4.69042	13.0289	3.45735	7.96619	230.413	48.5361	19.4285	40.029	24.9027	10.3622	41.6109	30.0671	5.04841	16.7905	0.25	0.5	200	0.25	0.5	200	10.5	10.083	96.0285	0.75	1.25831	167.774	1.25	0.5
Lewis	322	Galb1-4(Fuca1-3)GlcNAcb1-2Mana1-6(Galb1-4(Fuca1-3)GlcNAcb1-2Mana1-3)Manb1-4GlcNAcb1-4GlcNAcb-Sp20	1.5	0.57735	38.49	23.25	8.57807	36.8949	41.75	2.62996	6.29929	1.25	0.5	40	4.9772	5.03889	101.24	40.75	7.36546	18.0747	45	2.94392	6.54205	15.8493	5.84917	36.905	37.6123	13.3147	35.3998	9.5582	8.08206	84.5563	19.6962	3.8263	19.4266	0.75	0.957427	127.657	0.25	0.5	200	1	0	0	1.5	0.57735	38.49	0.25	0.5
Sialylated Glycans	323	Neu5,9Ac2a2-3Galb1-3GlcNAcb-Sp0	1	0	0	24.5	2.38048	9.71623	38	5.47723	14.4138	1.5	1	66.6667	29.4274	6.47756	22.012	18.5	5.25991	28.432	30.25	2.5	8.26446	12.3801	17.7757	143.583	19.7059	5.76824	29.2717	11.2821	15.843	140.426	27.6513	32.1089	116.121	0.5	0.57735	115.47	0.25	0.5	200	0.5	0.57735	115.47	1	0	0	0.5	0.57735
Sialylated Glycans	324	Neu5Aca2-6Galb1-4GlcNAcb1-3Galb1-3GlcNAcb-Sp0	2	1.41421	70.7107	20.75	1.25831	6.06412	36.75	2.98608	8.12538	3.5	1.91485	54.7101	16.8236	15.5025	92.1476	38.75	3.5	9.03226	35	5.35413	15.2975	0.33515	8.70334	2596.85	25.3135	32.4209	128.078	3.14308	17.5118	557.155	-18.1747	11.3718	-62.5693	0	0	#DIV/0!	0	0	#DIV/0!	0.25	0.5	200	2	1.41421	70.7107	0.75	0.5
Lewis	325	Neu5Aca2-3Galb1-3(Fuca1-4)GlcNAcb1-3Galb1-3(Fuca1-4)GlcNAcb-Sp0	0.75	0.5	66.6667	26.5	5.25991	19.8487	62.75	2.21736	3.53363	1	0	0	14.2068	4.9287	34.6925	42.75	3.59398	8.40696	42.25	2.21736	5.24818	12.2307	13.9916	114.397	46.4806	24.0822	51.8112	30.0015	24.6091	82.0262	30.1766	12.7518	42.2573	0.5	0.57735	115.47	0.5	0.57735	115.47	0.25	0.5	200	2	0	0	0.75	0.5
Sialylated Glycans	326	Neu5Aca2-6Galb1-4GlcNAcb1-3Galb1-4GlcNAcb1-3Galb1-4GlcNAcb-Sp0	1.25	0.5	40	19.75	3.77492	19.1135	34.75	2.62996	7.56822	1.25	0.5	40	17.7395	5.39497	30.4123	36	3.16228	8.7841	38.5	4.65475	12.0903	15.9066	9.6035	60.3742	4.25993	10.4972	246.418	14.4246	4.60507	31.925	29.1796	21.3717	73.242	0.25	0.5	200	0	0	#DIV/0!	1	0.816497	81.6497	2.25	1.5	66.6667	1	0
alpha Gal	327	Gala1-4Galb1-4GlcNAcb1-3Galb1-4Glcb-Sp0	0.75	0.5	66.6667	19.5	4.65475	23.8705	30.5	10.2794	33.703	1.25	0.5	40	14.4326	7.24733	50.2149	33.25	18.3916	55.313	22.25	8.88351	39.9259	6.2283	9.54739	153.291	14.4872	27.9307	192.796	12.1994	18.8906	154.848	17.0217	19.4119	114.042	0.75	0.5	66.6667	0.75	0.5	66.6667	0.75	0.957427	127.657	2	0	0	1.75	0.5
GlcNAc-R	328	GalNAcb1-3Gala1-4Galb1-4GlcNAcb1-3Galb1-4Glcb-Sp0	0.75	0.5	66.6667	11.5	3.41565	29.7013	25.5	7.23418	28.3693	0.75	0.5	66.6667	6.79957	13.2493	194.854	27.75	3.59398	12.9513	27.25	6.75154	24.7763	7.6216	16.3741	214.839	21.2783	14.5658	68.4537	41.0327	14.6289	35.6517	20.7777	26.0493	125.372	0.25	0.5	200	0.5	0.57735	115.47	0.5	0.57735	115.47	1.75	0.5	28.5714	1	0.816497
Blood group A	329	GalNAca1-3(Fuca1-2)Galb1-4GlcNAcb1-3Galb1-4GlcNAcb-Sp0	14	4.08248	29.1606	34.75	5.31507	15.2952	24.5	8.22598	33.5754	828.5	31.6491	3.82005	20.1496	9.98358	49.5473	414.25	43.6606	10.5397	62.5	5.25991	8.41586	24.7651	16.8832	68.1733	3.50603	17.4535	497.813	280.019	23.0659	8.23727	20.6043	21.6961	105.299	0.5	0.57735	115.47	4	0	0	66.5	3.10913	4.67538	90	11.3431	12.6035	4.75	0.957427
Blood group A	330	GalNAca1-3(Fuca1-2)Galb1-4GlcNAcb1-3Galb1-4GlcNAcb1-3Galb1-4GlcNAcb-Sp0	1.25	0.5	40	94	6.16441	6.55789	63	29.6311	47.0334	59.5	3.87298	6.50922	13.8533	0.716168	5.16964	182.5	2.38048	1.30437	55.5	2.64575	4.76712	23.9689	28.3283	118.187	15.3174	14.409	94.0699	35.2077	10.9149	31.0016	23.255	31.7021	136.324	0.5	0.57735	115.47	3.5	1.29099	36.8856	18	2.94392	16.3551	18	2.70801	15.0445	4.75	1.70783
Lewis	331	Neu5Aca2-3Galb1-4(Fuca1-3)GlcNAcb1-6(Neu5Aca2-3Galb1-3)GalNAc-Sp14	1.5	1	66.6667	96.75	6.07591	6.28001	70.25	5.7373	8.16698	6	3.4641	57.735	36.3673	6.56565	18.0537	65.25	9.74252	14.9311	71	5.71548	8.04997	49.4744	10.0234	20.2598	19.1147	13.5752	71.0198	7.17622	14.1767	197.55	1.95027	9.86074	505.608	2	0	0	0.75	0.5	66.6667	0.75	0.5	66.6667	1.5	0.57735	38.49	0.25	0.5
Polylactosamine	332	GlcNAca1-4Galb1-4GlcNAcb1-3Galb1-4GlcNAcb1-3Galb1-4GlcNAcb-Sp0	1	0	0	25.75	2.62996	10.2134	28	3.3665	12.0232	0.25	0.5	200	24.6746	16.5664	67.1394	25.75	5.43906	21.1225	32.75	6.07591	18.5524	13.5954	11.1298	81.8648	46.7041	12.6244	27.0306	22.5521	27.7602	123.093	7.67932	14.1245	183.93	1	0.816497	81.6497	0.25	0.5	200	0.75	0.5	66.6667	1.75	0.5	28.5714	5.75	8.8459
GlcNAc-R	333	GlcNAca1-4Galb1-4GlcNAcb-Sp0	4	3.3665	84.1625	18.25	0.957427	5.24618	44.25	2.98608	6.7482	0.5	0.57735	115.47	13.5259	7.03335	51.999	19	6	31.5789	20	5.94418	29.7209	-6.68945	5.53824	-82.7906	0.575925	9.35506	1624.35	20.3341	5.49565	27.0268	4.75378	6.88801	144.896	0.5	0.57735	115.47	1.25	0.5	40	0	0.816497	#DIV/0!	1.5	1	66.6667	1.25	0.5
GlcNAc-R	334	GlcNAca1-4Galb1-3GlcNAcb-Sp0	0.75	0.5	66.6667	16.25	4.92443	30.3042	38	3.4641	9.11606	0.75	0.5	66.6667	19.0838	9.29803	48.7222	19	6.97615	36.7166	29	0.816497	2.81551	21.462	17.6557	82.265	36.5785	24.4943	66.9637	26.7791	18.6532	69.6559	29.1228	21.2958	73.1243	0.75	0.5	66.6667	0	0	#DIV/0!	0.5	0.57735	115.47	1.25	0.5	40	2.25	0.957427
GlcNAc-R	335	GlcNAca1-4Galb1-4GlcNAcb1-3Galb1-4Glcb-Sp0	1.75	0.957427	54.7101	8.75	3.20156	36.5893	34.5	3.69685	10.7155	1.5	0.57735	38.49	17.0078	4.03797	23.7419	22.75	6.29153	27.6551	29.25	6.34429	21.6899	3.8165	9.21752	241.518	-8.38842	8.07075	-96.213	0.591275	6.44947	1090.77	1.38452	7.49623	541.43	1.25	0.5	40	1.5	1	66.6667	3.5	0.57735	16.4957	2	0.816497	40.8248	1.5	0.57735
Lewis	336	GlcNAca1-4Galb1-4GlcNAcb1-3Galb1-4(Fuca1-3)GlcNAcb1-3Galb1-4(Fuca1-3)GlcNAcb-Sp0	1.5	0.57735	38.49	132	6.78233	5.13813	83.25	4.64579	5.58052	3	2.16025	72.0082	33.4345	14.19	42.4413	50	4.08248	8.16497	50.25	1.70783	3.39866	25.0786	15.6335	62.3381	23.1752	31.1528	134.423	28.0202	17.2292	61.4885	22.596	6.04618	26.7577	2.25	0.5	22.2222	3.75	0.5	13.3333	1	0.816497	81.6497	4.5	0.57735	12.83	1.75	0.957427
GlcNAc-R	337	GlcNAca1-4Galb1-4GlcNAcb1-3Galb1-4GlcNAcb-Sp0	2	1.41421	70.7107	19.5	1.73205	8.88231	37.25	2.98608	8.01632	1.25	0.5	40	16.7224	4.49174	26.8605	27.5	2.51661	9.15131	26.5	4.43471	16.7348	23.3654	4.93592	21.1249	29.1848	10.0604	34.4714	7.77265	12.5182	161.054	24.7082	6.4395	26.0621	0	0	#DIV/0!	0.75	0.957427	127.657	0.25	0.5	200	1	1.41421	141.421	0.75	0.5
GlcNAc-R	338	GlcNAca1-4Galb1-3GalNAc-Sp14	1	0	0	36.5	4.3589	11.9422	42.25	1.70783	4.04219	1.5	0.57735	38.49	19.7647	11.4162	57.7603	23.5	8.06226	34.3075	30	5.41603	18.0534	9.7903	4.72231	48.2346	33.6103	15.4162	45.8675	54.1536	40.8769	75.4832	20.8372	20.7469	99.5664	0.75	0.5	66.6667	1.75	1.70783	97.59	1.25	0.5	40	2.75	1.70783	62.1027	2.25	0.5
N-glycan	339	Neu5Aca2-6Galb1-4GlcNAcb1-2Mana1-6(Mana1-3)Manb1-4GlcNAcb1-4GlcNAc-Sp12	2	1.1547	57.735	13.75	8.26136	60.0826	33.75	0.957427	2.83682	1.25	0.957427	76.5942	15.4802	3.68525	23.8063	22.5	5.97216	26.5429	30.5	7.04746	23.1064	13.0314	17.424	133.708	15.9246	11.2586	70.6993	15.6714	2.31415	14.7667	19.5044	7.98244	40.9265	-0.25	0.5	-200	0.5	0.57735	115.47	3	3.55903	118.634	1	0.816497	81.6497	0.75	0.5
N-glycan	340	Mana1-6(Neu5Aca2-6Galb1-4GlcNAcb1-2Mana1-3)Manb1-4GlcNAcb1-4GlcNAc-Sp12	1.5	0.57735	38.49	19	1.82574	9.60917	34.5	3.69685	10.7155	5.25	6.65207	126.706	11.0942	8.82488	79.5451	33.25	1.89297	5.69314	32.5	2.08167	6.40513	10.04	4.8278	48.0856	21.7639	13.3181	61.1937	1.35058	15.665	1159.87	15.8123	3.05753	19.3363	1	0	0	0.25	0.5	200	9.25	0.957427	10.3506	1.75	0.957427	54.7101	1	0.816497
N-glycan	341	Neu5Aca2-6Galb1-4GlcNAcb1-2Mana1-6Manb1-4GlcNAcb1-4GlcNAc-Sp12	0.75	0.5	66.6667	15.5	4.04145	26.0739	37	1.41421	3.8222	3.25	0.5	15.3846	14.6246	1.07543	7.35358	31	3.55903	11.4807	24	2.94392	12.2663	-1.17077	9.39827	-802.739	14.7297	24.9183	169.17	24.5293	18.1064	73.8152	2.54975	3.42709	134.409	0	0	#DIV/0!	1	1.1547	115.47	4	0.816497	20.4124	3.25	1.5	46.1538	0.5	0.57735
N-glycan	342	Neu5Aca2-6Galb1-4GlcNAcb1-2Mana1-3Manb1-4GlcNAcb1-4GlcNAc-Sp12	1	0.816497	81.6497	22.25	2.21736	9.96564	42.5	2.51661	5.92144	9.75	3.20156	32.8365	32.0992	15.9019	49.54	37.25	2.21736	5.95263	36.75	4.03113	10.9691	13.107	9.59285	73.1889	1.571	3.6492	232.285	29.5288	8.29317	28.085	15.4737	12.3869	80.0513	0.75	0.5	66.6667	1.25	0.5	40	5.75	1.5	26.087	1.25	0.5	40	0.5	0.57735
N-glycan	343	Galb1-4GlcNAcb1-2Mana1-3Manb1-4GlcNAcb1-4GlcNAc-Sp12	1.5	0.57735	38.49	12	3.74166	31.1805	39.5	1.29099	3.26834	23.75	2.5	10.5263	23.6559	9.55728	40.4012	58.5	6.85565	11.7191	40.75	5.90903	14.5007	16.7619	9.09251	54.245	15.8478	20.2094	127.522	3.14912	9.63762	306.041	38.9849	19.3742	49.6967	-0.25	0.5	-200	1	0	0	47	1.82574	3.88456	3.25	0.957427	29.4593	5.25	0.957427
N-glycan	344	Galb1-4GlcNAcb1-2Mana1-6Manb1-4GlcNAcb1-4GlcNAc-Sp12	1.75	0.957427	54.7101	20	2.94392	14.7196	45	24.4268	54.2817	24	2.44949	10.2062	10.2887	2.5755	25.0324	251.5	52.9811	21.0661	87.5	9.94987	11.3713	0.661225	1.75091	264.798	29.6885	37.9677	127.887	21.828	15.4704	70.874	16.1841	15.8755	98.0931	1	1.41421	141.421	2	1.41421	70.7107	152	41.9285	27.5845	12.5	1.73205	13.8564	3.25	0.957427
N-glycan	345	Mana1-6(Galb1-4GlcNAcb1-2Mana1-3)Manb1-4GlcNAcb1-4GlcNAcb-Sp12	1	0	0	28.75	2.62996	9.14767	38.75	2.62996	6.78698	9.5	2.38048	25.0576	26.6143	3.59524	13.5087	48.5	3.10913	6.41057	39	2.16025	5.53909	3.42155	3.48878	101.965	26.8978	18.7537	69.7223	35.5518	7.49258	21.0751	13.6795	30.1336	220.282	0.75	0.5	66.6667	1	0	0	10	0.816497	8.16497	7.25	2.06155	28.4352	4.25	0.5
N-glycan	346	GlcNAcb1-2Mana1-6(GlcNAcb1-2Mana1-3)Manb1-4GlcNAcb1-4(Fuca1-6)GlcNAcb-Sp22	5	1.63299	32.6599	92	8.3666	9.09413	57.25	5.31507	9.28397	1.5	0.57735	38.49	23.5186	6.15529	26.172	40.75	3.86221	9.47782	31	5.83095	18.8095	11.2872	13.7063	121.432	37.2448	27.2943	73.2835	35.6404	29.6422	83.1703	42.6012	55.0764	129.284	0.5	1	200	2	0.816497	40.8248	0.75	0.5	66.6667	5.25	3.86221	73.5659	1	0.816497
N-glycan	347	Galb1-4GlcNAcb1-2Mana1-6(Galb1-4GlcNAcb1-2Mana1-3)Manb1-4GlcNAcb1-4(Fuca1-6)GlcNAcb-Sp22	1.5	0.57735	38.49	47	4.76095	10.1297	48.75	2.36291	4.84699	2	0.816497	40.8248	21.7346	16.0268	73.7386	91.75	3.59398	3.91714	63.5	9.46925	14.9122	20.5077	11.2929	55.0665	45.0486	14.0353	31.1559	22.3835	17.9846	80.3475	36.3084	32.8133	90.3738	0.75	0.5	66.6667	0.75	0.5	66.6667	3.5	5.68624	162.464	6	0.816497	13.6083	2.5	0.57735
N-glycan	348	Galb1-3GlcNAcb1-2Mana1-6(Galb1-3GlcNAcb1-2Mana1-3)Manb1-4GlcNAcb1-4(Fuca1-6)GlcNAcb-Sp22	1.5	1	66.6667	40	9.48683	23.7171	59.75	4.19325	7.01799	2.25	1.89297	84.132	29.4068	12.8226	43.604	268.25	285.659	106.49	35	2.44949	6.99854	18.8156	14.1031	74.9543	33.7643	20.9135	61.9396	28.4256	8.28973	29.1629	16.2066	12.4244	76.6629	0.25	0.5	200	0.75	0.5	66.6667	0	0	#DIV/0!	1.75	0.957427	54.7101	0.5	0.57735
Sulfated glycans	349	(6S)GlcNAcb1-3Galb1-4GlcNAcb-Sp0	1.25	0.5	40	23.25	7.67572	33.0138	53.25	2.5	4.69484	8.25	1.70783	20.7009	11.4802	11.297	98.4041	146.5	22.6495	15.4604	63.25	8.46069	13.3766	11.0696	15.5168	140.175	16.9015	15.9513	94.3783	32.9021	25.7357	78.2189	42.8065	24.4284	57.0671	0.25	0.5	200	1	0	0	1.75	2.87228	164.13	4.75	0.5	10.5263	2.25	0.5
Sialylated Glycans	350	KDNa2-3Galb1-4(Fuca1-3)GlcNAc-Sp0	1.5	0.57735	38.49	22.5	8.85061	39.3361	49.75	5.5	11.0553	1.5	1.73205	115.47	7.24065	8.83389	122.004	38	2.16025	5.68486	34.25	3.40343	9.93702	20.9978	16.9613	80.7766	5.96207	7.21374	120.994	14.5679	20.3541	139.719	18.3217	14.9448	81.5685	1	0	0	0.75	0.5	66.6667	0.75	0.957427	127.657	3	2.16025	72.0082	0.75	0.957427
Sialylated Glycans	351	KDNa2-6Galb1-4GlcNAc-Sp0	1	0	0	16	5.09902	31.8689	34.25	1.5	4.37956	0.75	0.5	66.6667	21.8192	11.1186	50.9579	31.25	1.5	4.8	29.75	3.59398	12.0806	11.0191	12.19	110.626	25.4891	24.9887	98.037	27.9207	14.3843	51.5184	29.4305	30.0324	102.045	0	0	#DIV/0!	0.5	0.57735	115.47	0.5	0.57735	115.47	1	0	0	0.5	1.29099
Sialylated Glycans	352	KDNa2-3Galb1-4Glc-Sp0	2.5	1.29099	51.6398	22.5	2.64575	11.7589	47.5	3.10913	6.54553	1.75	0.5	28.5714	25.5315	14.134	55.3593	40	5.88784	14.7196	39.5	7.18795	18.1973	12.7715	10.2631	80.3597	15.1391	21.0125	138.797	17.3644	19.5217	112.424	14.0082	15.5559	111.049	0.5	0.57735	115.47	0.25	0.5	200	2.75	2.36291	85.9239	1.5	1	66.6667	1.25	0.957427
Sialylated Glycans	353	KDNa2-3Galb1-3GalNAca-Sp14	1.75	0.957427	54.7101	41.75	1.5	3.59281	50.25	2.5	4.97512	2.75	1.5	54.5455	23.009	14.752	64.1142	48	3.16228	6.58808	51	3.55903	6.97848	13.9997	15.157	108.267	18.3557	10.5146	57.2829	14.3921	5.27097	36.624	-32.9269	11.3821	-34.5678	1	0.816497	81.6497	0.75	0.5	66.6667	3	2	66.6667	1.5	0.57735	38.49	0.5	0.57735
Blood group O	354	Fuca1-2Galb1-3GlcNAcb1-2Mana1-6(Fuca1-2Galb1-3GlcNAcb1-2Mana1-3)Manb1-4GlcNAcb1-4GlcNAcb-Sp20	3.5	1.73205	49.4872	76	6.0553	7.9675	104.5	5.74456	5.49719	10.5	12.3423	117.546	62.6075	31.9841	51.0868	96.25	5.56028	5.77691	94.75	13.6717	14.4293	24.9196	21.2065	85.0997	12.7705	18.6851	146.315	28.7809	25.1209	87.2832	42.7752	20.5394	48.0171	1.5	0.57735	38.49	-0.25	0.957427	-382.971	0.5	0.57735	115.47	2	0	0	0.25	0.5
Blood group O	355	Fuca1-2Galb1-4GlcNAcb1-2Mana1-6(Fuca1-2Galb1-4GlcNAcb1-2Mana1-3)Manb1-4GlcNAcb1-4GlcNAcb-Sp20	5064.25	160.076	3.1609	204	13.1149	6.42886	269.75	13.6473	5.05926	2697	101.068	3.74741	17703.1	1829.74	10.3357	58145	4699.12	8.08173	6351.75	730.064	11.4939	5214.41	202.406	3.88167	55.2366	19.3881	35.1001	367.947	158.902	43.1861	7111.2	396.058	5.56949	11202.8	701.317	6.26022	1826.5	115.679	6.33338	16574.2	1171.24	7.06662	16823.5	1223.72	7.27386	6767.25	413.567
Lewis	356	Fuca1-2Galb1-4(Fuca1-3)GlcNAcb1-2Mana1-6(Fuca1-2Galb1-4(Fuca1-3)GlcNAcb1-2Mana1-3)Manb1-4GlcNAcb1-4GlcNAb-Sp20	5	0.816497	16.3299	85.5	4.79583	5.60916	155	19.5448	12.6096	7	1.63299	23.3285	28.6907	6.51644	22.7127	82.25	17.8022	21.644	79.5	29.2746	36.8233	8.89043	10.5185	118.313	22.8254	5.21395	22.8428	13.6776	2.67543	19.5607	16.4221	21.3008	129.708	0	0	#DIV/0!	1.25	0.5	40	0.75	0.5	66.6667	1	0	0	1	0.816497
alpha Gal	357	Gala1-3Galb1-4GlcNAcb1-2Mana1-6(Gala1-3Galb1-4GlcNAcb1-2Mana1-3)Manb1-4GlcNAcb1-4GlcNAcb-Sp20	2.75	1.70783	62.1027	55	8.32666	15.1394	78.25	1.25831	1.60806	2.75	0.957427	34.8155	30.3907	12.1631	40.0224	45.5	4.43471	9.74662	51	4.08248	8.00487	22.3999	15.7453	70.2916	26.4458	29.713	112.354	12.3415	19.6811	159.471	0.233525	26.0029	11134.9	0.75	0.5	66.6667	-0.25	0.5	-200	1.75	1.70783	97.59	0.75	0.5	66.6667	1.5	0.57735
N-glycan	358	Galb1-4GlcNAcb1-2Mana1-6(Mana1-3)Manb1-4GlcNAcb1-4GlcNAcb-Sp12	2	1.1547	57.735	24.25	6.39661	26.3778	37.25	8.30161	22.2862	9	3.3665	37.4056	16.0516	10.2062	63.584	223.25	23.9913	10.7464	43.75	6.23832	14.259	-6.41333	9.30984	-145.164	28.8055	2.64955	9.19807	20.1895	12.7797	63.2985	49.2611	54.367	110.365	0.25	0.5	200	1.25	0.5	40	29	12.7802	44.0696	5.5	2.08167	37.8485	7.75	2.75379
Lewis	359	Fuca1-4(Galb1-3)GlcNAcb1-2Mana1-6(Fuca1-4(Galb1-3)GlcNAcb1-2Mana1-3)Manb1-4GlcNAcb1-4(Fuca1-6)GlcNAcb-Sp22	3.5	1.29099	36.8856	72.25	6.5	8.99654	98.25	10.5317	10.7193	5.5	2.64575	48.1046	37.6787	7.35375	19.517	42.75	4.03113	9.42954	45.25	4.34933	9.61178	42.6612	9.59193	22.484	10.1639	16.5263	162.598	10.7425	17.2862	160.914	-2.0579	18.7152	-909.433	0.25	0.5	200	1.25	0.957427	76.5942	0.25	0.5	200	1.75	0.5	28.5714	0.75	0.5
Sialylated Glycans	360	Neu5Aca2-6GlcNAcb1-4GlcNAc-Sp21	1.25	0.5	40	7.75	3.40343	43.9152	29	2.82843	9.7532	0.75	0.5	66.6667	5.07732	1.82467	35.9376	25.25	2.87228	11.3754	29	2.70801	9.33798	-17.8094	5.5989	-31.438	11.4705	12.4494	108.534	13.8479	2.20763	15.942	21.918	9.97459	45.5086	0	0	#DIV/0!	2.25	2.21736	98.5491	1	1.82574	182.574	0.75	0.957427	127.657	0.75	0.5
Sialylated Glycans	361	Neu5Aca2-6GlcNAcb1-4GlcNAcb1-4GlcNAc-Sp21	1	0	0	11.25	5.90903	52.5247	28.75	2.06155	7.17062	1.5	0.57735	38.49	6.05813	3.95073	65.2137	18.25	3.40343	18.6489	26.25	2.21736	8.44707	0.252425	5.09749	2019.41	16.1403	9.37999	58.1155	9.98435	5.99902	60.0843	2.6202	9.61588	366.99	0.5	0.57735	115.47	0	0.816497	#DIV/0!	0.5	1	200	1.75	0.5	28.5714	0.5	0.57735
Blood group O	362	Galb1-4(Fuca1-3)GlcNAcb1-6(Fuca1-2Galb1-4GlcNAcb1-3)Galb1-4Glc-Sp21	1	0.816497	81.6497	19.75	4.11299	20.8253	37.75	1.89297	5.01449	1	0	0	22.4104	9.25869	41.3143	27.75	2.5	9.00901	29.5	1.29099	4.37625	5.32295	4.54634	85.4102	4.12598	8.83862	214.219	41.4185	12.5744	30.3595	7.63387	10.8189	141.722	0.5	0.57735	115.47	0.25	0.5	200	0.5	0.57735	115.47	1.5	1.29099	86.0663	0.5	0.57735
N-glycan	363	Galb1-4GlcNAcb1-2Mana1-6(Galb1-4GlcNAcb1-4(Galb1-4GlcNAcb1-2)Mana1-3)Manb1-4GlcNAcb1-4GlcNAc-Sp21	1.75	0.957427	54.7101	23.75	3.5	14.7368	39.25	0.957427	2.4393	15.75	1.70783	10.8433	20.7354	6.13442	29.5843	99.75	5.5	5.51378	50.5	1	1.9802	66.7142	25.9226	38.8561	34.3143	19.995	58.2701	21.9283	16.8665	76.9165	41.3926	7.29827	17.6318	0.25	0.5	200	0.25	0.5	200	14	0	0	8.75	0.957427	10.942	7.5	1
Blood group A	364	GalNAca1-3(Fuca1-2)Galb1-4GlcNAcb1-2Mana1-6(GalNAca1-3(Fuca1-2)Galb1-4GlcNAcb1-2Mana1-3)Manb1-4GlcNAcb1-4GlcNAcb-Sp20	3.75	0.5	13.3333	46.25	14.2916	30.9008	52.75	2.62996	4.9857	18.75	27.0355	144.189	26.5712	3.65567	13.758	73.75	1.5	2.0339	41.25	4.34933	10.5438	11.7936	14.6982	124.629	18.0089	17.1957	95.4845	61.0087	28.9726	47.4892	7.21532	12.3957	171.797	0	0	#DIV/0!	1	0	0	3.75	1.70783	45.542	1	0	0	1.25	0.5
Blood group B	365	Gala1-3(Fuca1-2)Galb1-4GlcNAcb1-2Mana1-6(Gala1-3(Fuca1-2)Galb1-4GlcNAcb1-2Mana1-3)Manb1-4GlcNAcb1-4GlcNAcb-Sp20	3.75	0.5	13.3333	50.75	17.5	34.4828	64.75	1.5	2.3166	9.25	1.5	16.2162	46.6808	10.6972	22.9157	159.75	7.18215	4.49587	68	3.16228	4.65041	13.7634	27.1367	197.165	16.6324	30.052	180.683	10.7096	17.8158	166.354	28.8292	12.6419	43.8511	0.75	0.5	66.6667	0.75	0.5	66.6667	12.25	1.25831	10.2719	3	0.816497	27.2166	1.25	0.5
Blood group B	366	Gala1-3Galb1-4(Fuca1-3)GlcNAcb1-2Mana1-6(Gala1-3Galb1-4(Fuca1-3)GlcNAcb1-2Mana1-3)Manb1-4GlcNAcb1-4GlcNAcb-Sp20	1	0	0	82.25	1.5	1.82371	72.25	5.12348	7.09132	3	0.816497	27.2166	46.7989	9.77774	20.8931	46	4.69042	10.1966	46.25	3.59398	7.77076	-1.96352	9.01317	-459.03	48.833	24.2598	49.679	0.042175	5.90971	14012.3	61.51	18.2785	29.7164	0	0	#DIV/0!	0.25	0.5	200	2.25	1.5	66.6667	2.25	1.5	66.6667	0	0
Blood group A	367	GalNAca1-3(Fuca1-2)Galb1-3GlcNAcb1-2Mana1-6(GalNAca1-3(Fuca1-2)Galb1-3GlcNAcb1-2Mana1-3)Manb1-4GlcNAcb1-4GlcNAcb-Sp20	1	0	0	25.75	3.40343	13.2172	47.25	3.86221	8.17399	4	0.816497	20.4124	32.1716	12.1545	37.7801	40.75	2.98608	7.3278	47.25	6.39661	13.5378	-0.97705	4.19603	-429.459	23.328	24.0096	102.922	17.6234	9.49554	53.8801	13.2773	8.47383	63.8222	0.5	0.57735	115.47	1.25	0.5	40	2	0.816497	40.8248	0.75	0.5	66.6667	2	1.41421
Blood group B	368	Galα1-3(Fucα1-2)Galβ1-3GlcNAcβ1-2Manα1-6(Galcα1-3(Fucα1-2)Galβ1-3GlcNAcβ1-2Manα1-3)Manβ1-4GlcNAcβ1-4GlcNAcβ-Sp20	2	2	100	50	7.43864	14.8773	56.25	5.85235	10.4042	1	0	0	17.5027	4.89892	27.9896	35	1.1547	3.29914	36.75	2.98608	8.12538	8.00627	4.69136	58.596	18.9895	9.74012	51.2922	28.5722	10.1225	35.4277	19.0911	29.3153	153.555	0.5	0.57735	115.47	0.5	1.29099	258.199	1.25	0.5	40	2.5	1	40	1.5	0.57735
Lewis	369	Fuca1-4(Fuca1-2Galb1-3)GlcNAcb1-2Mana1-3(Fuca1-4(Fuca1-2Galb1-3)GlcNAcb1-2Mana1-3)Manb1-4GlcNAcb1-4GlcNAcb-Sp19	4	1.41421	35.3553	72	10.5515	14.6548	99	9.12871	9.22092	10.75	2.21736	20.6266	28.5218	17.1219	60.0308	74.75	5.85235	7.82923	74.25	2.87228	3.86839	23.7229	5.97343	25.1801	18.7374	20.5154	109.489	23.2627	18.9748	81.5677	17.6098	22.9942	130.576	0.5	1.29099	258.199	0.5	0.57735	115.47	0.5	1.29099	258.199	1	0.816497	81.6497	1.25	0.5
Sialylated Glycans	370	Neu5Aca2-3Galb1-4GlcNAcb1-3GalNAc-Sp14	0.5	0.57735	115.47	5.25	3.40343	64.8272	45.25	3.86221	8.53527	0.75	0.5	66.6667	21.199	10.7586	50.7505	23.5	6.95222	29.5839	28.75	3.40343	11.838	11.6775	12.2012	104.485	8.7893	13.5862	154.576	18.1907	5.46976	30.069	55.032	29.6769	53.9266	0.5	0.57735	115.47	0.75	0.957427	127.657	0.5	0.57735	115.47	3	2.58199	86.0663	1.5	0.57735
Sialylated Glycans	371	Neu5Aca2-6Galb1-4GlcNAcb1-3GalNAc-Sp14	2	1.41421	70.7107	38	2.16025	5.68486	42.5	3.41565	8.03682	2	1.41421	70.7107	36.6418	21.9089	59.792	32.25	1.70783	5.29558	32.75	1.5	4.58015	21.2111	14.1549	66.7335	15.1664	2.6705	17.6079	14.3078	11.7799	82.3318	14.0616	9.05966	64.4284	1	0	0	1.5	0.57735	38.49	1.25	0.5	40	2.5	1	40	1.5	0.57735
Lewis	372	Neu5Aca2-3Galb1-4(Fuca1-3)GlcNAcb1-3GalNAca-Sp14	1.5	0.57735	38.49	118.75	4.34933	3.66259	101.25	3.94757	3.89884	4.25	2.21736	52.1731	52.395	5.13724	9.80484	79	9.34523	11.8294	75.75	0.5	0.660066	64.1509	19.2764	30.0485	77.8928	58.9094	75.6288	37.5141	17.9921	47.9609	32.5968	16.9478	51.9921	0.5	0.57735	115.47	1.75	0.957427	54.7101	2	0	0	6.5	1.29099	19.8615	2.25	0.5
LDN	373	GalNAcb1-4GlcNAcb1-2Mana1-6(GalNAcb1-4GlcNAcb1-2Mana1-3)Manb1-4GlcNAcb1-4GlcNAc-Sp12	2	0.816497	40.8248	96.75	4.5	4.65116	119	86.9406	73.0593	5.5	4.3589	79.2527	23.6588	6.95099	29.3801	54	1.82574	3.381	58	2.94392	5.07572	39.0091	31.6009	81.009	13.663	15.123	110.686	4.74433	3.15512	66.503	19.5926	25.7938	131.651	-0.25	0.5	-200	0.25	0.5	200	0.5	0.57735	115.47	3	1.82574	60.8581	0	0
H antigen	374	Galb1-3GalNAca1-3(Fuca1-2)Galb1-4Glc-Sp0	1.5	1.73205	115.47	11.25	2.62996	23.3774	34.5	5.06623	14.6847	2.5	2.51661	100.664	36.0806	17.2011	47.674	28	4.69042	16.7515	24	8.83176	36.799	14.6535	15.1908	103.667	68.6681	27.6042	40.1995	37.5206	27.7535	73.9687	22.6018	18.6078	82.3288	0	0	#DIV/0!	0.5	0.57735	115.47	0	0	#DIV/0!	3	1.41421	47.1405	0.5	0.57735
H antigen	375	Galb1-3GalNAca1-3(Fuca1-2)Galb1-4GlcNAc-Sp0	1.25	0.5	40	25.25	24.2539	96.0549	30.5	11.1206	36.4608	3.5	4.3589	124.54	30.0455	13.9962	46.5835	45.5	3.10913	6.83324	26.25	7.41058	28.2308	-0.66425	4.01619	-604.621	-1.91055	4.53456	-237.343	26.0085	9.39258	36.1135	15.8372	13.9274	87.9408	0.5	1	200	1.25	0.5	40	1.25	0.5	40	2	0.816497	40.8248	7.5	1.29099
Type 1 chain	376	Galb1-3GlcNAcb1-3Galb1-4GlcNAcb1-6(Galb1-3GlcNAcb1-3)Galb1-4Glcb-Sp0	0.75	0.5	66.6667	34.25	4.34933	12.6988	44.75	3.77492	8.43557	2.75	0.957427	34.8155	22.344	4.37639	19.5864	136	16.5932	12.2009	44.75	2.87228	6.41851	10.5136	22.5058	214.063	37.2512	26.9502	72.347	27.6858	21.5024	77.6657	26.0027	7.06047	27.1528	0	0	#DIV/0!	0.25	0.5	200	1	0	0	3.25	0.5	15.3846	0.25	0.5
Lewis	377	Galb1-4(Fuca1-3)GlcNAcb1-6(Galb1-3GlcNAcb1-3)Galb1-4Glc-Sp21	1	0	0	38	17.1659	45.1733	35.5	2.88675	8.13169	1	0.816497	81.6497	24.5257	12.7959	52.1734	27.75	3.59398	12.9513	30.75	0.5	1.62602	3.37648	3.83872	113.69	20.2164	20.8005	102.889	5.48557	17.8778	325.906	19.1904	11.5163	60.011	0	0.816497	#DIV/0!	1	1.1547	115.47	2.5	0.57735	23.094	1	0.816497	81.6497	1.5	0.57735
H antigen	378	Galb1-4GlcNAcb1-6(Fuca1-4(Fuca1-2Galb1-3)GlcNAcb1-3)Galb1-4Glc-Sp21	2.25	1.5	66.6667	65.75	3.77492	5.74132	57	2.44949	4.29735	6.75	0.957427	14.1841	19.9133	9.8797	49.6135	60.75	2.21736	3.64997	56.25	3.5	6.22222	2.38177	2.18602	91.7811	26.5346	22.5222	84.8786	34.7476	4.40023	12.6634	3.04175	15.0426	494.537	0.25	0.5	200	0.75	0.5	66.6667	1	0.816497	81.6497	1	0	0	1	0
Lewis	379	Galb1-4(Fuca1-3)GlcNAcb1-6(Fuca1-4(Fuca1-2Galb1-3)GlcNAcb1-3)Galb1-4Glc-Sp21	1.75	0.5	28.5714	26.5	4.65475	17.5651	27.5	7.4162	26.968	1.5	0.57735	38.49	10.1272	6.73488	66.5031	26	3.82971	14.7296	25.75	2.5	9.70874	-6.17423	9.64079	-156.146	37.0584	11.2459	30.3464	5.35965	14.6442	273.23	-24.3032	9.19027	-37.815	0.5	0.57735	115.47	0	0	#DIV/0!	1	0.816497	81.6497	1.25	0.5	40	1.5	0.57735
Lewis	380	Galb1-3GlcNAcb1-3Galb1-4(Fuca1-3)GlcNAcb1-6(Galb1-3GlcNAcb1-3)Galb1-4Glc-Sp21	1.25	0.5	40	38.25	6.39661	16.7232	39.25	1.89297	4.82285	3	2.82843	94.2809	19.5049	13.2337	67.848	39	5.71548	14.6551	36.5	1	2.73973	4.48343	4.13866	92.3103	0.043425	18.0889	41655.5	17.8875	10.3909	58.0902	-7.36405	9.97533	-135.46	0.25	0.5	200	0.75	0.5	66.6667	13.25	0.5	3.77358	2	0	0	8.25	0.957427
N-glycan	381	Galb1-4GlcNAcb1-6(Galb1-4GlcNAcb1-2)Mana1-6(Galb1-4GlcNAcb1-4(Galb1-4GlcNAcb1-2)Mana1-3)Manb1-4GlcNAcb1-4GlcNAcb-Sp21	0.5	0.57735	115.47	30.5	5.8023	19.0239	42.5	2.08167	4.89804	12.25	1.89297	15.4528	19.6461	13.2053	67.2156	198	24.2074	12.226	39.75	5.56028	13.9881	0.250975	9.14695	3644.57	27.314	11.1138	40.689	5.60755	10.9878	195.947	16.6642	14.8539	89.1368	0.5	0.57735	115.47	0.25	0.5	200	0.25	0.5	200	5	0.816497	16.3299	0	0
N-glycan	382	GlcNAcb1-2Mana1-6(GlcNAcb1-4(GlcNAcb1-2)Mana1-3)Manb1-4GlcNAcb1-4GlcNAc-Sp21	1	0.816497	81.6497	19.25	4.78714	24.8682	33.25	2.62996	7.90964	0.75	0.5	66.6667	18.6975	6.15902	32.9403	29.25	3.68556	12.6002	29.25	5.18813	17.7372	7.9382	12.1156	152.623	-2.9459	13.1774	-447.313	18.7978	18.4213	97.9971	6.69455	7.26112	108.463	0.5	0.57735	115.47	0.5	0.57735	115.47	0.25	0.5	200	2	2.16025	108.012	1.25	0.957427
H antigen	383	Fuca1-2Galb1-3GalNAca1-3(Fuca1-2)Galb1-4Glcb-Sp0	3.75	3.59398	95.8394	19	7.43864	39.1507	42.25	3.40343	8.05545	1	0	0	23.5532	13.3577	56.7127	22	6.8313	31.0514	31.25	3.59398	11.5007	10.9296	6.23651	57.0606	5.11045	6.16825	120.699	11.7016	13.0693	111.688	0.12045	4.72522	3922.98	0.5	0.57735	115.47	-0.25	0.5	-200	2.5	0.57735	23.094	2	0	0	0	0
H antigen	384	Fuca1-2Galb1-3GalNAca1-3(Fuca1-2)Galb1-4GlcNAcb-Sp0	1.25	0.5	40	13	3.55903	27.3771	35.75	4.78714	13.3906	2	0	0	15.8497	7.42	46.8148	77	4.16333	5.40692	27.75	9.91211	35.7193	11.1096	12.8116	115.32	4.78157	20.398	426.595	-2.27347	13.2757	-583.938	-6.97402	14.3221	-205.364	0.5	0.57735	115.47	0.5	0.57735	115.47	0.75	0.5	66.6667	3.5	1	28.5714	1.25	0.5
beta Gal	385	Galb1-3GlcNAcb1-3GalNAca-Sp14	1.5	0.57735	38.49	22.5	3	13.3333	45	5.71548	12.7011	2.5	0.57735	23.094	15.3995	6.92201	44.9497	13.75	6.80074	49.4599	8.5	1	11.7647	26.3044	18.1834	69.1271	22.0221	9.47495	43.0246	21.737	5.93481	27.3029	-5.47423	16.7191	-305.416	3	1.1547	38.49	1.5	0.57735	38.49	0.25	0.5	200	0.5	0.57735	115.47	1	0
Cad Blood group antigen (Sda)	386	GalNAcb1-4(Neu5Aca2-3)Galb1-4GlcNAcb1-3GalNAca-Sp14	1.5	0.57735	38.49	60	2.94392	4.90653	43.25	2.06155	4.7666	2.25	1.5	66.6667	17.4819	13.7286	78.5303	33.5	1.73205	5.1703	34.5	2.38048	6.89993	62.4307	25.0004	40.045	22.7748	30.0622	131.998	27.9167	30.6025	109.621	5.10398	14.0516	275.307	0	0	#DIV/0!	0.25	0.957427	382.971	0	0	#DIV/0!	2	0	0	0.25	0.5
Blood group A	387	GalNAca1-3(Fuca1-2)Galb1-3GalNAca1-3(Fuca1-2)Galb1-4GlcNAcb-Sp0	2	0	0	6.25	5.31507	85.0412	32.5	3.31662	10.205	0.75	0.5	66.6667	20.5049	5.95419	29.0379	37.75	2.98608	7.91014	31.5	1.73205	5.49857	7.32378	5.78766	79.0257	-3.55505	3.51825	-98.9649	29.6368	10.9105	36.814	24.306	22.1149	90.9853	1.5	0.57735	38.49	0.5	0.57735	115.47	1	0	0	1	0.816497	81.6497	0.5	0.57735
alpha Gal	388	Gala1-3Galb1-3GlcNAcb1-2Mana1-6(Gala1-3Galb1-3GlcNAcb1-2Mana1-3)Manb1-4GlcNAcb1-4GlcNAc-Sp19	2.5	1	40	92.25	2.98608	3.23694	84	1.82574	2.1735	4	0.816497	20.4124	50.8597	21.3372	41.9532	56	7.65942	13.6775	67.5	6.55744	9.71472	64.0274	41.4597	64.753	38.3689	19.6256	51.1497	20.5394	8.91004	43.3802	17.8351	16.0426	89.9499	1	0	0	0.5	0.57735	115.47	1	0	0	1.25	0.5	40	1.5	0.57735
alpha Gal	389	Gala1-3Galb1-3(Fuca1-4)GlcNAcb1-2Mana1-6(Gala1-3Galb1-3(Fuca1-4)GlcNAcb1-2Mana1-3)Manb1-4GlcNAcb1-4GlcNAc-Sp19	3.25	0.5	15.3846	82.75	8.99537	10.8705	113.5	7.93725	6.99318	6.75	2.21736	32.8497	30.8674	2.56481	8.3091	65.25	6.65207	10.1947	70.25	8.09835	11.5279	75.667	28.4791	37.6374	-0.305625	5.85114	-1914.48	31.5889	15.0776	47.7308	25.978	30.36	116.868	0.25	0.5	200	0.75	0.5	66.6667	2.75	1.25831	45.7566	3	2	66.6667	0.25	0.5
N-glycan	390	GlcNAcb1-2Mana1-6(Galb1-4GlcNAcb1-2Mana1-3)Manb1-4GlcNAcb1-4GlcNAc-Sp12	1.25	0.5	40	17.25	3.77492	21.8836	40	2.94392	7.3598	16.5	1.73205	10.4973	12.2438	3.95651	32.3145	44.5	1	2.24719	41	2.16025	5.26889	5.5124	6.59657	119.668	2.87823	17.454	606.416	20.6474	15.181	73.5247	46.2293	26.876	58.1363	0.25	0.5	200	0.25	0.5	200	13.5	2.64575	19.5982	4.75	0.5	10.5263	4.25	0.957427
N-glycan	391	Galb1-4GlcNAcb1-2Mana1-6(GlcNAcb1-2Mana1-3)Manb1-4GlcNAcb1-4GlcNAc-Sp12	1.5	0.57735	38.49	11	6.48074	58.9158	41.5	1.73205	4.17362	1.5	0.57735	38.49	11.8113	11.2018	94.8402	267.25	21.6083	8.08541	84.5	10.7858	12.7643	86.3159	145.841	168.962	26.2912	6.44441	24.5117	13.2517	20.032	151.165	5.70597	3.97596	69.6806	0.5	0.57735	115.47	0.25	0.957427	382.971	44.5	4.12311	9.26541	12	3.4641	28.8675	2.5	1.29099
Sialylated Glycans	392	Neu5Aca2-3Galb1-3GlcNAcb1-3GalNAca-Sp14	1.25	0.957427	76.5942	20.5	3.31662	16.1787	36	3.65148	10.143	2	1.41421	70.7107	11.0427	1.61607	14.6347	38.5	2.64575	6.87208	38.75	2.62996	6.78698	5.93027	3.34302	56.3721	6.00315	9.38288	156.299	3.22935	6.28632	194.662	40.802	43.3914	106.346	0.5	0.57735	115.47	0	0	#DIV/0!	1.5	0.57735	38.49	1.25	0.5	40	1	0.816497
H antigen	393	Fuca1-2Galb1-4GlcNAcb1-3GalNAca-Sp14	53.25	4.78714	8.98993	122.75	9.17878	7.47762	67.75	1.5	2.21402	287.75	20.2382	7.03325	43.6079	13.6791	31.3685	679.25	140.848	20.7359	112.75	21.3131	18.903	28.7447	11.4196	39.7276	1.98183	6.66557	336.335	849.005	132.902	15.6539	29.1901	21.3908	73.281	2.5	0.57735	23.094	2	0.816497	40.8248	17.25	6.23832	36.1642	52.5	8.5049	16.1998	3.5	0.57735
Lewis	394	Galb1-4(Fuca1-3)GlcNAcb1-3GalNAca-Sp14	1.5	1	66.6667	34.75	4.272	12.2935	52	2.16025	4.15432	1	0	0	20.365	28.6176	140.523	43	2.16025	5.02383	40.25	1.5	3.72671	6.39585	9.26251	144.821	29.4287	19.4519	66.0984	51.1197	33.705	65.9334	14.4663	9.42444	65.1476	0.5	0.57735	115.47	0.75	0.957427	127.657	1.25	0.5	40	1.5	0.57735	38.49	1	0
Forssman	395	GalNAca1-3GalNAcb1-3Gala1-4Galb1-4GlcNAcb-Sp0	1.25	0.5	40	13.75	1.5	10.9091	30.25	7.27438	24.0476	0.75	0.5	66.6667	16.5995	15.8232	95.3233	27.25	4.99166	18.318	24.25	6.94622	28.6442	5.14513	7.63287	148.352	14.1828	33.5484	236.543	9.0266	4.50338	49.8902	7.1308	12.8875	180.73	0	0	#DIV/0!	0.5	0.57735	115.47	1	0	0	2.5	1	40	0.5	0.57735
alpha Gal	396	Gala1-4Galb1-3GlcNAcb1-2Mana1-6(Gala1-4Galb1-3GlcNAcb1-2Mana1-3)Manb1-4GlcNAcb1-4GlcNAcb-Sp19	1.25	0.5	40	70.25	12.339	17.5644	70.75	7.27438	10.2818	1.75	0.5	28.5714	55.9028	12.7934	22.885	55.75	7.36546	13.2116	57.5	1.73205	3.01226	10.0781	10.2471	101.677	9.5125	24.8281	261.005	8.83393	10.6378	120.42	32.8488	30.3244	92.3153	0.5	0.57735	115.47	1.5	0.57735	38.49	2.25	0.957427	42.5523	1	0	0	0.5	1
alpha Gal	397	Gala1-4Galb1-4GlcNAcb1-2Mana1-6(Gala1-4Galb1-4GlcNAcb1-2Mana1-3)Manb1-4GlcNAcb1-4GlcNAcb-Sp24	1	0	0	125	2.44949	1.95959	77.75	5.43906	6.99557	3.75	0.957427	25.5314	32.6209	5.24789	16.0875	92.75	4.78714	5.16133	75.25	4.19325	5.57242	57.6364	26.4651	45.9173	41.3445	27.13	65.6192	21.6361	28.5517	131.963	17.4445	20.4847	117.428	0.5	0.57735	115.47	1	0.816497	81.6497	0.75	0.5	66.6667	3	1.1547	38.49	1	0
alpha Gal	398	Gala1-3Galb1-4GlcNAcb1-3GalNAca-Sp14	1.25	0.957427	76.5942	14	1.1547	8.24786	26.75	9.91211	37.0546	12.75	12.2304	95.9249	25.8765	9.20774	35.5834	21.25	3.77492	17.7643	30	7.43864	24.7955	8.14375	10.1239	124.315	9.2571	19.0995	206.323	17.1566	10.0129	58.362	2.1606	15.3011	708.189	0.75	0.5	66.6667	0.25	0.5	200	0	0	#DIV/0!	1.25	0.5	40	0	0
Type 1 chain	399	Galb1-3GlcNAcb1-6Galb1-4GlcNAcb-Sp0	0.5	0.57735	115.47	4	4.54606	113.652	26.5	1.29099	4.87168	10.75	12.7639	118.734	16.4718	5.92912	35.9955	14	1.1547	8.24786	14.25	1.70783	11.9847	-4.88247	4.01924	-82.3198	24.925	13.8963	55.7525	16.4391	14.4739	88.0457	3.92392	16.3941	417.797	-0.25	0.5	-200	0.5	0.57735	115.47	-0.25	0.957427	-382.971	1.75	0.957427	54.7101	0.5	1
Type 1 chain	400	Galb1-3GlcNAca1-6Galb1-4GlcNAcb-Sp0	1	0	0	2	7.57188	378.594	25.25	4.64579	18.3992	1.5	0.57735	38.49	25.6866	16.4452	64.0224	130.75	205.657	157.29	17.75	0.957427	5.39396	0.60945	3.47545	570.26	6.82543	12.5731	184.21	1.70953	9.82194	574.542	17.1173	19.0239	111.139	0	0	#DIV/0!	0.5	1.29099	258.199	2.25	0.957427	42.5523	1.5	0.57735	38.49	0	0
GalNAc-R	401	GalNAcb1-3Gala1-6Galb1-4Glcb-Sp8	2.25	0.5	22.2222	16	1.1547	7.21688	39.25	3.30404	8.41793	15.75	22.2916	141.534	23.1225	9.08885	39.3074	40.25	4.34933	10.8058	46.75	7.08872	15.163	-0.33025	9.53781	-2888.06	6.07215	16.303	268.489	30.2718	25.5307	84.3382	15.3489	15.8699	103.394	0	0	#DIV/0!	0.25	0.5	200	0.75	0.5	66.6667	1	0.816497	81.6497	1.75	0.957427
Blood group B	402	Gala1-3(Fuca1-2)Galb1-4(Fuca1-3)Glcb-Sp21	1.75	1.5	85.7143	19.5	3.69685	18.9582	48	3.3665	7.01355	1.5	0.57735	38.49	30.4095	3.6494	12.0009	39.25	3.94757	10.0575	40.25	1.70783	4.24304	11.0199	4.74135	43.0256	28.5741	32.7188	114.505	16.3385	16.7435	102.478	12.4131	13.808	111.237	0.5	0.57735	115.47	0.5	0.57735	115.47	0.75	0.5	66.6667	1	0	0	1	0
Sialylated Glycans	403	Galb1-4GlcNAcb1-6(Neu5Aca2-6Galb1-3GlcNAcb1-3)Galb1-4Glc-Sp21	1.5	1	66.6667	39.75	3.0957	7.78791	47.75	2.36291	4.9485	5.25	0.5	9.52381	6.80073	4.13035	60.734	41.5	2.64575	6.3753	40.75	5.12348	12.5729	14.7447	6.83117	46.3296	23.2034	13.2442	57.0786	8.73777	5.34256	61.1432	13.5895	25.3589	186.607	0.25	0.5	200	0	0	#DIV/0!	1.5	1	66.6667	2.25	0.957427	42.5523	1	0
Ganglioside	404	Galb1-3GalNAcb1-4(Neu5Aca2-8Neu5Aca2-3)Galb1-4Glcb-Sp0	1	0.816497	81.6497	23.75	8.38153	35.2906	53.75	8.53913	15.8867	3	1.41421	47.1405	45.886	37.0641	80.7743	33.75	1.70783	5.06022	29.25	2.87228	9.81977	23.1947	24.858	107.171	52.4343	27.9205	53.2485	16.3269	17.606	107.835	9.76287	8.80554	90.1941	1.25	0.5	40	0.75	0.5	66.6667	1	0	0	1.25	1.25831	100.664	2.75	0.957427
Sialylated Glycans	405	Neu5Aca2-3Galb1-3GalNAcb1-4(Neu5Aca2-8Neu5Aca2-3)Galb1-4Glcb-Sp0	1.5	0.57735	38.49	37.75	2.06155	5.46107	47.5	4.12311	8.68022	6	8	133.333	27.2151	10.5379	38.7207	30.75	7.08872	23.0528	30.5	3.10913	10.1939	-3.3976	4.8804	-143.643	42.7033	18.2243	42.6766	-7.0976	14.6531	-206.451	15.1494	29.0712	191.897	0.5	0.57735	115.47	0.5	0.57735	115.47	0.25	0.5	200	1.75	1.5	85.7143	0.25	0.5
Blood group B	406	Gala1-3(Fuca1-2)Galb1-4GlcNAcb1-3GalNAca-Sp14	9.25	1.25831	13.6033	12.25	2.75379	22.4799	37.75	4.57347	12.1152	5.25	4.57347	87.1138	27.3493	17.2307	63.0024	45.75	5.058	11.0557	30.5	2.51661	8.25119	20.3697	14.4509	70.9432	3.56353	12.0832	339.079	14.1153	9.61498	68.1177	-5.8367	6.59181	-112.937	0.5	0.57735	115.47	0.75	0.5	66.6667	-0.25	0.5	-200	0.25	0.5	200	0.5	0.57735
Blood group A	407	GalNAca1-3(Fuca1-2)Galb1-4GlcNAcb1-3GalNAca-Sp14	1	0	0	6.5	6.45497	99.3073	40.25	3.40343	8.45573	18	30.0111	166.728	18.5399	4.25887	22.9713	28	2.44949	8.74818	23.75	7.5	31.5789	11.4512	6.63143	57.9101	27.9801	9.89813	35.3756	5.0663	10.3137	203.575	41.2484	14.6333	35.4762	0.75	0.5	66.6667	-0.25	0.5	-200	1.75	0.957427	54.7101	2	0	0	1	0
GalNAc-R	408	GalNAca1-3GalNAcb1-3Gala1-4Galb1-4Glcb-Sp0	1.25	0.5	40	12.75	1.70783	13.3947	26.75	12.6853	47.4217	1	0	0	31.1515	19.5851	62.8702	8.75	0.957427	10.942	9.25	1.89297	20.4645	17.4079	13.5405	77.7837	47.6928	34.7407	72.8427	21.2358	12.4097	58.4379	-1.82585	8.70677	-476.861	0.25	0.5	200	0	0	#DIV/0!	0.5	0.57735	115.47	1	0.816497	81.6497	0.25	0.5
Lewis	409	Fuca1-2Galb1-4(Fuca1-3)GlcNAcb1-3GalNAca-Sp14	2.25	0.957427	42.5523	91	2.16025	2.3739	92.75	31.7214	34.201	7.25	9.84463	135.788	27.0122	9.7632	36.1436	48	3.4641	7.21688	46.75	8.53913	18.2655	92.0783	28.0225	30.4334	29.0442	35.0286	120.604	2.28753	8.64193	377.785	17.3571	18.6372	107.375	3	0.816497	27.2166	1	0	0	1	0	0	5.25	2.21736	42.2353	1.5	0.57735
Blood group B	410	Gala1-3(Fuca1-2)Galb1-4(Fuca1-3)GlcNAcb1-3GalNAc-Sp14	1	0	0	31.5	1.91485	6.0789	43.5	3.51188	8.0733	1.25	0.5	40	24.3057	15.1406	62.2923	27	3.65148	13.524	30.5	5.44671	17.8581	131.828	37.2516	28.2577	33.4783	30.0339	89.7115	13.785	1.70773	12.3883	-5.71075	2.68689	-47.0498	0.75	0.5	66.6667	0.25	0.5	200	0.5	0.57735	115.47	1	0	0	1	0.816497
Blood group A	411	GalNAca1-3(Fuca1-2)Galb1-4(Fuca1-3)GlcNAcb1-3GalNAc-Sp14	2.5	1.73205	69.282	399.5	29.7825	7.45495	60	3.4641	5.7735	3.25	1.5	46.1538	14.7561	7.89034	53.4717	45	3.55903	7.90895	48.25	5.7373	11.8908	92.8189	60.2644	64.9269	25.5142	44.7492	175.389	-3.06355	12.9554	-422.887	6.54842	21.2968	325.22	2.5	0.57735	23.094	0.75	0.5	66.6667	1.25	0.5	40	3.5	4.3589	124.54	1.75	0.957427
N-glycan	412	Galb1-4(Fuca1-3)GlcNAcb1-2Mana1-6(Galb1-4(Fuca1-3)GlcNAcb1-2Mana1-3)Manb1-4GlcNAcb1-4(Fuca1-6)GlcNAcb-Sp22	3	0.816497	27.2166	78.5	3.78594	4.82285	70.25	2.87228	4.08866	7.75	4.5	58.0645	17.2267	7.45047	43.2495	43	6.32456	14.7083	48	5.59762	11.6617	104.842	33.561	32.011	16.0918	18.4401	114.593	28.4499	34.7401	122.11	13.6282	23.0571	169.187	0.5	0.57735	115.47	-0.25	0.5	-200	2.75	0.957427	34.8155	1.75	0.957427	54.7101	0	0
Blood group O	413	Fuca1-2Galb1-4GlcNAcb1-2Mana1-6(Fuca1-2Galb1-4GlcNAcb1-2Mana1-3)Manb1-4GlcNAcb1-4(Fuca1-6)GlcNAcb-Sp22	1616	234.026	14.4818	92.25	10.3078	11.1737	116	10.8012	9.31141	415	62.8596	15.1469	3433.85	150.265	4.37598	10297.8	612.444	5.94736	2781	246.901	8.87813	2497.66	114.086	4.5677	7.4221	4.92267	66.3245	52.3363	10.5494	20.1569	3030.12	213.737	7.05374	5387.25	439.778	8.16332	157.75	40.4588	25.6474	6986.75	851.196	12.183	3580	759.172	21.2059	2142.25	406.187
N-glycan	414	GlcNAcb1-2(GlcNAcb1-6)Mana1-6(GlcNAcb1-2Mana1-3)Manb1-4GlcNAcb1-4GlcNAcb-Sp19	2	0.816497	40.8248	76	14.0949	18.5459	97.5	25.3706	26.0211	7.25	0.957427	13.2059	14.6734	3.05536	20.8224	68	5.59762	8.23179	69.25	9.81071	14.1671	0.714975	8.715	1218.92	11.5737	21.6689	187.226	0.473325	6.00296	1268.25	57.8747	79.172	136.799	0.25	0.5	200	0	0	#DIV/0!	2.5	0.57735	23.094	1	0	0	1	0
H antigen	415	Fuca1-2Galb1-3GlcNAcb1-3GalNAc-Sp14	1	0	0	20.5	8.02081	39.1259	41	12.5698	30.6581	1	0	0	27.5382	4.80231	17.4387	28.25	5.90903	20.9169	30.25	5.85235	19.3466	0.139275	7.37201	5293.13	32.7648	15.6815	47.8608	3.83312	6.82594	178.078	13.6467	5.41378	39.6709	0.25	0.5	200	0	0	#DIV/0!	1.25	0.5	40	2.25	0.5	22.2222	1.75	1.5
Blood group B	416	Gala1-3(Fuca1-2)Galb1-3GlcNAcb1-3GalNAc-Sp14	1.25	0.5	40	23	11.5758	50.3297	38	17.5689	46.234	1.75	0.5	28.5714	19.5888	3.81532	19.4771	44.25	20.5163	46.3644	34.75	3.5	10.0719	-3.06325	7.23335	-236.133	1.42002	24.9076	1754.03	13.3836	19.7344	147.452	-2.1386	11.2222	-524.745	0.25	0.5	200	0	0	#DIV/0!	1.25	0.5	40	1.25	0.5	40	1.5	0.57735
Blood group A	417	GalNAca1-3(Fuca1-2)Galb1-3GlcNAcb1-3GalNAc-Sp14	1	0	0	49	0.816497	1.66632	55.25	4.272	7.73213	2.25	1.89297	84.132	15.5952	6.60874	42.3768	41.75	0.957427	2.29324	37	1.41421	3.8222	2.14885	5.19065	241.555	43.2891	22.0663	50.9743	9.21085	13.0332	141.498	26.1826	11.1709	42.6653	0.75	0.5	66.6667	0.5	0.57735	115.47	1	0.816497	81.6497	2.25	0.957427	42.5523	0.5	0.57735
alpha Gal	418	Gala1-3Galb1-3GlcNAcb1-3GalNAc-Sp14	1.75	0.5	28.5714	19.25	3.59398	18.67	161	192.085	119.307	5.75	6.94622	120.804	19.8034	4.97952	25.1448	39	4.96655	12.7348	30	2.16025	7.20082	0.0243	2.76432	11375.8	28.3261	14.1108	49.8157	4.82737	15.6088	323.34	24.3799	18.6813	76.6258	0.25	0.5	200	2.25	2.06155	91.6246	1	0.816497	81.6497	1.75	0.957427	54.7101	1.5	0.57735
Blood group O	419	Fuca1-2Galb1-3GlcNAcb1-2Mana1-6(Fuca1-2Galb1-3GlcNAcb1-2Mana1-3)Manb1-4GlcNAcb1-4(Fuca1-6)GlcNAcb-Sp22	2.25	0.5	22.2222	73.25	3.20156	4.37073	49.5	3.31662	6.70025	2	1.1547	57.735	21.6793	10.4576	48.2381	50	3.16228	6.32456	49.75	4.11299	8.26731	12.8336	9.12905	71.1337	4.491	8.32501	185.371	50.3754	25.2556	50.1349	-0.92985	19.329	-2078.73	0.5	0.57735	115.47	0.75	0.5	66.6667	0.75	0.5	66.6667	3.25	0.5	15.3846	1	0
Blood group B	420	Gala1-3(Fuca1-2)Galb1-4GlcNAcb1-2Mana1-6(Gala1-3(Fuca1-2)Galb1-4GlcNAcb1-2Mana1-3)Manb1-4GlcNAcb1-4(Fuca1-6)GlcNAcb-Sp22	2.5	0.57735	23.094	46.5	8.42615	18.1208	52.25	2.06155	3.94556	1.5	0.57735	38.49	31.6889	13.7868	43.5069	66.25	17.6517	26.6441	42	2.70801	6.44765	3.1556	5.7533	182.32	15.1606	20.5529	135.568	22.9706	13.868	60.3728	20.0354	19.94	99.5242	0.25	0.5	200	1.75	0.957427	54.7101	1	0.816497	81.6497	1.5	0.57735	38.49	0.75	0.5
N-glycan	421	Galb1-3GlcNAcb1-6(Galb1-3GlcNAcb1-2)Mana1-6(Galb1-3GlcNAcb1-2Mana1-3)Manb1-4GlcNAcb1-4GlcNAcb-Sp19	1	0	0	66.75	2.62996	3.94001	61	9.59166	15.724	3.5	3	85.7143	21.4515	17.9515	83.6838	65.5	10.8474	16.561	60.75	7.27438	11.9743	28.0756	11.5839	41.2598	41.7039	21.518	51.597	25.803	23.27	90.1834	17.8649	2.79214	15.6292	0	0.816497	#DIV/0!	0.75	0.5	66.6667	0.5	0.57735	115.47	1.75	0.957427	54.7101	0.25	0.5
H antigen	422	Galb1-4GlcNAcb1-6(Fuca1-2Galb1-3GlcNAcb1-3)Galb1-4Glc-Sp21	1	0	0	21.75	2.06155	9.4784	32.75	2.98608	9.1178	5.5	1.91485	34.8155	27.5686	18.058	65.5022	52.75	13.4505	25.4986	30.25	1.70783	5.6457	10.587	6.41742	60.616	13.9702	5.66543	40.5537	39.2861	27.1018	68.9857	30.8474	23.0966	74.8739	0.5	0.57735	115.47	7.25	0.5	6.89655	0.75	0.5	66.6667	14	1.63299	11.6642	4	1.1547
Fuc-R	423	Fuca1-3GlcNAcb1-6(Galb1-4GlcNAcb1-3)Galb1-4Glc-Sp21	1.25	0.5	40	19.25	3.77492	19.61	23.75	3.30404	13.9117	9	1.1547	12.83	24.4433	9.78476	40.0304	28.25	3.0957	10.9582	26.5	4.43471	16.7348	-10.4225	13.3205	-127.805	21.0049	4.1189	19.6093	24.599	11.5532	46.966	12.1137	21.754	179.582	0	0	#DIV/0!	1	0.816497	81.6497	0.25	0.5	200	3.25	0.957427	29.4593	7.25	1.5
N-glycan	424	GlcNAcb1-2Mana1-6(GlcNAcb1-4)(GlcNAcb1-2Mana1-3)Manb1-4GlcNAcb1-4GlcNAc-Sp21	1.75	0.5	28.5714	7.5	10.4722	139.629	25.75	4.57347	17.7611	1.25	0.5	40	14.9844	3.65033	24.3609	23.5	11.1206	47.3215	24.5	6.85565	27.9823	-3.69842	7.54064	-203.888	9.49995	11.4707	120.745	15.9775	11.404	71.3753	22.1972	12.7065	57.2439	-0.25	0.957427	-382.971	0.75	0.5	66.6667	2.25	2.62996	116.887	1.5	1.29099	86.0663	0	0
N-glycan	425	GlcNAcb1-2Mana1-6(GlcNAcb1-4)(GlcNAcb1-4(GlcNAcb1-2)Mana1-3)Manb1-4GlcNAcb1-4GlcNAc-Sp21	2.5	1	40	13.75	4.5	32.7273	41.5	4.20317	10.1281	23	28.3666	123.333	15.4364	12.6012	81.6331	34.75	0.957427	2.75519	33.75	0.957427	2.83682	-8.50745	6.74348	-79.2656	23.2894	35.883	154.074	15.8068	15.1918	96.1089	9.32983	17.4753	187.306	0	0	#DIV/0!	0	0	#DIV/0!	1	0	0	2.25	0.957427	42.5523	1	0.816497
N-glycan	426	GlcNAcb1-6(GlcNAcb1-2)Mana1-6(GlcNAcb1-4)(GlcNAcb1-2Mana1-3)Manb1-4GlcNAcb1-4GlcNAc-Sp21	1.25	0.5	40	13	4	30.7692	0	5.47723	#DIV/0!	1.5	0.57735	38.49	8.02767	7.34709	91.522	-1.25	2.06155	-164.924	1.25	2.21736	177.388	-12.1643	7.52623	-61.8718	12.959	17.1176	132.091	42.7831	19.0803	44.5978	-1.31498	15.3952	-1170.76	-0.25	0.5	-200	1	0	0	1	0	0	1.75	0.957427	54.7101	1	0
N-glycan	427	GlcNAcb1-6(GlcNAcb1-2)Mana1-6(GlcNAcb1-4)(GlcNAcb1-4(GlcNAcb1-2)Mana1-3)Manb1-4GlcNAcb1-4GlcNAc-Sp21	0.5	0.57735	115.47	19	5.2915	27.85	34.25	3.86221	11.2765	0.5	0.57735	115.47	9.7769	4.9436	50.564	27.25	5.37742	19.7337	29.5	0.57735	1.95712	-11.7886	16.0508	-136.155	14.9222	28.0146	187.737	6.72627	7.0971	105.513	27.4603	21.2393	77.3457	1	0	0	0.25	0.5	200	0.75	0.5	66.6667	1	0	0	1	0.816497
N-glycan	428	Galb1-4GlcNAcb1-2Mana1-6(GlcNAcb1-4)(Galb1-4GlcNAcb1-2Mana1-3)Manb1-4GlcNAcb1-4GlcNAc-Sp21	2.25	1.25831	55.9247	3.5	10.1489	289.968	36.75	1.25831	3.42396	3	0	0	36.1254	21.0007	58.1327	35.75	3.30404	9.24206	20.5	7.18795	35.0632	-7.53543	1.75172	-23.2465	26.236	31.825	121.303	10.0269	11.0219	109.923	37.9237	21.7626	57.3853	0.25	0.5	200	0.5	0.57735	115.47	0.25	0.5	200	1	0.816497	81.6497	0.5	0.57735
N-glycan	429	Galb1-4GlcNAcb1-2Mana1-6(GlcNAcb1-4)(Galb1-4GlcNAcb1-4(Galb1-4GlcNAcb1-2)Mana1-3)Manb1-4GlcNAcb1-4GlcNAc-Sp21	1	0	0	14	4.96655	35.4754	41.5	4.12311	9.93519	4.5	1.91485	42.5523	18.0337	3.12775	17.3439	58.75	2.75379	4.68729	30.25	3.30404	10.9224	29.3762	18.5318	63.0842	24.1435	17.5708	72.7765	17.3306	38.4275	221.732	1.89393	19.0327	1004.93	0.25	0.5	200	0.25	0.957427	382.971	0.5	0.57735	115.47	0.75	0.5	66.6667	2.25	0.5
N-glycan	430	Galb1-4GlcNAcb1-6(Galb1-4GlcNAcb1-2)Mana1-6(GlcNAcb1-4)(Galb1-4GlcNAcb1-2Mana1-3)Manb1-4GlcNAcb1-4GlcNAc-Sp21	5	0.816497	16.3299	15	2.16025	14.4016	40.5	3.31662	8.1892	6	0.816497	13.6083	24.5471	9.07973	36.989	71.75	8.61684	12.0095	34.25	2.21736	6.47403	13.6434	27.3645	200.57	1.07418	11.7407	1093	10.8329	10.6968	98.7437	9.8814	11.441	115.784	0.75	0.957427	127.657	0.5	0.57735	115.47	0.25	0.5	200	0.5	0.57735	115.47	0.5	0.57735
N-glycan	431	Galb1-4GlcNAcb1-6(Galb1-4GlcNAcb1-2)Mana1-6(GlcNAcb1-4)(Galb1-4GlcNAcb1-4(Galb1-4GlcNAcb1-2)Mana1-3)Manb1-4GlcNAcb1-4GlcNAc-Sp21	7	1.63299	23.3285	9.5	4.3589	45.8831	32.5	1.91485	5.89186	7	2	28.5714	28.4699	13.4193	47.135	268.75	33.2202	12.361	51.25	2.36291	4.61055	10.2546	11.8913	115.961	31.4193	28.0352	89.229	4.4792	10.0294	223.911	5.04038	16.0654	318.733	0.5	0.57735	115.47	0	0	#DIV/0!	1.25	0.5	40	2.25	0.957427	42.5523	6.5	5.50757
Gal-R	432	Galb1-4Galb-Sp10	1.75	0.957427	54.7101	13.75	6.0208	43.7876	51.5	5.50757	10.6943	3.75	0.5	13.3333	11.3582	7.07174	62.2613	41	6.97615	17.015	30	8.44591	28.153	19.3411	12.8482	66.4296	11279.8	788.281	6.98845	15.4205	12.3662	80.193	8.08975	10.6636	131.816	0.5	0.57735	115.47	1	0.816497	81.6497	0.75	0.957427	127.657	0.75	0.957427	127.657	1.25	0.5
Gal-R	433	Galb1-6Galb-Sp10	1.75	0.5	28.5714	15.25	3.94757	25.8857	50.25	4.34933	8.65538	1.25	0.5	40	27.5339	21.6865	78.7627	26.25	2.06155	7.85353	21.5	4.79583	22.3062	23.6214	16.2256	68.69	12.9012	13.3214	103.258	9.35675	15.5187	165.856	-1.44673	16.1457	-1116.02	0.75	0.5	66.6667	0.25	0.5	200	0.25	0.5	200	5	1.63299	32.6599	1.5	1.73205
Sialylated glycan	434	Neu5Aca2-3Galb1-4GlcNAcb1-3Galb-Sp8	1.75	0.957427	54.7101	7.25	4.71699	65.0619	28.75	7.18215	24.9814	1	0.816497	81.6497	20.1989	6.31575	31.2678	20.75	3.0957	14.919	18.5	6.65833	35.991	12.3788	15.38	124.245	28.8277	16.2976	56.5345	30.3768	31.0909	102.351	-7.0629	6.91859	-97.9568	0.25	0.5	200	1	0	0	0	0	#DIV/0!	1.25	0.5	40	1.25	0.5
GalNAc-R	435	GalNAcb1-6GalNAcb-Sp8	1.25	0.5	40	17.75	9.74252	54.8874	38	2.3094	6.07737	1	0	0	17.1022	5.08245	29.7182	21.5	2.88675	13.4268	24.25	4.5	18.5567	-1.3447	12.8127	-952.827	22.1912	15.637	70.4648	4.61835	15.4845	335.283	25.9108	14.5902	56.3092	0.75	0.5	66.6667	0.25	0.5	200	0.5	0.57735	115.47	0.75	0.5	66.6667	0.5	0.57735
Sulfated Gal	436	(6S)Galb1-3GlcNAcb-Sp0	2.5	1.73205	69.282	36.25	5.43906	15.0043	57.75	5.67891	9.83361	2.75	0.5	18.1818	10.7168	6.88158	64.2132	34.75	3.77492	10.8631	40	7.02377	17.5594	-37.544	9.48302	-25.2584	30.6602	48.2537	157.382	20.8532	26.6748	127.917	15.8442	5.3521	33.7796	0	0.816497	#DIV/0!	0.75	0.5	66.6667	1.25	0.5	40	2.75	0.957427	34.8155	1	0
Sulfated Gal	437	(6S)Galb1-3(6S)GlcNAc-Sp0	2	0	0	67.75	13.0735	19.2967	80.25	2.21736	2.76306	3	0.816497	27.2166	19.1726	10.8731	56.7118	59.5	7.89515	13.2692	66.75	5.43906	8.1484	-24.2728	1.38639	-5.71169	19.8937	14.3925	72.3469	10.143	23.6459	233.124	41.0232	13.8277	33.707	0.25	0.5	200	1	0.816497	81.6497	5	1.41421	28.2843	1	0	0	0.75	0.5
Blood group O	438	Fuca1-2Galb1-4 GlcNAcb1-2Mana1-6(Fuca1-2Galb1-4GlcNAcb1-2(Fuca1-2Galb1-4GlcNAcb1-4)Mana1-3)Manb1-4GlcNAcb1-4GlcNAcb-Sp12	3694.5	277.722	7.51718	122.5	10.116	8.25795	432.75	85.0113	19.6444	3763.5	692.996	18.4136	16995	487.831	2.87044	23075.5	772.635	3.34829	12078.2	514.792	4.26214	4106.3	400.623	9.75632	566.781	99.6005	17.573	452.621	112.535	24.8629	3682.51	172.466	4.68337	3839.25	842.983	21.957	268.25	69.2453	25.8137	13684.5	1583	11.5679	5169	1765.84	34.162	3126.75	638.628
Blood group O	439	Fuca1-2Galb1-4(Fuca1-3)GlcNAcb1-2Mana1-6(Fuca1-2Galb1-4(Fuca1-3)GlcNAcb1-4(Fuca1-2Galb1-4(Fuca1-3)GlcNAcb1-2)Mana1-3)Manb1-4GlcNAcb1-4GlcNAcb-Sp12	1.75	0.5	28.5714	99.25	8.18026	8.24208	69	10.0995	14.637	5.75	1.70783	29.7013	37.2154	17.1077	45.9693	66	2.44949	3.71135	57.25	5.31507	9.28397	13.6907	9.06398	66.2054	53.7079	14.6774	27.3282	48.308	14.9901	31.0303	37.1246	25.7081	69.2483	5216	405.206	7.76852	292.5	62.426	21.3422	4.75	0.5	10.5263	4.5	1.91485	42.5523	4225.75	322.403
Lewis	440	Galb1-4(Fuca1-3)GlcNAcb1-6GalNAc-Sp14	3	0.816497	27.2166	87	18.1292	20.8381	109.75	31.0094	28.2546	5.25	0.5	9.52381	19.0647	13.2294	69.3919	54.25	6.80074	12.5359	48.25	2.5	5.18135	18.3152	13.2706	72.4568	26.4284	17.56	66.4439	51.1463	36.7226	71.7991	12.6688	8.1026	63.9568	0.75	0.5	66.6667	0.25	0.5	200	1.25	0.957427	76.5942	1.75	0.5	28.5714	4	0.816497
Type 2 chain	441	Galb1-4GlcNAcb1-2Mana-Sp0	1.25	0.5	40	39.5	9.32738	23.6136	56.25	4.57347	8.13062	4.5	3	66.6667	10.0555	7.29224	72.5199	45.25	2.75379	6.08571	41	4.96655	12.1135	5.16147	18.5937	360.241	51.6238	22.1094	42.8281	30.8059	47.36	153.737	22.5372	14.0085	62.1575	0.5	0.57735	115.47	0.75	0.5	66.6667	4.25	2.21736	52.1731	7.75	2.75379	35.5327	2.25	1.25831
Blood group O	442	Fuca1-2Galb1-4GlcNAcb1-6(Fuca1-2Galb1-4GlcNAcb1-3)GalNAc-Sp14	2986	266.332	8.91935	1199.5	27.8388	2.32087	9041.75	498.099	5.50888	1731	98.1563	5.6705	1444.63	159.37	11.0319	43512.8	4409.82	10.1345	16248	1848.53	11.3769	20059.5	1636.3	8.15724	418.838	207.093	49.4447	11302.9	577.376	5.1082	7149.78	833.254	11.6543	8220	539.899	6.56812	1096.25	66.128	6.0322	725.25	44.0785	6.0777	621.25	68.3051	10.9948	34.5	5
Blood group B	443	Gala1-3(Fuca1-2)Galb1-4GlcNAcb1-6(Gala1-3(Fuca1-2)Galb1-4GlcNAcb1-3)GalNAc-Sp14	2.25	0.5	22.2222	55.25	4.5	8.1448	40.75	1.25831	3.08787	1.25	0.5	40	27.346	10.2841	37.6073	55	1.41421	2.5713	36.75	3.20156	8.71173	8.393	6.50508	77.5061	20.9549	18.9976	90.6595	25.5714	12.7656	49.9214	14.5086	13.6037	93.763	0.25	0.5	200	0.5	0.57735	115.47	1	0	0	3	1.41421	47.1405	0.75	0.5
Blood group A	444	GalNAca1-3(Fuca1-2)Galb1-4GlcNAcb1-6(GalNAca1-3(Fuca1-2)Galb1-4GlcNAcb1-3)GalNAc-Sp14	33.25	1.70783	5.13632	42.75	12.6062	29.4882	62.25	4.85627	7.80123	34	1.82574	5.36983	31.1525	20.6964	66.4357	1089.25	110.283	10.1246	126.25	16.2147	12.8433	122.431	17.6252	14.396	41.1716	5.25505	12.7638	14.1139	4.77578	33.8375	17.7152	15.1954	85.776	8.75	1.89297	21.6339	3.5	1.29099	36.8856	3.75	0.957427	25.5314	5.25	0.5	9.52381	0.75	0.5
Ganglioside	445	Neu5Aca2-8Neu5Aca2-3Galb1-3GalNAcb1-4(Neu5Aca2-8Neu5Aca2-3)Galb1-4Glcb-Sp0	2	0.816497	40.8248	52.5	3	5.71429	45.5	4.65475	10.2302	36	6.0553	16.8203	28.5096	9.89344	34.7022	300.75	40.9502	13.616	92.5	9.14695	9.88859	11.8542	11.1474	94.0378	37.9216	17.6084	46.4338	24.3526	19.6877	80.8443	12.5166	20.0723	160.366	0.5	0.57735	115.47	0.25	0.5	200	16.75	32.8367	196.04	10	2.44949	24.4949	4	0
GalNAc-R	446	GalNAcb1-4Galb1-4Glcb-Sp0	2.25	0.5	22.2222	57	18.6369	32.6963	68.5	4.50925	6.58285	2	0.816497	40.8248	16.6979	10.8367	64.8983	53.25	14.1745	26.6188	50	8.75595	17.5119	11.3149	15.071	133.196	25.1865	9.87143	39.1934	15.8704	22.7583	143.401	61.3161	30.1084	49.1036	0.25	0.5	200	2	1.1547	57.735	2.75	3.0957	112.571	6	2.94392	49.0653	1	0.816497
Blood group A	447	GalNAca1-3(Fuca1-2)Galb1-4GlcNAcb1-2Mana1-6(GalNAca1-3(Fuca1-2)Galb1-4GlcNAcb1-2Mana1-3)Manb1-4GlcNAcb1-4(Fuca1-6)GlcNAcb-Sp22	1.25	0.5	40	23.5	8.06226	34.3075	49	6.37704	13.0144	5.25	3.20156	60.9821	16.1106	12.8546	79.7895	51.75	8.30161	16.0418	47.25	2.5	5.29101	1.24162	9.0399	728.07	33.1496	30.6979	92.6042	-3.81705	4.10298	-107.491	16.7566	5.83886	34.8451	-0.25	0.5	-200	1.25	0.5	40	1	0.816497	81.6497	3	1.82574	60.8581	1.5	0.57735
Blood group B	448	Gala1-3(Fuca1-2)Galb1-3GlcNAcb1-2Mana1-6(Gala1-3(Fuca1-2)Galb1-3GlcNAcb1-2Mana1-3)Manb1-4GlcNAcb1-4(Fuca1-6)GlcNAcb-Sp22	1.75	0.5	28.5714	60.25	12.1209	20.1177	56.5	7.04746	12.4734	4	1.41421	35.3553	25.8329	19.0724	73.8299	58.75	9.91211	16.8717	52.25	0.957427	1.8324	-5.84743	8.90108	-152.222	23.1452	12.3004	53.1446	20.9178	14.4655	69.1539	-2.10583	4.39752	-208.826	0	0	#DIV/0!	1	0	0	2	0.816497	40.8248	1.75	0.5	28.5714	1.5	0.57735
H antigen	449	Neu5Aca2-6Galb1-4GlcNAcb1-6(Fuca1-2Galb1-3GlcNAcb1-3)Galb1-4Glc-Sp21	3.25	0.5	15.3846	46.5	5.32291	11.4471	37.25	2.75379	7.39271	24.75	15.7771	63.7458	24.6626	9.46885	38.3936	35.5	1.73205	4.87902	35.25	3.86221	10.9566	58.8408	12.1601	20.6661	66.9099	41.8678	62.5734	3.05728	7.35219	240.482	22.2375	11.6784	52.5165	5	0.816497	16.3299	4.75	2.62996	55.3675	14	0.816497	5.83212	6.5	4.50925	69.3731	12.75	2.5
Blood group A	450	GalNAca1-3(Fuca1-2)Galb1-3GlcNAcb1-2Mana1-6(GalNAca1-3(Fuca1-2)Galb1-3GlcNAcb1-2Mana1-3)Manb1-4GlcNAcb1-4(Fuca1-6)GlcNAcb-Sp22	1.25	0.5	40	32.25	2.75379	8.53887	26.25	10.5317	40.1208	0.75	0.5	66.6667	19.752	12.2386	61.9614	29	6.0553	20.8803	23.5	6.245	26.5745	-3.7539	15.4311	-411.069	23.5661	12.977	55.0663	12.1088	10.645	87.9113	3.3915	8.28096	244.168	0.25	0.5	200	0	0	#DIV/0!	3.5	0.57735	16.4957	1	0	0	1	0
N-glycan	451	Galb1-4GlcNAcb1-6(Galb1-4GlcNAcb1-2)Mana1-6(Galb1-4GlcNAcb1-2Mana1-3)Manb1-4GlcNAcb1-4GlcNAcb-Sp19	2.5	0.57735	23.094	38.25	45.8794	119.946	75	5.88784	7.85045	20.25	17.3277	85.569	47.8069	17.7147	37.0546	199.75	33.4701	16.756	91.5	2.38048	2.60161	-21.3614	4.49989	-21.0655	-9.52168	23.6901	-248.802	31.5914	24.6171	77.9235	38.6158	38.4513	99.5741	1.25	0.5	40	0.5	0.57735	115.47	16.5	0.57735	3.49909	3	0	0	2.5	0.57735
N-glycan	452	Neu5Aca2-3Galb1-4GlcNAcb1-2Mana1-6(GlcNAcb1-4)(Neu5Aca2-3Galb1-4GlcNAcb1-2Mana1-3)Manb1-4GlcNAcb1-4GlcNAcb-Sp21	2.5	0.57735	23.094	8.5	3.87298	45.5645	31	2.16025	6.96854	1.5	0.57735	38.49	13.874	5.36507	38.67	24.25	3.59398	14.8205	19.5	5.06623	25.9807	-4.22428	8.58774	-203.295	35.86	17.6489	49.2161	39.7851	30.5036	76.671	12.6092	10.1078	80.1621	0.25	0.5	200	0.75	0.5	66.6667	1.75	0.957427	54.7101	1	0	0	0	0
N-glycan	453	Neu5Aca2-3Galb1-4GlcNAcb1-4Mana1-6(GlcNAcb1-4)(Neu5Aca2-3Galb1-4GlcNAcb1-4(Neu5Aca2-3Galb1-4GlcNAcb1-2)Mana1-3)Manb1-4GlcNAcb1-4GlcNAcb-Sp21	1	0.816497	81.6497	15.75	6.84957	43.4894	31.25	2.5	8	1	0	0	24.2514	16.96	69.9342	14.25	1.5	10.5263	16	2.44949	15.3093	-0.202625	7.80061	-3849.78	4.93798	8.03016	162.621	15.2721	10.171	66.5982	31.9467	20.0315	62.7028	0.75	0.5	66.6667	1	0	0	0.75	0.5	66.6667	1	0	0	1.75	0.957427
N-glycan	454	Neu5Aca2-3Galb1-4GlcNAcb1-6(Neu5Aca2-3Galb1-4GlcNAcb1-2)Mana1-6(GlcNAcb1-4)(Neu5Aca2-3Galb1-4GlcNAcb1-2Mana1-3)Manb1-4GlcNAcb1-4GlcNAcb-Sp21	3	4	133.333	42	27.2886	64.9728	28.25	6.39661	22.6429	0.5	0.57735	115.47	22.9806	12.2657	53.3742	26	9.12871	35.1104	30.5	9.25563	30.3463	-8.72508	12.4325	-142.492	-4.4224	14.1278	-319.46	12.3989	9.10607	73.4424	17.5266	14.1964	80.999	1	0	0	0	0.816497	#DIV/0!	0.75	0.957427	127.657	0.25	0.5	200	0.25	0.5
N-glycan	455	Neu5Aca2-3Galb1-4GlcNAcb1-6(Neu5Aca2-3Galb1-4GlcNAcb1-2)Mana1-6(GlcNAcb1-4)(Neu5Aca2-3Galb1-4GlcNAcb1-4(Neu5Aca2-3Galb1-4GlcNAcb1-2)Mana1-3)Manb1-4GlcNAcb1-4GlcNAcb-Sp21	1.25	1.25831	100.664	11.75	5.31507	45.2347	32.75	2.36291	7.21499	0.75	0.5	66.6667	20.0613	8.14877	40.6194	26.5	5.19615	19.6081	25.5	4.20317	16.483	0.055475	4.97117	8961.1	-0.98555	9.05543	-918.82	12.5441	11.375	90.6801	44.8094	11.2911	25.1979	0.25	0.5	200	0	0.816497	#DIV/0!	5.25	5.31507	101.239	1.25	0.957427	76.5942	0.5	0.57735
N-glycan	456	Neu5Aca2-6Galb1-4GlcNAcb1-2Mana1-6(GlcNAcb1-4)(Neu5Aca2-6Galb1-4GlcNAcb1-2Mana1-3)Manb1-4GlcNAcb1-4GlcNAcb-Sp21	2.25	0.957427	42.5523	15.5	3.10913	20.0589	29.25	3.77492	12.9057	1	0	0	28.1342	10.5438	37.4768	17.5	3	17.1429	21.5	1	4.65116	-5.22745	17.3418	-331.745	18.4881	23.5366	127.307	2.5261	19.7644	782.408	8.98952	5.05079	56.1853	0.5	0.57735	115.47	1	0	0	3.25	2.75379	84.7319	1.75	0.957427	54.7101	0.75	0.5
N-glycan	457	Neu5Aca2-6Galb1-4GlcNAcb1-4Mana1-6(GlcNAcb1-4)(Neu5Aca2-6Galb1-4GlcNAcb1-4(Neu5Aca2-6Galb1-4GlcNAcb1-2)Mana1-3)Manb1-4GlcNAcb1-4GlcNAcb-Sp21	2.5	1.29099	51.6398	31.25	3.40343	10.891	36	1.82574	5.07151	2	0.816497	40.8248	17.5396	4.55962	25.9961	31.75	5.67891	17.8863	29.5	0.57735	1.95712	4.79782	10.1148	210.821	16.2277	18.7015	115.245	15.9133	6.46712	40.6397	28.0258	17.3005	61.7306	1	0	0	0.25	0.5	200	2.25	1.89297	84.132	1	0.816497	81.6497	0.5	0.57735
N-glycan	458	Neu5Aca2-6Galb1-4GlcNAcb1-6(Neu5Aca2-6Galb1-4GlcNAcb1-2)Mana1-6(GlcNAcb1-4)(Neu5Aca2-6Galb1-4GlcNAcb1-2Mana1-3)Manb1-4GlcNAcb1-4GlcNAcb-Sp21	1.75	0.957427	54.7101	18.25	5.56028	30.4673	39.5	1	2.53165	2.25	0.5	22.2222	10.5931	4.27462	40.3528	25	8.12404	32.4962	21.25	2.87228	13.5166	-10.6266	17.1213	-161.117	22.1283	22.5947	102.108	6.6494	12.4456	187.169	7.924	6.72125	84.8214	0.25	0.5	200	1	0	0	5.5	0.57735	10.4973	1.5	0.57735	38.49	0.75	0.5
N-glycan	459	Neu5Aca2-6Galb1-4GlcNAcb1-6(Neu5Aca2-6Galb1-4GlcNAcb1-2)Mana1-6(GlcNAcb1-4)(Neu5Aca2-6Galb1-4GlcNAcb1-4(Neu5Aca2-6Galb1-4GlcNAcb1-2)Mana1-3)Manb1-4GlcNAcb1-4GlcNAcb-Sp21	2.75	0.957427	34.8155	24.5	9.14695	37.3345	39.5	2.38048	6.02652	4	3.3665	84.1625	27.7958	7.88788	28.378	38.75	3.94757	10.1873	33.25	5.7373	17.2551	14.9864	9.28356	61.9466	19.8899	37.2261	187.16	13.0544	37.3459	286.078	5.46393	6.45162	118.077	0.75	0.5	66.6667	0.5	0.57735	115.47	1.75	1.5	85.7143	1.25	0.957427	76.5942	0.5	0.57735
Blood group B	460	Gala1-3(Fuca1-2)Galb1-3GalNAca-Sp8	1.5	0.57735	38.49	14.25	4.71699	33.1017	24.25	3.68556	15.1982	2.75	0.5	18.1818	19.193	6.37397	33.2099	20.5	4.79583	23.3943	25.75	1.70783	6.63233	49.0692	40.5213	82.58	-1.6107	12.4449	-772.642	6.08058	9.94537	163.56	37.8619	9.5817	25.307	0.5	0.57735	115.47	1.75	0.957427	54.7101	2.75	2.06155	74.9656	1.25	1.25831	100.664	1.5	0.57735
Blood group B	461	Gala1-3(Fuca1-2)Galb1-3GalNAcb-Sp8	1.25	0.5	40	30	5.09902	16.9967	41.25	3.30404	8.00979	1	0	0	35.96	24.7642	68.866	39.75	0.957427	2.40862	40.75	2.62996	6.45388	7.7745	4.05356	52.1392	22.2622	16.7616	75.2921	14.345	9.47744	66.068	39.4749	25.3895	64.3182	0.25	0.957427	382.971	0.25	0.5	200	1	0	0	1	0.816497	81.6497	1.25	0.957427
alpha Glucan	462	Glca1-6Glca1-6Glca1-6Glcb-Sp10	2.25	1.25831	55.9247	24.25	13.2256	54.5386	54.75	8.99537	16.4299	1.25	0.5	40	13.1989	2.88433	21.8528	44.25	2.62996	5.9434	40.25	1.70783	4.24304	14.8113	12.1838	82.2598	21.2683	19.5974	92.144	12.6646	12.7262	100.487	22.4755	18.0998	80.5313	0	0	#DIV/0!	0.25	0.5	200	1	0	0	2.25	0.957427	42.5523	2	0.816497
alpha Glucan	463	Glca1-4Glca1-4Glca1-4Glcb-Sp10	2.25	1.89297	84.132	16	4.96655	31.041	51.75	3.77492	7.29453	1	0	0	32.7412	4.80533	14.6767	41.5	5.19615	12.5208	41.75	6.80074	16.2892	5.8796	7.80236	132.702	22.9815	4.54836	19.7914	11.8089	5.78195	48.9626	-16.7862	11.8109	-70.3608	0.25	0.5	200	0.5	0.57735	115.47	1.5	0.57735	38.49	2.75	0.957427	34.8155	0.5	0.57735
Core 2	464	Neu5Aca2-3Galb1-4GlcNAcb1-6(Neu5Aca2-3Galb1-4GlcNAcb1-3)GalNAca-Sp14	1.5	0.57735	38.49	8.5	4.20317	49.4491	17	4.69042	27.5907	1	0	0	30.3339	12.0087	39.5885	13.5	2.38048	17.6332	14.5	1.73205	11.9452	3.08325	7.83251	254.034	8.8809	13.5891	153.015	0.980625	9.98275	1018	21.1933	17.3683	81.9516	0.25	0.5	200	0.5	0.57735	115.47	0.25	0.5	200	2	0.816497	40.8248	0	0
Lewis	465	Fuca1-2Galb1-4(Fuca1-3)GlcNAcb1-2Mana1-6(Fuca1-2Galb1-4(Fuca1-3)GlcNAcb1-2Mana1-3)Manb1-4GlcNAcb1-4(Fuca1-6)GlcNAcb-Sp24	3	0	0	148.5	10.3763	6.98738	100.25	1.70783	1.70357	9.5	3.10913	32.7276	20.4773	6.40883	31.2972	89	2.94392	3.30778	84.75	6.07591	7.16921	30.2025	19.7691	65.455	18.2997	13.6688	74.6943	16.2201	16.1889	99.8073	38.4107	14.4371	37.586	1	0	0	2	0	0	11.5	1.29099	11.226	3.75	1.70783	45.542	2.5	0.57735
Lewis	466	Fuca1-2Galb1-3(Fuca1-4)GlcNAcb1-2Mana1-6(Fuca1-2Galb1-3(Fuca1-4)GlcNAcb1-2Mana1-3)Manb1-4GlcNAcb1-4(Fuca1-6)GlcNAcb1-4(Fuca1-6)GlcNAcb-Sp19	1.75	0.5	28.5714	102.5	14.2945	13.9459	99.75	8.92095	8.94331	4	1.1547	28.8675	16.1048	7.80027	48.4345	66.25	0.957427	1.44517	71.5	4.20317	5.87856	8.87107	13.6624	154.011	33.2631	21.1151	63.4791	27.5016	27.6994	100.719	17.5744	17.4897	99.5184	1	0.816497	81.6497	2.5	0.57735	23.094	2	1.1547	57.735	2	0	0	3	0.816497
N-glycan	467	GlcNAcb1-6(GlcNAcb1-2)Mana1-6(GlcNAcb1-2Mana1-3)Manb1-4GlcNAcb1-4(Fuca1-6)GlcNAcb-Sp24	1	0	0	163.25	35.4436	21.7113	78	4.24264	5.43928	5.75	4.42531	76.9618	30.184	15.3192	50.7527	67.25	3.77492	5.61326	74.75	5.90903	7.90506	-7.30635	10.3973	-142.305	33.4635	24.0806	71.9608	17.797	12.7164	71.4523	16.6185	20.5442	123.622	1	0	0	0.5	0.57735	115.47	1.75	1.25831	71.9032	1.25	1.5	120	2.5	1
N-glycan	468	Galb1-3GlcNAcb1-2Mana1-6(GlcNAcb1-4)(Galb1-3GlcNAcb1-2Mana1-3)Manb1-4GlcNAcb1-4GlcNAcb-Sp21	1.75	0.5	28.5714	67.25	20.6781	30.7481	56.75	3.86221	6.80566	2.25	1.25831	55.9247	19.5736	3.8695	19.769	50.25	6.39661	12.7296	44.5	7.93725	17.8365	-6.71748	5.91702	-88.084	56.9213	36.6161	64.3276	25.6598	9.22998	35.9705	43.2113	25.334	58.6282	1	0.816497	81.6497	0.75	0.5	66.6667	3.75	0.957427	25.5314	2.5	0.57735	23.094	5.5	3.10913
Sialylated Glycans	469	Neu5Aca2-6Galb1-4GlcNAcb1-6(Galb1-3GlcNAcb1-3)Galb1-4Glcb-Sp21	1	0	0	51	12.3558	24.2271	25.5	8.66025	33.9618	2.5	1.29099	51.6398	14.3006	4.8893	34.1895	32.5	0.57735	1.77646	37	8.60233	23.2495	8.71627	11.4399	131.248	38.8034	22.1314	57.0348	1.49573	17.966	1201.15	23.3307	22.8872	98.0993	0.75	0.5	66.6667	0.75	0.957427	127.657	1	0	0	2.5	0.57735	23.094	1.5	0.57735
Sialylated Glycans	470	Neu5Aca2-3Galb1-4GlcNAcb1-2Mana-Sp0	3.25	1.5	46.1538	81	12.5698	15.5183	110.75	7.27438	6.56829	1.5	0.57735	38.49	38.8793	9.54012	24.5378	99.5	9.46925	9.51683	96.75	16.1529	16.6955	18.6408	12.104	64.9329	75.964	27.7395	36.5166	28.0661	12.0096	42.7903	15.8992	11.2738	70.9082	0.5	0.57735	115.47	1.75	0.5	28.5714	4.25	1.70783	40.1841	10.5	1.91485	18.2367	2.5	1.73205
Sialylated Glycans	471	Neu5Aca2-3Galb1-4GlcNAcb1-6GalNAca-Sp14	1.5	1	66.6667	44.75	17.0563	38.1146	36.75	4.5	12.2449	24	29.3598	122.333	24.2586	13.6653	56.332	23.75	4.5	18.9474	32	8.40635	26.2698	-3.00003	7.98953	-266.315	1.8324	15.7761	860.955	9.1627	21.3422	232.925	5.80898	13.1142	225.757	0.25	0.5	200	0.25	0.5	200	1.5	0.57735	38.49	1.5	1	66.6667	0.5	0.57735
Sialylated Glycans	472	Neu5Aca2-6Galb1-4GlcNAcb1-6GalNAca-Sp14	3	2.44949	81.6497	36.75	1.25831	3.42396	59	5.94418	10.0749	1.75	0.957427	54.7101	15.7679	2.31506	14.6821	31	7.39369	23.8506	29.25	12.3119	42.092	35.5209	27.2178	76.6248	8.8277	23.6495	267.901	29.0355	7.24995	24.9693	18.9109	30.5473	161.533	2	0.816497	40.8248	0.25	0.5	200	2.75	1.5	54.5455	5.75	3.0957	53.8382	3.5	2.64575
Sialylated Glycans	473	Neu5Aca2-6Galb1-4 GlcNAcb1-6(Neu5Aca2-6Galb1-4GlcNAcb1-3)GalNAca-Sp14	1.5	0.57735	38.49	11.25	5.12348	45.542	34.5	3.10913	9.01196	1.5	0.57735	38.49	34.9289	18.0246	51.6037	17.25	6.13052	35.5393	21.25	4.272	20.1035	28.7001	19.4841	67.8889	-9.4859	25.2346	-266.022	6.16628	7.5014	121.652	27.3915	12.6883	46.3222	1	0	0	13	12.7279	97.9071	1	0	0	2.75	0.957427	34.8155	0.5	0.57735
Sialylated Glycans	474	Neu5Aca2-6Galb1-4GlcNAcb1-2Mana1-6(Neu5Aca2-6Galb1-4GlcNAcb1-2Mana1-3)Manb1-4GlcNAcb1-4(Fuca1-6)GlcNAcb-Sp24	1.5	0.57735	38.49	140.25	4.78714	3.41329	78.75	5.18813	6.5881	2	1.1547	57.735	29.5903	13.0707	44.1724	109.5	61.2672	55.9518	91	7.70281	8.46463	12.5643	12.8028	101.898	30.7167	22.3665	72.8155	22.7322	12.935	56.9017	60.6818	41.2473	67.9731	0.75	0.5	66.6667	1	0	0	2.75	1.25831	45.7566	1.25	0.5	40	1.75	0.5
Sialylated Glycans	475	Neu5Aca2-3Galb1-4GlcNAcb1-2Mana1-6(Neu5Aca2-3Galb1-4GlcNAcb1-2Mana1-3)Manb1-4GlcNAcb1-4(Fuca1-6)GlcNAcb-Sp24	1.25	0.5	40	157	70.8143	45.1047	70.75	5.31507	7.51247	11.25	12.6853	112.758	21.2738	6.19756	29.1323	72.25	4.57347	6.33007	76.25	2.21736	2.90801	3.93208	7.54441	191.869	36.9145	28.0589	76.0105	20.4763	14.3089	69.8804	17.1806	24.7967	144.33	0	0.816497	#DIV/0!	0.5	0.57735	115.47	1.5	0.57735	38.49	1	0	0	2.25	2.5
Oligomannose	476	Mana1-6(Mana1-3)Manb1-4GlcNAcb1-4(Fuca1-6)GlcNAcb-Sp19	2.5	0.57735	23.094	55.25	3.30404	5.98016	65.25	2.06155	3.15947	2.5	1	40	22.472	6.67525	29.7048	57	2.16025	3.78991	55.25	7.13559	12.9151	-17.8222	8.93734	-50.1472	44.9149	31.2133	69.4942	11.3062	3.36843	29.7929	26.6317	8.45092	31.7325	1.25	0.5	40	0.25	0.5	200	1.75	0.957427	54.7101	1	1.41421	141.421	1.25	0.5
N-glycan	477	Galb1-4GlcNAcb1-6(Galb1-4GlcNAcb1-2)Mana1-6(Galb1-4GlcNAcb1-2Mana1-3)Manb1-4GlcNAcb1-4(Fuca1-6)GlcNAcb-Sp24	2.75	0.957427	34.8155	200.75	66.5401	33.1457	79.5	2.88675	3.63113	13	2.16025	16.6173	104.774	145.334	138.712	183.5	9.74679	5.3116	98.25	4.5	4.58015	-3.29505	5.1156	-155.251	38.11	22.1397	58.0942	16.1348	8.92387	55.3082	-1.52215	5.65253	-371.352	1	0	0	1.5	1	66.6667	24.5	8.69866	35.5047	3	1.41421	47.1405	8	1.63299
Sialylated Glycans	478	Neu5Aca2-3Galb1-3GlcNAcb1-2Mana1-6(GlcNAcb1-4)(Neu5Aca2-3Galb1-3GlcNAcb1-2Mana1-3)Manb1-4GlcNAcb1-4GlcNAc-Sp21	1.75	0.957427	54.7101	15.5	5.91608	38.1683	42.75	5.5	12.8655	8.75	4.42531	50.5749	16.7758	18.8174	112.17	35.25	7.71902	21.8979	30.75	1.70783	5.5539	-18.3315	8.27026	-45.1151	48.0906	5.3347	11.093	19.7871	7.67193	38.7725	33.025	19.9083	60.2823	0	0	#DIV/0!	1	0.816497	81.6497	2.5	1.73205	69.282	2	0.816497	40.8248	0.25	0.5
Lewis	479	Neu5Aca2-6Galb1-4GlcNAcb1-6(Fuca1-2Galb1-4(Fuca1-3)GlcNAcb1-3)Galb1-4Glc-Sp21	1	0	0	36.25	7.88987	21.7652	35.25	2.87228	8.14832	1.25	0.5	40	22.5226	13.1106	58.2108	31.25	9.84463	31.5028	9.5	2.08167	21.9123	1.83435	13.7692	750.63	15.8307	8.96113	56.6059	28.4852	19.846	69.6713	5.52373	4.02102	72.7954	1.25	0.5	40	0.5	0.57735	115.47	0.75	0.957427	127.657	1.5	0.57735	38.49	4.25	6.5
Type 1 chain	480	Galb1-3GlcNAcb1-6GalNAca-Sp14	0.75	0.5	66.6667	25.75	16.7804	65.1668	27.5	2.64575	9.62091	2.75	2.21736	80.6311	20.438	2.3555	11.5251	11.25	2.06155	18.3249	10.25	0.957427	9.34075	11.3064	8.82565	78.0589	-7.1296	19.099	-267.883	22.8213	3.58205	15.6961	11.6046	7.05798	60.8203	0.5	0.57735	115.47	0	0	#DIV/0!	0	1.41421	#DIV/0!	1.25	0.5	40	0.75	0.5
alpha Gal	481	Gala1-3Galb1-3GlcNAcb1-6GalNAca-Sp14	1.25	0.5	40	35.75	21.5619	60.3131	29.75	2.06155	6.92959	1.75	0.957427	54.7101	8.26125	5.34021	64.6416	17	5.71548	33.6204	19.75	6.84957	34.6814	0.341875	2.46284	720.391	10.2852	6.82751	66.3818	27.13	12.9634	47.7824	22.1806	18.2332	82.2034	0.5	0.57735	115.47	1	1.41421	141.421	0	0.816497	#DIV/0!	1.5	0.57735	38.49	2	2.16025
Lewis	482	Galb1-3(Fuca1-4)GlcNAcb1-6GalNAca-Sp14	1.5	0.57735	38.49	69	26.5456	38.4718	38.75	6.23832	16.0989	6.25	5.25198	84.0317	19.3612	13.1811	68.0797	41.75	2.06155	4.93785	41	4.08248	9.95728	122.19	58.7343	48.0679	14.9927	18.209	121.453	8.49073	4.03166	47.4831	10.2847	6.25294	60.7984	0.75	0.5	66.6667	1.75	0.5	28.5714	3	3.16228	105.409	2.75	0.5	18.1818	1.75	0.957427
Sialylated Glycans	483	Neu5Aca2-3Galb1-3GlcNAcb1-6GalNAca-Sp14	0.75	0.5	66.6667	14	4.76095	34.0068	29.25	4.57347	15.6358	0.5	0.57735	115.47	28.1834	23.0707	81.8594	34.5	1.73205	5.02044	22.25	6.39661	28.7488	12.3271	18.9302	153.566	-15.8849	13.5987	-85.6075	22.6536	7.93991	35.0492	24.6801	4.67427	18.9395	0	0	#DIV/0!	0.25	0.5	200	1.5	0.57735	38.49	2.25	0.957427	42.5523	1	0.816497
Sulfated glycans	484	(3S)Galb1-3(Fuca1-4)GlcNAcb-Sp0	1.25	0.5	40	57	18.7794	32.9464	42.75	2.75379	6.4416	0.75	0.5	66.6667	36.6598	21.0716	57.4786	89	105.994	119.094	37.5	3.87298	10.328	35.6198	20.3439	57.114	-10.654	9.60752	-90.1774	28.3139	25.5566	90.2616	16.1665	9.97687	61.7132	18.5	3.10913	16.8061	7	2	28.5714	2.25	1.25831	55.9247	1.25	0.5	40	40.25	6.89807
Lewis	485	Galb1-4(Fuca1-3)GlcNAcb1-6(Neu5Aca2-6(Neu5Aca2-3Galb1-3)GlcNAcb1-3)Galb1-4Glc-Sp21	0.75	0.957427	127.657	26.25	2.62996	10.0189	34.25	1.5	4.37956	0.75	0.5	66.6667	39.2662	19.9791	50.8812	28.25	0.957427	3.38912	24.5	7.32575	29.901	-2.07325	6.20945	-299.503	22.6394	24.4058	107.802	26.4827	7.99623	30.1941	32.1828	20.2065	62.7867	2	0.816497	40.8248	1.75	1.25831	71.9032	47.5	1	2.10526	2.5	1.29099	51.6398	2.5	0.57735
H antigen	486	Fuca1-2Galb1-4GlcNAcb1-6GalNAca-Sp14	2283.25	116.408	5.09836	155	11.804	7.61545	3261.75	255.883	7.84497	1017.25	140.505	13.8122	95.9299	34.5439	36.0095	33405.5	5361.98	16.0512	10061	1522.68	15.1345	12803.4	1400.13	10.9356	20.2432	18.361	90.7019	7186.44	270.332	3.76169	2302.67	84.4335	3.66676	6372.25	491.529	7.71359	893	160.642	17.9891	317	51.9294	16.3815	873.5	75.1199	8.59987	49.25	2.75379
alpha Gal	487	Gala1-3Galb1-4GlcNAcb1-6GalNAca-Sp14	1.25	0.5	40	22.75	5.058	22.233	56	39.37	70.3036	3.5	1.73205	49.4872	27.566	13.5408	49.1214	12.5	2.38048	19.0438	18.25	2.98608	16.3621	-3.602	6.36816	-176.795	8.1849	9.29382	113.548	11.5512	9.77251	84.6019	18.2814	7.8751	43.0772	0.25	0.5	200	0	0	#DIV/0!	3.25	0.957427	29.4593	1.75	1.5	85.7143	0.25	0.5
Lewis	488	Galb1-4(Fuca1-3)GlcNAcb1-2Mana-Sp0	1.75	0.957427	54.7101	87	43.4434	49.935	56.5	8.18535	14.4874	3	0	0	30.4605	10.7118	35.1663	35	3.16228	9.03508	41.25	1.70783	4.14018	-0.803025	8.0357	-1000.68	27.3807	40.0604	146.309	3.05715	13.0862	428.051	22.5063	21.6302	96.1076	0.5	0.57735	115.47	0.5	0.57735	115.47	5.5	3.31662	60.3023	1.5	0.57735	38.49	1.5	1
Sulfated glycans	489	Fuca1-2(6S)Galb1-3GlcNAcb-Sp0	1.75	1.5	85.7143	69.75	66.2489	94.9805	44.75	2.21736	4.95498	2.75	2.06155	74.9656	27.3656	6.81434	24.9011	34.75	2.21736	6.38088	34.75	1.5	4.31655	32.7862	10.166	31.007	49.2446	16.5829	33.6745	6.6728	12.4716	186.902	20.3238	20.9389	103.027	0	0	#DIV/0!	0	0	#DIV/0!	0.5	0.57735	115.47	1	0	0	1	0.816497
Blood group B	490	Gala1-3(Fuca1-2)Galb1-4GlcNAcb1-6GalNAca-Sp14	2.25	1.25831	55.9247	26.75	26.2218	98.0255	73.25	31.5106	43.0179	1.75	0.5	28.5714	11.6143	5.53207	47.6314	38.25	3.0957	8.09332	38.5	4.04145	10.4973	1.70053	6.61322	388.893	18.4075	14.3268	77.8313	5.3816	20.9121	388.585	15.1058	12.6169	83.5237	1	0	0	0.25	0.5	200	8.5	1.73205	20.3771	9.5	3.41565	35.9542	1.5	0.57735
H antigen	491	Fuca1-2Galb1-4GlcNAcb1-2Mana-Sp0	66.25	8.80814	13.2953	45.75	5.12348	11.1989	140.25	16.9386	12.0774	140.75	35.3589	25.1218	23.7184	35.1348	148.133	10716	455.844	4.25386	1078.5	160.94	14.9226	-4.05888	4.11528	-101.39	7.44273	30.7132	412.66	61.5306	17.4374	28.3394	85.9537	29.8082	34.6793	84.75	22.9837	27.1194	22	2.16025	9.8193	2235.5	190.281	8.5118	260.75	112.171	43.0185	101	6.32456
Sulfated glycans	492	Fuca1-2Galb1-3(6S)GlcNAcb-Sp0	1.75	0.5	28.5714	81.75	22.9401	28.0613	39	3.74166	9.59399	2	0.816497	40.8248	30.4912	10.6242	34.8433	41.5	2.08167	5.01606	43.25	3.30404	7.63939	258.87	45.0072	17.386	19.3197	29.3426	151.879	21.9571	16.2845	74.1648	-27.1727	5.56672	-20.4864	0.75	0.5	66.6667	1.75	0.5	28.5714	0.5	0.57735	115.47	2.5	0.57735	23.094	1.25	0.5
Sulfated glycans	493	Fuca1-2(6S)Galb1-3(6S)GlcNAcb-Sp0	4	3.3665	84.1625	139.75	44.1541	31.5951	67.25	7.41058	11.0194	42.5	82.3387	193.738	28.7877	10.1298	35.1879	59.25	8.99537	15.1821	71	14.1657	19.9517	84.6966	30.2922	35.7656	29.4688	30.2912	102.791	-8.51778	11.9247	-139.998	10.5034	14.1908	135.107	0.75	0.5	66.6667	3.75	1.25831	33.5548	1.25	0.5	40	5.25	0.5	9.52381	4	0.816497
Sulfated glycans	494	Neu5Aca2-6GalNAcb1-4(6S)GlcNAcb-Sp8	2.25	1.25831	55.9247	50.5	28.5949	56.6235	39.75	6.23832	15.6939	1.25	0.5	40	22.3029	19.0793	85.5464	29.5	3.51188	11.9047	29.5	3.10913	10.5394	-2.44735	12.6695	-517.682	35.4911	13.0556	36.7857	11.9832	5.19581	43.3592	10.1586	13.7827	135.676	0.25	0.5	200	0	0	#DIV/0!	1	0	0	3.75	0.957427	25.5314	0.5	0.57735
Sulfated glycans	495	GalNAcb1-4(Fuca1-3)(6S)GlcNAcb-Sp8	1.5	0.57735	38.49	36	8.12404	22.5668	37.75	2.62996	6.96677	34.5	55.1271	159.789	13.3135	7.07442	53.1371	44	13.3915	30.4353	37.5	5.91608	15.7762	30.3309	30.622	100.96	-0.949975	15.9049	-1674.24	16.005	6.90899	43.1676	18.5598	16.4185	88.4624	0.75	0.5	66.6667	0.25	0.5	200	2.25	3.20156	142.292	7.75	11.5289	148.761	1	0
Sulfated glycans	496	(3S)GalNAcb1-4(Fuca1-3)GlcNAcb-Sp8	2	0	0	32.5	4.65475	14.3223	45.25	3.77492	8.34236	13.25	15.152	114.355	52.3089	34.284	65.5415	27.25	8.5	31.1927	34	8.04156	23.6516	17.8209	10.2719	57.6394	5.46778	21.4035	391.448	-0.008325	8.64725	-103871	19.6478	13.627	69.3562	0.75	0.957427	127.657	2.5	1.73205	69.282	0.25	0.5	200	2.75	1.70783	62.1027	-0.25	0.5
Blood group O	497	Fuca1-2Galb1-3GlcNAcb1-6(Fuca1-2Galb1-3GlcNAcb1-3)GalNAca-Sp14	1.5	0.57735	38.49	48.25	5.31507	11.0157	52.75	2.75379	5.22045	5.5	4.72582	85.9239	28.8417	18.3739	63.7063	47.75	2.5	5.2356	46.75	3.0957	6.62181	12.6428	7.49216	59.2602	5.86308	7.04034	120.079	15.9052	13.0183	81.8492	24.9614	26.5716	106.451	0.5	1	200	0.75	0.5	66.6667	0.75	0.5	66.6667	9.5	13	136.842	3	3.16228
Blood group A	498	GalNAca1-3(Fuca1-2)Galb1-3GlcNAcb1-6GalNAca-Sp14	1.25	0.5	40	34	37.6386	110.702	28.75	2.62996	9.14767	3.5	1.91485	54.7101	14.3474	1.74204	12.1418	24.75	5.18813	20.9621	26.5	2.38048	8.98293	4.02618	10.5628	262.353	23.9364	28.5268	119.178	6.23292	12.5155	200.797	1.26378	5.22287	413.276	0.25	0.5	200	0.75	0.5	66.6667	1	0	0	0.75	0.5	66.6667	1.25	0.5
complex N-glycan	499	GlcNAcb1-6(GlcNAcb1-2)Mana1-6(GlcNAcb1-4)(GlcNAcb1-4(GlcNAcb1-2)Mana1-3)Manb1-4GlcNAcb1-4(Fuca1-6)GlcNAc-Sp21	0.75	0.957427	127.657	32	22.8473	71.3979	23	0.816497	3.54999	1.25	0.5	40	14.5016	2.92609	20.1776	17	4.24264	24.9567	17	1.63299	9.60584	-18.4042	8.14742	-44.2694	36.791	29.4469	80.0383	8.9658	17.2608	192.518	18.9857	10.1094	53.2475	0.25	0.5	200	0.75	0.5	66.6667	1.25	0.5	40	1.5	0.57735	38.49	0.5	0.57735
complex N-glycan	500	Galb1-4GlcNAcb1-6(Galb1-4GlcNAcb1-2)Mana1-6(GlcNAcb1-4)Galb1-4GlcNAcb1-4(Gal b1-4GlcNAcb1-2)Mana1-3)Manb1-4GlcNAcb1-4(Fuca1-6)GlcNAc-Sp21	2.5	0.57735	23.094	68.75	44.2898	64.4215	39.25	1.5	3.82166	7.5	0.57735	7.698	11.7434	6.13017	52.2008	84	10.2307	12.1794	48.25	1.70783	3.53953	-12.6983	4.26133	-33.5583	69.0969	81.742	118.301	14.3871	17.6745	122.849	20.7682	0.985312	4.74433	1	0.816497	81.6497	0.25	0.5	200	2.5	1	40	1	0	0	3.5	0.57735
Type 1 Chain	501	Galb1-3GlcNAca1-3Galb1-4GlcNAcb-Sp8	1.75	0.5	28.5714	21	25.3509	120.718	31	3.55903	11.4807	3.5	1.73205	49.4872	12.2078	10.25	83.9633	22.75	7.71902	33.9298	23.75	4.19325	17.6558	-16.4771	11.9766	-72.6864	19.8404	12.6937	63.9787	17.1021	9.22125	53.9189	12.6755	12.7994	100.977	0.25	0.5	200	0.75	0.957427	127.657	0.25	0.5	200	1.5	0.57735	38.49	0	0
Sulfated glycans	502	Galb1-3(6S)GlcNAcb-Sp8	1	0	0	59	35.3836	59.9722	49.25	2.98608	6.0631	2.25	1.25831	55.9247	32.1383	34.1787	106.349	35	13.6382	38.9662	25.25	12.9196	51.1668	-8.62707	11.2048	-129.88	7.11322	18.636	261.991	-6.51048	9.78535	-150.302	17.1235	10.9044	63.6807	0.25	0.5	200	0.25	0.5	200	0.25	0.5	200	3.5	1.29099	36.8856	0.75	0.5
Sulfated glycans	503	(6S)(4S)GalNAcb1-4GlcNAc-Sp8	1.25	0.5	40	91	67.2954	73.951	48	2.82843	5.89256	1.25	0.5	40	13.8049	13.3254	96.5265	28.75	2.75379	9.57838	38.25	3.30404	8.63801	-13.4179	17.8512	-133.04	31.0645	38.0419	122.461	20.2784	14.0568	69.319	26.0813	9.59302	36.7812	0.25	0.5	200	0.25	0.957427	382.971	0	0.816497	#DIV/0!	2.5	1	40	0.25	0.5
Sulfated glycans	504	(6S)GalNAcb1-4GlcNAc-Sp8	1	0	0	44.25	35.1129	79.3512	37	2.82843	7.6444	1.75	1.5	85.7143	32.4195	11.6649	35.981	22.5	6.80686	30.2527	29.25	4.57347	15.6358	-6.18692	11.1251	-179.816	6.13523	19.1217	311.671	19.1598	9.51918	49.6832	-1.79392	1.15124	-64.1743	0.75	0.5	66.6667	1	0	0	1.75	0.5	28.5714	0.75	0.5	66.6667	1	0.816497
Sulfated glycans	505	(3S)GalNAcb1-4(3S)GlcNAc-Sp8	1.75	0.5	28.5714	64.5	38.9059	60.3192	43.5	2.51661	5.78531	1.75	0.5	28.5714	7.7105	2.16908	28.1316	32.75	3.20156	9.77576	41.25	3.30404	8.00979	-3.7475	25.5234	-681.079	-0.7818	12.3858	-1584.27	32.0285	20.7613	64.8214	-3.06438	4.78009	-155.989	0.75	0.5	66.6667	0.75	0.957427	127.657	1	1.41421	141.421	3	1.1547	38.49	1	0
Sulfated glycans	506	GalNAcb1-4(6S)GlcNAc-Sp8	1.25	0.957427	76.5942	37	6.68331	18.063	43.75	4.99166	11.4095	4.5	1.73205	38.49	30.8517	12.6434	40.9813	44.5	6.35085	14.2716	38.5	2.51661	6.53665	-16.0678	14.6017	-90.8753	53.7832	23.9025	44.4424	23.5311	23.0802	98.0835	24.7438	21.4543	86.7059	0.25	0.5	200	0.75	0.5	66.6667	1.5	0.57735	38.49	3	1.82574	60.8581	1	0.816497
Sulfated glycans	507	(3S)GalNAcb1-4GlcNAc-Sp8	1	0	0	25.5	5	19.6078	35	0.816497	2.33285	0.75	0.5	66.6667	29.6425	14.5495	49.0834	24.5	5.44671	22.2315	32.75	0.957427	2.92344	-0.629475	14.2831	-2269.06	4.70913	10.1804	216.184	9.58263	8.78907	91.7188	21.8331	10.6131	48.6102	0	0	#DIV/0!	0.75	0.5	66.6667	0.75	0.5	66.6667	1.5	0.57735	38.49	1.25	0.5
Sulfated glycans	508	(4S)GalNAcb-Sp10	1	1.41421	141.421	33	8.40635	25.4738	47	2.16025	4.59627	0.25	0.5	200	23.7823	12.951	54.4568	32	9.4163	29.4259	35.75	3.30404	9.24206	-5.737	6.12134	-106.699	28.8201	14.7907	51.3209	22.2724	10.7578	48.3012	22.2206	12.0997	54.4529	0	0	#DIV/0!	0.5	0.57735	115.47	0.75	0.957427	127.657	4.5	1	22.2222	0.5	1
Phosphorylated glycans	509	Galb1-4(6P)GlcNAcb-Sp0	4	3.55903	88.9757	9.25	2.5	27.027	49	2.58199	5.26937	31.5	3.87298	12.2952	7.699	2.62337	34.0741	970.75	41.0964	4.23347	123	6.58281	5.35187	-4.5243	11.0757	-244.805	5.0442	22.8949	453.885	3078.39	318.304	10.34	1.0812	6.82927	631.638	0.75	0.5	66.6667	1.25	0.957427	76.5942	46.5	7.76745	16.7042	10.25	2.87228	28.0223	1.5	1
Phosphorylated glycans	510	(6P)Galb1-4GlcNAcb-SP0	1.25	0.5	40	6	11.6046	193.41	20.75	3.30404	15.9231	7	8.04156	114.879	9.09475	4.56225	50.1636	19.5	5.25991	26.9739	17	9.05539	53.267	-17.7362	13.4527	-75.849	5.97545	1.3162	22.0268	17.8201	13.6148	76.4015	39.3362	6.08005	15.4566	0.5	0.57735	115.47	0	0.816497	#DIV/0!	2	2.16025	108.012	13.5	1.91485	14.1841	0	0.816497
Blood group A	511	GalNAca1-3(Fuca1-2)Galb1-4GlcNAcb1-6GalNAc-Sp14	3	0.816497	27.2166	21.25	4.78714	22.5277	29	2.58199	8.90341	18.25	3.30404	18.1043	23.0599	12.7886	55.458	76.75	4.34933	5.66688	43.25	3.40343	7.8692	6.68267	14.5944	218.392	20.8429	16.5757	79.527	-2.853	5.91078	-207.178	2.4581	21.9454	892.778	0.5	0.57735	115.47	0.25	0.5	200	1.25	0.5	40	1	0	0	0.75	0.5
Sialylated Glycans	512	Neu5Aca2-6Galb1-4GlcNAcb1-2Man-Sp0	1	0	0	22.5	11.2694	50.0863	47.75	3.30404	6.91945	12	21.3385	177.821	17.8523	10.4192	58.3631	29.5	10.2144	34.625	21.5	9.88264	45.9658	5.69272	6.51771	114.492	15.7715	6.28665	39.8607	15.4643	14.6946	95.0228	18.8662	12.7224	67.4348	0	0	#DIV/0!	0.5	0.57735	115.47	2	1.41421	70.7107	5.75	1.25831	21.8836	1.75	0.957427
alpha Gal	513	Gala1-3Galb1-4GlcNAcb1-2Mana-Sp0	1	0	0	15.75	2.62996	16.6981	33.5	1.73205	5.1703	17	16.7531	98.5477	10.6409	7.59203	71.3476	25.75	3.30404	12.8312	26.25	3.30404	12.5868	11.1062	14.3161	128.902	3.97795	10.5843	266.074	10.3523	11.2187	108.37	-7.77285	4.11056	-52.8835	0.75	0.5	66.6667	0.25	0.957427	382.971	1.25	0.957427	76.5942	1	0	0	1.25	0.5
Blood group B	514	Gala1-3(Fuca1-2)Galb1-4GlcNAcb1-2Mana-Sp0	1.5	0.57735	38.49	13	0	0	37	2.16025	5.83851	5	2.44949	48.9898	15.4861	4.28817	27.6905	238.5	27.8149	11.6624	65	2.3094	3.55292	2.8529	5.98048	209.628	20.2132	16.3416	80.8464	10.3267	4.67377	45.259	13.3623	8.6335	64.6109	0.5	0.57735	115.47	1	1.1547	115.47	57.75	7.32006	12.6754	10.25	3.20156	31.2348	4.25	0.957427
Blood group A	515	GalNAca1-3(Fuca1-2)Galb1-4 GlcNAcb1-2Mana-Sp0	1	0	0	5.75	0.957427	16.6509	18.25	5.5	30.137	3.5	1.29099	36.8856	15.7573	8.15477	51.7524	39	2.58199	6.62048	18.25	2.98608	16.3621	4.54957	4.57777	100.62	-5.33665	15.5613	-291.593	-2.47362	13.6579	-552.143	8.18602	24.5197	299.531	0	0	#DIV/0!	1	0.816497	81.6497	8.25	5.56028	67.3973	4.5	1.29099	28.6888	3.75	1.70783
Type 1 chain	516	Galb1-3GlcNAcb1-2Mana-Sp0	1.25	0.5	40	45.25	1.5	3.31492	48.25	2.62996	5.45069	1	0	0	12.558	13.9414	111.016	35.75	4.11299	11.5049	41.25	3.40343	8.25074	18.1006	13.4356	74.2271	34.7032	8.64496	24.9111	11.7753	8.8496	75.1539	16.1037	3.57225	22.1828	0.25	0.957427	382.971	0.5	0.57735	115.47	1	0.816497	81.6497	2.5	1	40	0.75	0.5
Blood group B	517	Gala1-3(Fuca1-2)Galb1-3GlcNAcb1-6GalNAc-Sp14	1.25	1.25831	100.664	22	9.93311	45.1505	88.5	80.0729	90.4778	3.25	0.957427	29.4593	30.3362	10.6661	35.1597	33	3.55903	10.7849	39.5	7.89515	19.9877	-4.80215	8.94818	-186.337	53.7255	23.9472	44.5732	23.1415	20.1894	87.2432	39.192	20.9316	53.408	0.5	0.57735	115.47	0.75	0.5	66.6667	2.75	1.70783	62.1027	1.25	0.5	40	1.25	0.5
Sialylated Glycans	518	Neu5Aca2-3Galb1-3GlcNAcb1-2Mana-Sp0	23.5	0.57735	2.45681	12.75	3.30404	25.914	60.75	6.23832	10.2688	7.5	1.29099	17.2133	36.6934	9.0191	24.5796	191.5	11.9024	6.21534	58.25	3.20156	5.49624	45.0037	37.5116	83.3523	24.444	27.2458	111.462	5.22368	9.59567	183.696	17.194	5.58927	32.5071	0.5	0.57735	115.47	0.25	0.5	200	1.25	0.5	40	2.25	1.89297	84.132	2.25	0.957427
alpha Gal	519	Gala1-3Galb1-3GlcNAcb1-2Mana-Sp0	2	1.1547	57.735	12.75	2.21736	17.391	39.25	4.19325	10.6834	8.75	4.57347	52.2683	25.7622	11.1008	43.0896	21.75	6.0208	27.6818	26	5.35413	20.5928	12.5308	4.26879	34.0664	11.5946	13.2888	114.612	10.7267	19.4482	181.307	23.2803	14.4041	61.8725	0.25	0.5	200	1.25	0.5	40	1.75	0.957427	54.7101	1.5	0.57735	38.49	0.5	0.57735
LDN	520	GalNAcb1-4GlcNAcb1-2Mana-Sp0	0.75	0.5	66.6667	8.25	2.75379	33.3792	17	4.89898	28.8175	7	2.44949	34.9927	19.104	12.785	66.9232	12.5	3.10913	24.873	12.25	2.21736	18.1009	9.45957	2.31074	24.4275	18.2456	6.67567	36.5877	9.52295	7.37065	77.3988	9.14592	11.5497	126.282	0.5	0.57735	115.47	0.25	0.5	200	5	2.16025	43.2049	0.75	0.5	66.6667	1.75	1.25831
Sialylated Glycans	521	Neu5Aca2-3Galb1-3GalNAcb1-4Galb1-4Glcb-Sp0	1	0	0	19.75	3.30404	16.7293	46	5.94418	12.9221	1	1.41421	141.421	12.9207	10.416	80.6149	38.75	7.18215	18.5346	31.5	7.18795	22.8189	6.2242	17.0743	274.321	29.0456	18.2106	62.6966	13.5238	32.8929	243.223	13.6753	20.9871	153.467	0	0	#DIV/0!	0.25	0.5	200	25	14.3062	57.2247	2.25	1.5	66.6667	2.25	0.5
complex N-glycan	522	GlcNAcb1-2 Mana1-6(GlcNAcb1-4)(GlcNAcb1-2Mana1-3)Manb1-4GlcNAcb1-4(Fuca1-6)GlcNAc-Sp21	2.25	0.957427	42.5523	6.5	5.06623	77.942	28.75	6.55108	22.7864	0.75	0.957427	127.657	16.9627	9.58825	56.5255	28.25	5.18813	18.3651	25.75	1.70783	6.63233	-5.1939	10.7014	-206.038	35.0717	37.7678	107.687	39.418	18.4056	46.6935	-0.68735	5.84208	-849.943	0.5	0.57735	115.47	0	0	#DIV/0!	1.75	2.21736	126.706	1.5	0.57735	38.49	-0.5	0.57735
complex N-glycan	523	Galb1-4GlcNAcb1-2 Mana1-6(GlcNAcb1-4)(Galb1-4GlcNAcb1-2Mana1-3)Manb1-4GlcNAcb1-4(Fuca1-6)GlcNAc-Sp21	1	0.816497	81.6497	18.5	5.97216	32.2819	26.75	0.5	1.86916	4.5	2.64575	58.7945	20.9375	24.0285	114.763	22.75	4.03113	17.7192	23.25	6.39661	27.5123	5.06975	12.1474	239.606	19.1562	12.5738	65.6386	-12.0439	6.284	-52.1757	22.3381	27.4511	122.889	0	0	#DIV/0!	0.25	0.5	200	0.5	0.57735	115.47	1.5	1	66.6667	0.5	0.57735
complex N-glycan	524	Galb1-4GlcNAcb1-2 Mana1-6(Galb1-4GlcNAcb1-4)(Galb1-4GlcNAcb1-2Mana1-3)Manb1-4GlcNAcb1-4(Fuca1-6)GlcNAc-Sp21	1	0	0	31.25	10.3722	33.1912	26	2.16025	8.30864	2.5	1	40	12.62	13.9006	110.148	27.5	1.91485	6.96311	25.5	5.56776	21.8344	-2.33905	3.217	-137.535	21.3678	7.0175	32.8415	-0.35875	7.21336	-2010.69	5.41593	15.7908	291.563	0.75	0.957427	127.657	0.5	0.57735	115.47	0.25	0.5	200	2.25	0.957427	42.5523	1	0
Lewis	525	Fuca1-4(Galb1-3)GlcNAcb1-2 Mana-Sp0	3.25	0.5	15.3846	90.75	12.5797	13.862	83.75	6.70199	8.00238	6.75	1.5	22.2222	36.2645	15.1433	41.7579	57	11.6905	20.5096	54.75	9.53502	17.4156	25.3463	11.8102	46.5956	31.2253	15.2879	48.96	15.7651	34.3064	217.61	0.7183	7.13514	993.337	3	0.816497	27.2166	2	0.816497	40.8248	3	0.816497	27.2166	4	1.1547	28.8675	3.25	0.5
Lewis	526	Neu5Aca2-3Galb1-4(Fuca1-3)GlcNAcb1-2Mana-Sp0	1	0.816497	81.6497	20.25	7.8475	38.7531	32.25	2.5	7.75194	2.5	1	40	18.2889	16.0924	87.9903	34.25	3.40343	9.93702	12.5	4.50925	36.074	-3.87753	9.86912	-254.521	5.83345	8.51471	145.964	8.06555	5.45331	67.6124	26.7695	2.81055	10.4991	1	0.816497	81.6497	0.75	0.957427	127.657	3.25	0.5	15.3846	6	0	0	3	1.1547
Polylactosamine	527	GlcNAcb1-3Galb1-4GlcNAcb1-6(GlcNAcb1-3)Galb1-4GlcNAc-Sp0	1.25	0.5	40	23	6.16441	26.8018	31	1.41421	4.56198	3.5	0.57735	16.4957	17.0492	4.39004	25.7492	120.25	4.57347	3.8033	23.25	1.70783	7.34548	9.74285	13.6381	139.98	13.6782	3.44102	25.157	4.04913	24.1752	597.047	-2.88632	2.95795	-102.482	0.25	0.5	200	0.5	0.57735	115.47	2	0.816497	40.8248	1.5	0.57735	38.49	2	1.41421
Blood group A	528	GalNAca1-3(Fuca1-2)Galb1-3GalNAcb1-3Gala1-4Galb1-4Glc-Sp21	2	1.1547	57.735	18	2.16025	12.0014	23.5	3.69685	15.7313	0.75	0.5	66.6667	19.3683	9.34794	48.2642	33.25	2.62996	7.90964	19.5	4.50925	23.1244	23.0553	23.7459	102.995	21.7766	8.03629	36.9033	10.201	12.4584	122.13	25.1366	15.9164	63.3195	0	0.816497	#DIV/0!	0.75	0.957427	127.657	1.75	0.957427	54.7101	1.75	0.957427	54.7101	0.75	0.957427
Blood group B	529	Gala1-3(Fuca1-2)Galb1-3GalNAcb1-3Gala1-4Galb1-4Glc-Sp21	3.75	4.19325	111.82	23.75	3.94757	16.6214	28.75	2.06155	7.17062	0.25	0.5	200	21.7325	13.7158	63.1118	25.75	4.99166	19.3851	27.25	3.20156	11.7489	25.234	16.5763	65.6906	16.1308	8.3451	51.7341	14.0587	5.23403	37.2299	17.4501	13.6766	78.3758	0	0	#DIV/0!	0.75	0.5	66.6667	6.75	0.5	7.40741	2.25	0.957427	42.5523	1	0
Globo	530	Galb1-3GalNAcb1-3Gal-Sp21	1	0	0	70.75	69.6485	98.4431	35.5	3	8.4507	1.75	0.957427	54.7101	27.5193	16.4163	59.6537	27.75	8.13941	29.3312	28	3.4641	12.3718	-6.93187	7.7264	-111.462	32.0385	11.6557	36.3802	17.9662	11.3954	63.427	6.94535	5.48087	78.9143	0.25	0.5	200	0.25	0.5	200	1.5	1	66.6667	2.5	0.57735	23.094	-0.25	0.957427
polylactosamine N-glycan	531	GlcNAcb1-3Galb1-4GlcNAcb1-2Mana1-6(GlcNAcb1-3Galb1-4GlcNAcb1-2Mana1-3)Manb1-4GlcNAcb1-4GlcNAcb-Sp12	0.25	0.5	200	38	23.7627	62.5335	33	2.44949	7.4227	2	1.41421	70.7107	8.42675	6.71557	79.6935	38.25	13.8414	36.1866	25.5	6.80686	26.6936	-21.3119	3.50913	-16.4656	36.4128	17.6596	48.4985	16.2917	17.9612	110.248	53.2266	29.8299	56.0432	0	0	#DIV/0!	0.5	0.57735	115.47	0.5	0.57735	115.47	10.5	1.73205	16.4957	0.5	0.57735
polylactosamine N-glycan	532	GlcNAcb1-3Galb1-4GlcNAcb1-2Mana1-6(GlcNAcb1-3Galb1-4GlcNAcb1-2Mana1-3)Manb1-4GlcNAcb1-4GlcNAcb-Sp25	1.75	0.957427	54.7101	157.75	11.6154	7.36315	70.75	4.57347	6.46427	4.75	2.87228	60.4691	30.258	8.69854	28.7479	82.25	2.36291	2.87284	73	3.16228	4.33189	24.6488	9.77677	39.6643	27.3642	10.4247	38.0962	53.8723	26.2895	48.7997	20.3273	23.865	117.404	1.5	0.57735	38.49	1.5	1	66.6667	4	3.55903	88.9757	1	0	0	12.75	19.5171
Blood group O	534	Fuca1-2Galb1-4GlcNAcb1-3Galb1-4GlcNAcb1-2Mana1-6(Fuca1-2Galb1-4GlcNAcb1-3Galb1-4GlcNAcb1-2Mana1-3)Manb1-4GlcNAcb1-4GlcNAcb-Sp24	5687.75	302.403	5.31674	61505	855.446	1.39086	1483	42.6849	2.87828	10563.8	1388.66	13.1455	3145.14	135.545	4.30967	61117.5	1816.69	2.97246	29244	5484.72	18.755	11061	702.395	6.35022	529.763	107.416	20.2762	7669.14	128.947	1.68138	9585.28	695.452	7.25542	7092.5	889.228	12.5376	6911.75	751.986	10.8798	16136.2	1433.16	8.88163	14871.8	1156.9	7.77917	6404.25	371.544
polylactosamine N-glycan	535	GlcNAcb1-3Galb1-4GlcNAcb1-3Galb1-4GlcNAcb1-2Mana1-6(GlcNAcb1-3Galb1-4GlcNAcb1-3Galb1-4GlcNAcb1-2Mana1-3)Manb1-4GlcNAcb1-4GlcNAcb-Sp12	4.75	0.5	10.5263	466.75	21.8232	4.67555	324.75	24.4728	7.53588	16.75	13.8894	82.9221	67.0658	10.6976	15.9509	284.5	23.1876	8.15031	273.75	20.7585	7.58303	159.374	16.9941	10.663	46.7646	20.6705	44.201	47.8495	8.58894	17.9499	18.8506	20.8596	110.658	0.75	0.5	66.6667	3	1.82574	60.8581	3.75	0.5	13.3333	8.75	0.957427	10.942	2	0
polylactosamine N-glycan	536	GlcNAcb1-3Galb1-4GlcNAcb1-3Galb1-4GlcNAcb1-2Mana1-6(GlcNAcb1-3Galb1-4GlcNAcb1-3Galb1-4GlcNAcb1-2Mana1-3)Manb1-4GlcNAcb1-4GlcNAcb-Sp25	1.5	0.57735	38.49	193	12.2474	6.34583	95.25	4.64579	4.87747	18	27.3374	151.874	43.6262	5.17407	11.86	93.5	2.38048	2.54596	84	1.82574	2.1735	13.766	21.338	155.005	21.2914	5.97324	28.0547	12.2427	15.6592	127.906	12.7867	11.7792	92.1206	0	0	#DIV/0!	1.25	0.957427	76.5942	2.25	0.957427	42.5523	1.5	0.57735	38.49	2	0.816497
polylactosamine N-glycan	537	Galb1-4GlcNAcb1-3Galb1-4GlcNAcb1-3Galb1-4GlcNAcb1-2Mana1-6(Galb1-4GlcNAcb1-3Galb1-4GlcNAcb1-3Galb1-4GlcNAcb1-2Mana1-3)Manb1-4GlcNAcb1-4GlcNAcb-Sp12	5	1.1547	23.094	465.25	71.0417	15.2696	262.5	28.6298	10.9066	13.75	0.957427	6.96311	58.7629	31.7161	53.973	359.25	8.73212	2.43065	218.75	28.6749	13.1085	268.141	22.3492	8.33486	46.9049	35.7293	76.1739	25.1641	11.0537	43.9264	18.8921	16.5145	87.4151	2	0.816497	40.8248	7.5	1.91485	25.5314	73.25	6.07591	8.29476	38.75	0.957427	2.47078	26.75	4.92443
polysialic acid	539	Neu5Gca2-8Neu5Gca2-3Galb1-4GlcNAc-Sp0	0.75	0.5	66.6667	11.25	5.7373	50.9983	48.75	26.1709	53.6839	1.25	1.25831	100.664	14.3623	12.4596	86.7521	19	5.59762	29.4612	12.75	11.1766	87.6597	-14.9569	7.10271	-47.4877	40.0909	24.5032	61.1193	37.2852	32.7713	87.8935	19.5127	22.0097	112.797	0.5	0.57735	115.47	0.5	0.57735	115.47	1.25	0.957427	76.5942	0.75	0.5	66.6667	1.5	0.57735
polysialic acid	540	Neu5Aca2-8Neu5Gca2-3Galb1-4GlcNAc-Sp0	1	0	0	4.5	1.91485	42.5523	572.75	62.0826	10.8394	0.5	0.57735	115.47	14.9365	5.70166	38.1727	592.25	34.3159	5.79416	574.75	31.9414	5.55743	-1.766	6.33837	-358.911	11.6266	16.3168	140.341	-4.66713	5.34999	-114.631	20.8791	26.4706	126.78	1.5	0.57735	38.49	0.5	0.57735	115.47	2	0.816497	40.8248	0.75	0.5	66.6667	0.5	1.29099
polysialic acid	541	Neu5Gca2-8Neu5Aca2-3Galb1-4GlcNAc-Sp0	0.75	0.957427	127.657	7.25	7.13559	98.422	29.75	2.36291	7.94255	1	0	0	18.3239	3.76632	20.5541	27.25	3.30404	12.1249	21.25	4.34933	20.4674	-10.976	8.16444	-74.3848	31.1351	25.8998	83.1852	8.43888	7.36853	87.3165	15.1074	20.1799	133.576	0	0	#DIV/0!	0	0	#DIV/0!	0.25	0.5	200	1.25	0.5	40	0.5	0.57735
polysialic acid	542	Neu5Gca2-8Neu5Gca2-3Galb1-4GlcNAcb1-3Galb1-4GlcNAc-Sp0	1	0	0	20.5	11.4746	55.9737	25	3.91578	15.6631	0.75	0.5	66.6667	8.06958	2.87272	35.5993	27.25	4.03113	14.7931	21.25	3.59398	16.9128	-1.20133	5.78658	-481.683	6.30415	10.4061	165.068	10.8082	9.26458	85.7182	18.3737	16.8058	91.4664	1	0	0	1	0	0	0.25	0.5	200	1.75	0.957427	54.7101	1	0
polysialic acid	543	Neu5Gca2-8Neu5Gca2-6Galb1-4GlcNAc-Sp0	5.5	7.85281	142.778	21.75	15.6285	71.8552	36.25	6.65207	18.3505	1	0	0	9.93215	8.36673	84.2389	27.25	3.30404	12.1249	24.25	3.40343	14.0348	-7.59572	2.88253	-37.9493	14.5059	15.0616	103.83	7.03558	14.6134	207.708	-10.4867	7.64861	-72.936	1	0	0	1	0.816497	81.6497	0.75	0.5	66.6667	1.75	2.21736	126.706	0.5	0.57735
polysialic acid	544	Neu5Aca2-8Neu5Aca2-3Galb1-4GlcNAc-Sp0	1.25	0.5	40	5.25	4.57347	87.1138	21.25	5.85235	27.5405	1.25	0.5	40	25.4841	7.50862	29.464	32.75	3.68556	11.2536	22.25	8.18026	36.7652	6.47507	16.3983	253.253	8.43265	6.71782	79.6644	26.1244	31.154	119.253	15.4441	23.7596	153.843	0.25	0.5	200	0.75	0.5	66.6667	1.25	0.5	40	1.25	0.5	40	0.75	0.5
polylactosamine N-glycan	545	GlcNAcb1-3Galb1-4GlcNAcb1-6(GlcNAcb1-3Galb1-4GlcNAcb1-2)Mana1-6(GlcNAcb1-3Galb1-4GlcNAcb1-2Man a1-3)Manb1-4GlcNAcb1-4GlcNAc-Sp24	5.25	0.5	9.52381	401	31.5911	7.87809	215.25	7.932	3.68502	7.75	0.957427	12.3539	34.8521	11.5058	33.0132	205.75	21.9298	10.6585	125.5	4.12311	3.28534	106.68	37.2731	34.9393	38.1256	37.6993	98.8817	21.2901	28.5249	133.982	14.9151	11.352	76.1107	2	0	0	2.5	1	40	8.5	1	11.7647	3.25	1.70783	52.5485	5.5	0.57735
polylactosamine N-glycan	546	Galb1-4GlcNAcb1-3Galb1-4GlcNAcb1-6(Galb1-4GlcNAcb1-3Galb1-4GlcNAcb1-2)Mana1-6(Galb1-4GlcNAcb1-3Galb1-4GlcNAcb1-2Mana1-3)Mana1-4GlcNAcb1-4GlcNAc-Sp24	2.5	0.57735	23.094	226.75	37.1248	16.3726	96.75	9.60469	9.92732	76.5	11.9304	15.5952	57.465	23.2058	40.3825	425.25	73.7174	17.3351	146.5	4.04145	2.75867	52.7223	15.1076	28.655	52.4985	36.5115	69.5476	20.0039	7.12167	35.6013	5.4247	6.09831	112.417	1.25	0.5	40	3	2.16025	72.0082	6.25	2.36291	37.8065	30.5	9.84886	32.2913	29.5	3.31662
alpha Gal	547	Gala1-3Galb1-4GlcNAcb1-2Mana1-6(Gala1-3Galb1-4GlcNAcb1-2Mana1-3)Manb1-4GlcNAcb1-4GlcNAc-Sp24	2	1.41421	70.7107	236.75	55.223	23.3255	93.25	1.70783	1.83145	3.5	3.69685	105.624	37.8509	10.4797	27.6867	71	2.44949	3.44999	67	0.816497	1.21865	26.4881	17.1797	64.8584	22.0944	13.2549	59.9921	23.5506	14.2076	60.3277	27.7926	11.7145	42.1499	0.5	0.57735	115.47	1	0.816497	81.6497	5.25	8.61684	164.13	3.75	0.957427	25.5314	1.5	0.57735
Core 2	548	GlcNAcb1-3Galb1-4GlcNAcb1-6(GlcNAcb1-3Galb1-3)GalNAca-Sp14	1.25	0.5	40	24.25	7.58837	31.2922	81.5	4.12311	5.05903	1.25	0.957427	76.5942	58.2682	16.2228	27.8417	81	2.58199	3.18764	77	2.70801	3.5169	-7.9721	4.49328	-56.3625	41.7148	35.0032	83.9107	17.4064	18.8306	108.182	21.7021	31.281	144.138	0.25	0.5	200	0.25	0.5	200	2	2.82843	141.421	0.75	0.5	66.6667	0.5	0.57735
beta GalNAc	549	GalNAcb1-3GlcNAcb-Sp0	1.5	2.38048	158.698	15	11.6333	77.5552	24.75	7.08872	28.6413	2	0.816497	40.8248	19.9221	11.4851	57.6502	13	1.41421	10.8786	10.75	2.06155	19.1772	-0.37015	8.40087	-2269.59	17.1391	16.5839	96.7606	19.1452	10.356	54.092	41.633	38.9199	93.4832	0.25	0.5	200	0	0.816497	#DIV/0!	5.25	2.75379	52.4531	2	0.816497	40.8248	1.25	0.5
LDN	550	GalNAcb1-4GlcNAcb1-3GalNAcb1-4GlcNAcb-Sp0	1.75	0.5	28.5714	14	11.5758	82.6845	22.75	3.5	15.3846	13.75	0.957427	6.96311	24.7373	1.46346	5.916	36.5	9.88264	27.0757	26.25	1.89297	7.21131	11.1071	6.36438	57.2998	26.9169	13.6236	50.6136	5.0194	16.8076	334.853	14.8888	4.72316	31.7229	0	0	#DIV/0!	0.5	0.57735	115.47	0.5	0.57735	115.47	2.75	1.70783	62.1027	2	0.816497
polylactosamine N-glycan	551	GlcNAcb1-3Galb1-4GlcNAcb1-3Galb1-4GlcNAcb1-3Galb1-4GlcNAcb1-3Galb1-4GlcNAcb1-2Mana1-6(GlcNAcb1-3Galb1-4GlcNAcb1-3Galb1-4GlcNAcb1-3Galb1-4GlcNAcb1-3Galb1-4GlcNAcb1-2Mana1-3)Manb1-4GlcNAcb1-4GlcNAcb-Sp25	3	0	0	210.75	80.2595	38.0828	69.75	3.40343	4.87947	8.25	4.19325	50.8273	32.175	19.7857	61.4942	81.75	8.95824	10.9581	70.75	2.5	3.53357	146.06	29.3684	20.107	29.373	9.7016	33.0289	18.4381	18.998	103.037	30.0156	11.8142	39.3602	1	0.816497	81.6497	0.75	0.5	66.6667	23.75	13.048	54.9389	3.75	0.5	13.3333	1.5	0.57735
polylactosamine N-glycan	552	Galb1-4GlcNAcb1-3Galb1-4GlcNAcb1-3Galb1-4GlcNAcb1-3Galb1-4GlcNAcb1-3Galb1-4GlcNAcb1-2Mana1-6(Galb1-4GlcNAcb1-3Galb1-4GlcNAcb1-3Galb1-4GlcNAcb1-3Galb1-4GlcNAcb1-3Galb1-4GlcNAcb1-2Mana1-3)Manb1-4GlcNAcb1-4GlcNAcb-Sp25	3.75	0.5	13.3333	85.25	60.7584	71.2709	74.25	3.20156	4.31187	17	3.4641	20.3771	47.5808	19.5157	41.016	1512.75	62.5213	4.13296	163.75	9.91211	6.0532	-4.28845	6.52911	-152.249	8.57142	31.761	370.545	65.5079	16.8037	25.6514	38.9625	14.1442	36.3021	0.5	0.57735	115.47	5.5	1.91485	34.8155	678.75	20.662	3.04412	28.25	3.59398	12.722	79	16.8721
Core 1	553	GlcNAb1-3Galb1-3GalNAc-Sp14	1.5	0.57735	38.49	46	43.382	94.3087	39.25	1.70783	4.35115	1.25	0.5	40	33.0956	10.4987	31.7221	43.5	3.10913	7.14742	40.25	2.87228	7.1361	24.544	22.2431	90.6257	9.0328	9.50826	105.264	4.2648	14.2087	333.162	-5.72537	3.80426	-66.4457	1	0	0	0.25	0.957427	382.971	1	0.816497	81.6497	1.75	0.5	28.5714	1.5	1
Core 2	554	Galb1-3GlcNAcb1-6(Galb1-3)GalNAc-Sp14	2.25	0.5	22.2222	19	5.83095	30.6892	44.5	3.69685	8.30752	2.25	0.5	22.2222	33.9938	15.8058	46.4959	26.5	7.59386	28.6561	25.75	7.97392	30.9667	14.9491	22.4971	150.492	17.7394	1.32821	7.48733	4.59915	12.7571	277.38	7.77583	11.1929	143.945	1	0	0	1	0.816497	81.6497	1.25	0.5	40	2.5	1.73205	69.282	0.5	0.57735
Sulfated glycans	555	(3S)GlcAb1-3Galb1-4GlcNAcb1-3Galb1-4Glc-Sp0	0.5	0.57735	115.47	34.5	21.0634	61.0533	32.5	5.19615	15.9882	1.5	0.57735	38.49	34.1814	10.0439	29.3842	29.25	4.85627	16.6026	26.25	13.048	49.7066	18.3133	6.71997	36.6945	9.33645	6.23226	66.7519	-3.94132	12.8467	-325.949	0.3365	25.9271	7704.94	0.75	0.5	66.6667	0.75	0.5	66.6667	4.5	3	66.6667	2.75	1.5	54.5455	0.75	0.5
Sulfated glycans	556	(3S)GlcAb1-3Galb1-4GlcNAcb1-2Mana-Sp0	1	0	0	60.75	33.9743	55.9247	34.25	2.98608	8.71848	2	1.41421	70.7107	27.1331	12.3752	45.6091	27.75	4.57347	16.481	18.25	5.96518	32.6859	-10.9483	13.6695	-124.855	13.3106	14.912	112.031	34.5332	11.6258	33.6656	12.0605	11.3541	94.1427	0	0	#DIV/0!	1	0	0	2.5	1.29099	51.6398	1.75	0.957427	54.7101	0.5	1
polylactosamine N-glycan	557	Galb1-3GlcNAcb1-3Galb1-4GlcNAcb1-3Galb1-4GlcNAcb1-6(Galb1-3GlcNAcb1-3Galb1-4GlcNAcb1-3Galb1-4GlcNAb1-2)Mana1-6(Galb1-3GlcNAcb1-3Galb1-4GlcNAcb1-3Galb1-4GlcNAcb1-2Mana1-3)Manb1-4GlcNAcb1-4(Fuca1-6)GlcNAcb-Sp24	3	0.816497	27.2166	191	68.7556	35.9977	118.75	7.88987	6.6441	12	1.1547	9.6225	37.9811	12.2338	32.2102	113.5	9	7.92952	103.25	6.99405	6.77389	49.6254	17.6798	35.6266	42.8026	21.9272	51.2286	21.3027	39.8993	187.297	26.9795	15.8799	58.8591	0.75	0.5	66.6667	5.25	2.06155	39.2677	5.25	0.5	9.52381	10.25	2.06155	20.1127	3.25	1.25831
polylactosamine N-glycan	558	Galb1-3GlcNAcb1-3Galb1-4GlcNAcb1-6(Galb1-3GlcNAcb1-3Galb1-4GlcNAb1-2)Mana1-6(Galb1-3GlcNAcb1-3Galb1-4GlcNAcb1-2Mana1-3)Manb1-4GlcNAcb1-4(Fuca1-6)GlcNAcb-Sp24	2.5	0.57735	23.094	172	64.0573	37.2426	106.75	10.2103	9.56467	11.25	3.59398	31.9465	44.276	16.4783	37.2172	108.5	8.18535	7.5441	80.75	11.3541	14.0609	0.144025	6.82881	4741.41	28.1968	6.78375	24.0585	28.9599	21.0116	72.554	4.15437	9.00002	216.64	1.25	0.957427	76.5942	1.5	0.57735	38.49	2	0.816497	40.8248	22.25	2.21736	9.96564	2.75	0.957427
polysialic acid	559	Neu5Aca2-8Neu5Aca2-3Galb1-3GalNAcb1-4(Neu5Aca2-3)Galb1-4Glc-Sp21	1	0	0	52.75	28.1706	53.404	30.75	8.4212	27.386	1.75	0.5	28.5714	28.5384	16.0022	56.0724	25.5	5.91608	23.2003	23	1.41421	6.14875	-1.84433	11.8758	-643.912	6.6819	17.7722	265.975	25.1225	8.28548	32.9803	10.0464	31.7362	315.898	0.75	0.5	66.6667	0.5	0.57735	115.47	2.5	2.08167	83.2666	1.75	1.5	85.7143	0.75	0.5
polylactosamine N-glycan	560	Galb1-4GlcNAcb1-3Galb1-4GlcNAcb1-2Mana1-6(Galb1-4GlcNAcb1-3Galb1-4GlcNAcb1-2Mana1-3)Manb1-4GlcNAcb1-4(Fuca1-6)GlcNAcb-Sp24	3.75	0.957427	25.5314	210.25	84.065	39.9833	133	64.0208	48.136	227.5	22.8692	10.0524	12.2572	4.3748	35.6917	1194.5	132.369	11.0816	210.25	21.1246	10.0474	57.4005	27.0952	47.2038	-10.8149	21.692	-200.576	33.8593	43.6122	128.804	19.277	18.777	97.4061	1	0	0	2.75	1.70783	62.1027	51.75	34.3451	66.3673	16	1.41421	8.83883	32.75	3.20156
polylactosamine N-glycan	561	GlcNAcb1-3Galb1-4GlcNAcb1-3Galb1-4GlcNAcb1-2Mana1-6(GlcNAcb1-3Galb1-4GlcNAcb1-3Galb1-4GlcNAcb1-2Mana1-3)Manb1-4GlcNAcb1-4(Fuca1-6)GlcNAcb-Sp24	2.25	0.5	22.2222	278.5	61.8951	22.2244	128	2.16025	1.68769	5.5	0.57735	10.4973	42.2181	5.31426	12.5876	158.25	9.70824	6.13475	141.75	5.5	3.88007	-3.25517	13.887	-426.612	26.4286	24.9551	94.4246	12.1326	10.7292	88.4331	-16.0869	22.6195	-140.608	-0.25	0.5	-200	0.5	0.57735	115.47	4	3.55903	88.9757	4	0	0	1	0.816497
polylactosamine N-glycan	562	Galb1-4GlcNAcb1-3Galb1-4GlcNAcb1-6(Galb1-4GlcNAcb1-3Galb1-4GlcNAb1-2)Mana1-6(Galb1-4GlcNAcb1-3Galb1-4GlcNAcb1-2Mana1-3)Manb1-4GlcNAcb1-4(Fuca1-6)GlcNAcb-Sp24	5	0.816497	16.3299	251.75	62.7555	24.9277	116	8.04156	6.93238	89.5	19.2094	21.463	33.7999	16.3899	48.4911	4130.5	269.494	6.52449	571.5	16.2173	2.83767	55.942	50.8598	90.9153	-2.9492	19.1496	-649.315	66.6538	17.2462	25.8743	16.3135	14.3438	87.9262	0.5	0.57735	115.47	6.75	0.5	7.40741	21.75	12.0104	55.2203	17.5	0.57735	3.29914	296.25	32.1598
polylactosamine N-glycan	563	Galb1-4GlcNAcb1-3Galb1-4GlcNAcb1-3Galb1-4GlcNAcb1-6(Galb1-4GlcNAcb1-3Galb1-4GlcNAcb1-3Galb1-4GlcNAb1-2)Mana1-6(Galb1-4GlcNAcb1-3Galb1-4GlcNAcb1-3Galb1-4GlcNAcb1-2Mana1-3)Manb1-4GlcNAcb1-4(Fuca1-6)GlcNAcb-Sp24	5	1.41421	28.2843	304.25	91.5328	30.0847	137	7.34847	5.36385	33.5	2.38048	7.1059	38.9581	7.57758	19.4506	2943.75	270.207	9.17899	414	41.3844	9.99623	129.778	45.3091	34.9129	8.64892	12.5942	145.616	117.863	16.565	14.0544	51.5332	41.5069	80.544	0.25	0.5	200	8.5	0.57735	6.79236	9.25	4.272	46.1838	197	16.1452	8.19552	213.5	37.7492
Core 3	564	Galb1-4GlcNAcb1-3Galb1-4GlcNAcb1-3GalNAca-Sp14	1.5	0.57735	38.49	93.5	7.54983	8.07469	53	1.82574	3.4448	20.5	4.12311	20.1127	33.9304	19.7603	58.2377	63.75	4.71699	7.3992	47.75	4.03113	8.44215	135.554	10.6386	7.84819	3.84617	6.62677	172.295	25.1072	18.0703	71.9724	42.3228	23.253	54.9419	0.75	0.957427	127.657	2.25	1.70783	75.9033	0	0.816497	#DIV/0!	5.5	1	18.1818	3.5	3.69685
Core 2	565	Galb1-4GlcNAcb1-3Galb1-4GlcNAcb1-6(Galb1-3)GalNAca-Sp14	2.25	0.957427	42.5523	150.25	21.093	14.0386	65.25	2.87228	4.40196	15	4.08248	27.2166	11.3581	6.95712	61.2525	101.25	4.85627	4.79631	61	3.65148	5.98604	80.3253	19.2593	23.9767	12.8668	3.84255	29.8641	9.1521	7.6644	83.7447	43.1887	24.6974	57.1848	0.5	0.57735	115.47	0.5	1	200	1.25	3.86221	308.977	4.5	0.57735	12.83	15.25	2.98608
Core 4	566	Galb1-4GlcNAcb1-3Galb1-4GlcNAcb1-6(Galb1-4GlcNAcb1-3Galb1-4GlcNAcb1-3)GalNAca-Sp14	1.75	0.957427	54.7101	189	9.79796	5.18411	86.25	4.92443	5.70948	10.75	2.21736	20.6266	26.5198	11.464	43.2281	112	7.30297	6.52051	79.25	7.71902	9.74009	34.0058	37.6695	110.774	8.35902	26.521	317.274	42.9454	11.7826	27.4363	24.3838	19.3475	79.3457	0.25	0.5	200	2.5	1.29099	51.6398	155	28.6007	18.4521	11.75	2.75379	23.4365	1341	50.1132
Core 3	567	Neu5Aca2-3Galb1-4GlcNAcb1-3Galb1-4GlcNAcb1-3GalNAca-Sp14	1	0.816497	81.6497	20.75	12.79	61.6384	28.5	7.50555	26.3353	1.75	1.5	85.7143	19.7594	17.3442	87.7772	29.75	5.90903	19.8623	29.75	7.27438	24.4517	-1.55482	3.38383	-217.634	24.2106	19.3081	79.7507	16.4113	31.1707	189.934	-16.5143	10.4774	-63.4446	0.5	0.57735	115.47	0	0	#DIV/0!	0.5	0.57735	115.47	6.25	1.70783	27.3252	0.25	0.5
Core 3	568	GlcNAcb1-3Galb1-4GlcNAcb1-3GalNAca-Sp14	0.75	0.957427	127.657	10.25	5.43906	53.064	34.25	6.18466	18.0574	0.75	0.5	66.6667	17.1341	4.77415	27.8635	32.25	8.22091	25.4912	35	8.75595	25.017	3.30593	10.5826	320.109	16.6678	12.7956	76.7683	8.39078	10.2097	121.678	-0.7483	12.3163	-1645.9	0.5	0.57735	115.47	0.25	0.5	200	0.25	0.5	200	3	2.70801	90.2671	0.75	0.5
Core 2	569	GlcNAcb1-3Galb1-4GlcNAcb1-6(Galb1-3)GalNAca-Sp14	0.5	0.57735	115.47	22.5	1.29099	5.73775	35.25	2.75379	7.81216	2.75	1.70783	62.1027	22.7808	4.82643	21.1864	35	1.41421	4.04061	37.5	5.50757	14.6869	5.73627	10.4493	182.162	-13.9901	16.4751	-117.762	12.5071	24.5089	195.96	12.3789	8.81249	71.1899	0.25	0.5	200	0	0	#DIV/0!	3.5	4.50925	128.836	1.5	1	66.6667	0.25	0.5
Core 2	570	GlcNAcb1-3Galb1-4GlcNAcb1-6(GlcNAcb1-3Galb1-4GlcNAcb1-3)GalNAca-Sp14	2	0.816497	40.8248	66.25	23.2002	35.0192	40.5	3.51188	8.67132	28	36.9775	132.062	20.9933	3.67169	17.4898	44	5.35413	12.1685	40	2.94392	7.3598	-3.08365	3.27792	-106.3	37.1461	14.7042	39.5848	30.7733	18.8836	61.3638	6.10228	12.0018	196.677	0.25	0.5	200	1.75	1.5	85.7143	0.75	0.5	66.6667	2.25	1.25831	55.9247	0	0.816497
Core 2	571	Neu5Aca2-3Galb1-4GlcNAcb1-3Galb1-4GlcNAcb1-6(Neu5Aca2-3Galb1-4GlcNAcb1-3Galb1-4GlcNAcb1-3)GalNAca-Sp14	3	4	133.333	41.75	9.63933	23.0882	33.75	2.36291	7.00121	12.5	20.3715	162.972	21.7709	10.2503	47.0826	61.25	5.12348	8.36486	32	1.41421	4.41942	9.3976	4.95671	52.7444	-0.790225	19.1514	-2423.54	30.9464	17.4385	56.3507	24.8168	29.5504	119.074	0.5	0.57735	115.47	0.25	0.5	200	7.75	2.06155	26.6007	3.75	2.5	66.6667	394.5	37.6873
Core 1	572	Neu5Aca2-6Galb1-4GlcNAcb1-3Galb1-4GlcNAcb1-3GalNAca-Sp14	1	0	0	33.5	16.8226	50.2167	37.5	4.3589	11.6237	1.5	0.57735	38.49	5.4201	4.53609	83.6901	27.25	1.25831	4.61764	18.5	5.44671	29.4417	6.83508	19.2751	282.003	5.09182	24.6071	483.266	49.2131	43.3527	88.0918	33.1893	26.1753	78.8669	1.25	0.5	40	0.75	0.5	66.6667	0.5	0.57735	115.47	9.5	1.29099	13.5894	0.5	0.57735
Core 1	573	GlcNAcb1-3Galb1-4GlcNAcb1-3Galb1-4GlcNAcb1-3GalNAca-Sp14	0.25	0.5	200	39	8.7178	22.3533	38	2.16025	5.68486	2.25	0.957427	42.5523	31.7228	14.7371	46.4559	19.75	8.99537	45.5462	18	2.82843	15.7135	27.9282	10.8433	38.8256	35.3639	6.30344	17.8245	9.63183	11.4127	118.489	8.1083	9.31036	114.825	0.5	0.57735	115.47	0.75	0.5	66.6667	1	0	0	4.5	2.38048	52.8995	0.5	0.57735
Core 1	574	Galb1-4GlcNAcb1-3Galb1-3GalNAca-Sp14	1.25	1.25831	100.664	22	2.16025	9.8193	36.5	3.78594	10.3724	9.25	0.957427	10.3506	21.514	8.96173	41.6554	28	7.95822	28.4222	25.5	3.78594	14.8468	8.42405	8.46824	100.525	15.6557	15.3653	98.1451	-6.21865	14.3143	-230.184	28.3143	27.9871	98.8444	0.5	0.57735	115.47	0.25	0.5	200	2	0.816497	40.8248	2.5	1.29099	51.6398	1.5	0.57735
Core 2	575	Neu5Aca2-3Galb1-4GlcNAcb1-3Galb1-4GlcNAcb1-6(Galb1-3)GalNAca-Sp14	1.5	1	66.6667	32.75	21.1562	64.599	29.5	4.20317	14.248	19.5	24.7723	127.037	22.6094	10.7128	47.3822	29.75	5.67891	19.0888	27	8.83176	32.7102	31.7746	14.6823	46.2076	10.7893	15.5668	144.28	21.0359	9.39753	44.6737	0.169025	19.0011	11241.6	0.5	0.57735	115.47	0	0	#DIV/0!	0.5	0.57735	115.47	3.5	0.57735	16.4957	3	5.35413
Core 2	576	Neu5Aca2-6Galb1-4GlcNAcb1-3Galb1-4GlcNAcb1-6(Galb1-3)GalNAca-Sp14	1.5	0.57735	38.49	57.75	10.6575	18.4546	46.25	4.19325	9.06648	4.75	1.89297	39.852	50.3849	22.4049	44.4674	36.25	2.62996	7.25505	33	2.44949	7.4227	52.5788	26.1872	49.8055	-6.49517	9.24598	-142.352	18.9787	23.7884	125.343	-10.0918	7.23246	-71.6665	0.25	0.5	200	3.75	4.11299	109.68	109	36.0093	33.036	0.25	0.5	200	0.75	0.5
Core 2	577	Neu5Aca2-6Galb1-4GlcNAcb1-6(Galb1-3)GalNAca-Sp14	2	1.41421	70.7107	29.25	4.57347	15.6358	42	6.27163	14.9325	12	14.0949	117.458	20.2366	6.78327	33.5199	49	20.0167	40.8503	38.5	5.74456	14.9209	8.22147	11.0479	134.378	20.7511	30.4412	146.697	11.7411	4.25604	36.249	15.948	14.0955	88.3844	0.25	0.5	200	0.25	0.957427	382.971	2.25	1.89297	84.132	1	0	0	2.5	2.38048
polylactosamine N-glycan	578	Neu5Aca2-3Galb1-4GlcNAcb1-3Galb1-4GlcNAcb1-2Mana1-6(Neu5Aca2-3Galb1-4GlcNAcb1-3Galb1-4GlcNAcb1-2Mana1-3)Manb1-4GlcNAcb1-4GlcNAcb-Sp12	1.5	1	66.6667	74.75	7.8475	10.4983	50.5	5.06623	10.0321	5	1.63299	32.6599	33.0713	17.5874	53.1803	67.25	4.57347	6.80071	48.75	3.5	7.17949	131.545	43.3354	32.9435	22.6615	14.5877	64.3723	7.19973	7.42492	103.128	19.9328	13.8979	69.7237	0.75	0.5	66.6667	3	1.41421	47.1405	2.5	4.3589	174.356	5.25	1.25831	23.9677	3.75	0.957427
Core 2	579	GlcNAcb1-6(Neu5Aca2-3Galb1-3)GalNAca-Sp14	1.5	1	66.6667	14	2.58199	18.4428	30.75	2.62996	8.5527	0.75	0.5	66.6667	9.26317	7.65871	82.6791	25.5	1.73205	6.79236	25.5	5.68624	22.299	2.9051	14.7377	507.303	33.5118	40.8795	121.985	13.2227	12.1488	91.8782	8.0329	10.6214	132.223	0	0	#DIV/0!	0.5	0.57735	115.47	0.5	0.57735	115.47	1.5	1	66.6667	0.25	0.957427
Core 4	580	Neu5Aca2-6Galb1-4GlcNAcb1-3Galb1-4GlcNAcb1-6(Neu5Aca2-6Galb1-4GlcNAcb1-3Galb1-4GlcNAcb1-3)GalNAca-Sp14	1.5	0.57735	38.49	117.5	11.2101	9.54052	57.5	2.38048	4.13996	2.75	0.957427	34.8155	36.8774	20.388	55.286	53	6.0553	11.4251	50.25	0.5	0.995025	86.0426	47.3378	55.0167	32.0759	18.0045	56.131	21.2621	1.1577	5.44488	47.9663	27.2669	56.8459	0	0.816497	#DIV/0!	1.25	0.5	40	10.5	1.29099	12.2952	3	0.816497	27.2166	2.5	0.57735
polylactosamine N-glycan	581	Neu5Aca2-6Galb1-4GlcNAcb1-3Galb1-4GlcNAcb1-3Galb1-4GlcNAcb1-2Mana1-6(Neu5Aca2-6Galb1-4GlcNAcb1-3Galb1-4GlcNAcb1-3Galb1-4GlcNAcb1-2Mana1-3)Manb1-4GlcNAcb1-4GlcNAcb-Sp12	4	0.816497	20.4124	405.75	36.1882	8.91883	202.5	18.5921	9.18129	8	6.0553	75.6913	61.5801	21.7753	35.3609	204.5	16.4215	8.03009	194	10.5198	5.42259	40.9396	18.278	44.6463	33.1348	18.7104	56.4676	28.5373	42.2071	147.902	21.1941	9.07829	42.834	0.25	0.957427	382.971	0.5	0.57735	115.47	57.75	5.56028	9.62818	3.75	0.5	13.3333	0.25	0.5
polylactosamine N-glycan	582	Neu5Aca2-3Galb1-4GlcNAcb1-3Galb1-4GlcNAcb1-3Galb1-4GlcNAcb1-2Mana1-6(Neu5Aca2-3Galb1-4GlcNAcb1-3Galb1-4GlcNAcb1-3Galb1-4GlcNAcb1-2Mana1-3)Manb1-4GlcNAcb1-4GlcNAcb-Sp12	2.75	0.957427	34.8155	244.25	20.0894	8.22493	118.25	4.11299	3.47821	3.25	1.25831	38.7171	53.7358	24.7574	46.0725	108.75	11.9548	10.9929	101.5	11.0303	10.8673	92.6007	22.1508	23.9208	16.2531	17.2928	106.397	47.883	34.7621	72.598	24.6021	7.11065	28.9026	0.75	0.957427	127.657	0.5	0.57735	115.47	30.75	8.80814	28.6444	10.75	2.98608	27.7775	2.25	1.25831
polylactosamine N-glycan	583	Neu5Aca2-6Galb1-4GlcNAcb1-3Galb1-4GlcNAcb1-2Mana1-6(Neu5Aca2-6Galb1-4GlcNAcb1-3Galb1-4GlcNAcb1-2Mana1-3)Manb1-4GlcNAcb1-4GlcNAcb-Sp12	3.25	4.03113	124.035	94.75	9.91211	10.4613	54	5.03322	9.32078	10.75	1.70783	15.8867	23.3385	9.70816	41.5972	111	10	9.00901	61.25	2.21736	3.62017	103.971	16.7245	16.0857	31.6261	34.0664	107.716	15.2489	6.74588	44.2386	11.351	9.89535	87.1763	0.5	0.57735	115.47	0	0	#DIV/0!	66.75	7.88987	11.82	5.5	1.29099	23.4726	3.25	0.5
GlcNAc-R	584	GlcNAcb1-3Fuca-Sp21	1.75	0.5	28.5714	85	79.4607	93.4832	46	1.63299	3.54999	1.5	0.57735	38.49	37.8807	20.9547	55.3176	48.75	2.21736	4.54842	46	2.70801	5.88698	23.1084	6.04416	26.1556	1.08258	19.8455	1833.17	32.5656	51.3673	157.735	5.91305	48.244	815.891	0.5	0.57735	115.47	0	0	#DIV/0!	3	1.82574	60.8581	2.25	1.5	66.6667	0	0
Ganglioside	585	Galb1-3GalNAcb1-4(Neu5Aca2-8Neu5Aca2-8Neu5Aca2-3)Galb1-4Glcb-Sp21	2	2	100	26.75	11.8427	44.2718	40.75	2.62996	6.45388	1.75	0.957427	54.7101	23.0163	7.29975	31.7156	31.5	7.18795	22.8189	32.25	4.78714	14.8438	20.7013	6.06702	29.3074	17.8522	14.0771	78.8535	21.9209	17.393	79.3444	28.6718	11.9709	41.7514	0.75	0.5	66.6667	0	0.816497	#DIV/0!	2.75	2.21736	80.6311	1.25	0.5	40	0.75	0.5
[truncated: 13 more columns]

## Sheet: Sialic acid VLRBs - NCFG
#	COMMON NAME	SNA	STDEV	%CV	Tn4-12	STDEV	%CV	Tn4-14	STDEV	%CV	Tn4-11	STDEV	%CV
1	Lacto-N-neotetraose	7.5	0.57735	7.698	44.5	19.1572	43.05	9.5	1.29099	13.5894	3.25	0.5	15.3846
2	Lactose-Neu5Ac-a3-Monovalent	5.5	0.57735	10.4973	85.75	6.29153	7.33706	539.5	61.2889	11.3603	5.25	0.957427	18.2367
3	Lactose-Neu5Ac-a6-Monovalent	5.25	2.5	47.619	5629	177.854	3.1596	20750.8	989.168	4.7669	2942.5	382.428	12.9967
4	Lactose-Neu5Gc-a3-Monovalent	4	0	0	45.75	6.80074	14.865	7.25	0.957427	13.2059	3.25	0.5	15.3846
5	Lactose-Neu5Gc-a6-Monovalent	7.25	0.957427	13.2059	101.5	18.735	18.4581	144.75	27.4393	18.9564	3.25	2.21736	68.2263
6	LNnT-Kdn -a3-Monovalent	4.25	0.5	11.7647	40	5.2915	13.2288	14.75	16.8399	114.169	2	0.816497	40.8248
7	LNnT-Kdn -a6-Monovalent	3713	311.426	8.38744	46	5.35413	11.6394	20.5	5.44671	26.5693	4	2.70801	67.7003
8	LNnT-Kdn5,9Ac2 -a3-Monovalent	5.5	0.57735	10.4973	31	6.78233	21.8785	12.75	0.5	3.92157	4.25	0.957427	22.5277
9	LNnT-Kdn5,9Ac2 -a6-Monovalent	7180.5	187.825	2.61577	42.75	4.5	10.5263	11.5	1	8.69565	3	1.41421	47.1405
10	LNnT-Kdn5Ac-a3-Monovalent	5	0	0	30.5	4.65475	15.2615	12.5	0.57735	4.6188	4.5	1	22.2222
11	LNnT-Kdn5Ac-a6-Monovalent	6964.5	953.335	13.6885	41.75	8.57807	20.5463	7.75	1.70783	22.0365	2	0.816497	40.8248
12	LNnT-Kdn5Me-a3-Monovalent	2.25	0.5	22.2222	39.5	9.03696	22.8784	4.75	0.5	10.5263	1.25	0.5	40
13	LNnT-Kdn7Me-a3-Monovalent	6.25	0.957427	15.3188	32.5	5.8023	17.8532	8.25	1.25831	15.2522	2.5	1	40
14	LNnT-Kdn7Me-a6-Monovalent	8128.75	432.291	5.31805	29.5	10.6615	36.1405	25	6.48074	25.923	1.75	0.5	28.5714
15	LNnT-Kdn9Ac-a3-Monovalent	4.5	0.57735	12.83	44.75	4.78714	10.6975	6.25	0.5	8	7	8.83176	126.168
16	LNnT-Kdn9Ac-a6-Monovalent	7323.5	168.722	2.30384	44.75	10.1448	22.6699	33.25	4.57347	13.7548	2.5	0.57735	23.094
17	LNnT-Kdn9Me-a6-Monovalent	6896	111.511	1.61704	36.75	4.99166	13.5827	26.75	8.5	31.7757	2.75	0.5	18.1818
18	LNnT-Neu5,9Ac2 -a3-Monovalent	4.5	0.57735	12.83	45.75	10.2754	22.4598	14	8.67948	61.9963	2	0	0
19	LNnT-Neu5,9Ac2 -a6-Monovalent	3574	112.836	3.15714	3092.25	157.853	5.1048	497.5	30.9677	6.22467	84	11.3431	13.5037
20	LNnT-Neu5Ac8Me-a3-Monovalent	8	0	0	67.5	7.50555	11.1193	30.25	6.55108	21.6565	3.5	0.57735	16.4957
21	LNnT-Neu5Ac8Me-a6-Monovalent	2.5	0.57735	23.094	371.25	11.2361	3.02656	128.25	15.4569	12.0522	2.75	0.5	18.1818
22	LNnT-Neu5Ac9Lt-a3-Monovalent	2.75	0.957427	34.8155	52.75	10.3722	19.663	13.25	1.25831	9.49665	3.25	0.5	15.3846
23	LNnT-Neu5Ac9Lt-a6-Monovalent	653.75	129.273	19.7741	10131.5	902.47	8.90756	2345.25	184.812	7.88028	2626.5	87.0498	3.31429
24	LNnT-Neu5Ac9Me-a3-Monovalent	6	0	0	38.5	3.10913	8.07565	10.5	5	47.619	2.5	0.57735	23.094
25	LNnT-Neu5Ac9Me-a6-Monovalent	1063	27.4348	2.58088	31.25	4.11299	13.1616	26.25	8.61684	32.8261	2.75	0.5	18.1818
26	LNnT-Neu5Ac-a3-Monovalent	25	1.41421	5.65685	44.75	1.70783	3.81637	10.5	1	9.52381	1.25	0.957427	76.5942
27	LNnT-Neu5Ac-a6-Monovalent	597.5	21.8556	3.65784	12694.8	1885.42	14.852	2175	246.995	11.3561	6062.75	303.864	5.01199
28	LNnT-Neu5Gc9Ac-a3-Monovalent	3.5	0.57735	16.4957	44	22.0151	50.0344	6	1.41421	23.5702	1.75	0.5	28.5714
29	LNnT-Neu5Gc9Ac-a6-Monovalent	2108	176.305	8.3636	75.5	13.1783	17.4547	38.5	4.79583	12.4567	2.75	0.5	18.1818
30	LNnT-Neu5Gc-a3-Monovalent	3.5	0.57735	16.4957	35.5	7.85281	22.1206	12.5	5.97216	47.7773	1.5	0.57735	38.49
31	LNnT-Neu5Gc-a6-Monovalent	749.75	93.8878	12.5225	103.25	7.932	7.68233	26.25	2.06155	7.85353	2.25	0.5	22.2222
32	LNnT-Neu5GcOAc-a3-Monovalent	4	0.816497	20.4124	38.25	3.5	9.15033	14.75	9.5	64.4068	3.75	0.5	13.3333
33	LNnT-Neu5GcOAc-a6-Monovalent	488.5	95.3048	19.5097	72.75	4.57347	6.28656	12.75	4.99166	39.1503	2.75	0.5	18.1818
34	LNnT-Neu5GcOMe-a3-Monovalent	2.5	0.57735	23.094	40.25	8.80814	21.8836	5.25	0.5	9.52381	1.25	0.5	40
35	LNnT-Neu5GcOMe-a6-Monovalent	443.25	11.2361	2.53494	587	39.1833	6.67518	27.25	12.1484	44.5812	4	0.816497	20.4124
36	LNT- Kdn5Ac-a6-Monovalent	1219.25	31.5529	2.58789	111	4.39697	3.96123	14.5	1.29099	8.90341	4.25	1.89297	44.5405
37	LNT- Neu5,9Ac2 -a6-Monovalent	3.5	0.57735	16.4957	2753.75	396.037	14.3817	1730.25	2173.11	125.595	2	1.41421	70.7107
38	LNT- Neu5Ac-a6-Monovalent	4.25	0.957427	22.5277	28636.5	3885.91	13.5698	52933	7093.28	13.4005	1340	149.171	11.1322
39	LNT- Neu5Gc-a6-Monovalent	5.25	0.957427	18.2367	105	3.55903	3.38955	17	10	58.8235	3.5	1	28.5714
40	LNT- Neu5GcOMe-a6-Monovalent	6.25	0.957427	15.3188	2926	272.786	9.32282	29.5	5.91608	20.0545	12.75	12.2031	95.7109
41	LNT-Kdn -a6-Monovalent	115	9.27362	8.06402	42	6.0553	14.4174	10	1.41421	14.1421	3	0.816497	27.2166
42	LNT-Kdn5Me-a6-Monovalent	213	17.8326	8.37209	117	148.061	126.548	11.75	1.5	12.766	3.5	0.57735	16.4957
43	LNT-Kdn9Ac-a3-Monovalent	3	1.41421	47.1405	38	14.0712	37.0296	7.25	0.957427	13.2059	1	0	0
44	LNT-Kdn9Ac-a6-Monovalent	900.5	5.97216	0.663205	380.75	39.8779	10.4735	21.75	6.80074	31.2677	4	3.55903	88.9757
45	LNT-Neu5,9Ac2 -a3-Monovalent	3.25	0.957427	29.4593	90.25	10.4363	11.5638	10	8	80	1.75	0.5	28.5714
46	LNT-Neu5Ac9Lt-a6-Monovalent	3.25	0.5	15.3846	27420	2179.25	7.94765	26299.2	6575.92	25.0042	67	21.7868	32.5177
47	LNT-Neu5Ac-a3-Monovalent	1.25	0.957427	76.5942	125.5	7.32575	5.83725	92	20.5102	22.2937	1	0	0
48	LNT-Neu5Gc-a3-Monovalent	9.75	1.25831	12.9057	49.75	13.8173	27.7734	22.5	5.91608	26.2937	4.5	0.57735	12.83
49	LNT-Neu5GcOAc-a6-Monovalent	11.5	3.31662	28.8402	263.25	335.217	127.338	11	0.816497	7.4227	6.25	6.5	104
50	LNT-Neu5GcOMe-a3-Monovalent	3.25	0.957427	29.4593	82.25	6.5	7.90274	44	64.6735	146.985	2.5	0.57735	23.094
51	Mannose 5	3.25	0.957427	29.4593	35.5	7.04746	19.852	6.5	1.29099	19.8615	1.5	0.57735	38.49
52	NA2 Core Structure	10.5	3.78594	36.0566	485.75	465.447	95.8203	13.5	1.29099	9.56292	1.75	1.25831	71.9032
53	NA2- Kdn5Ac-a6-Divalent	16684.5	19.1224	0.114612	62.25	6.29153	10.1069	10	1.63299	16.3299	3.25	2.5	76.9231
54	NA2- Neu5Ac-a3-Divalent (tube not found)	1	0.816497	81.6497	2.5	0.57735	23.094	1.75	0.957427	54.7101	0.75	0.957427	127.657
55	NA2-Kdn -a3-Divalent	4	0	0	128.25	2.06155	1.60745	7.5	3.10913	41.455	2	0	0
56	NA2-Kdn5Ac-a3-Divalent	5.5	0.57735	10.4973	48.75	2.06155	4.22883	13.75	4.99166	36.303	2.75	0.5	18.1818
57	NA2-Kdn5Me-a3-Monovalent	4.5	0.57735	12.83	81.75	11.2064	13.7081	8.5	6.75771	79.5025	4	0.816497	20.4124
58	NA2-Kdn5Me-a6-Monovalent	9375.75	308.774	3.29333	58	24.0416	41.4511	6	4.96655	82.7759	4.5	3.69685	82.1521
59	NA2-Kdn7Me-a3-Monovalent	5	0.816497	16.3299	84	9.59166	11.4186	34.25	35.3306	103.155	2.25	1.5	66.6667
60	NA2-Kdn7Me-a6-Monovalent	8521	391.695	4.59682	548	455.026	83.0339	21.75	11.5289	53.0067	2.25	0.5	22.2222
61	NA2-Kdn9Ac-a3-Monovalent	6.5	1	15.3846	52.75	3.77492	7.15624	7.25	0.5	6.89655	2	0	0
62	NA2-Kdn9Me-a3-Monovalent	4.25	0.5	11.7647	80	12.0277	15.0347	15.75	11.8708	75.3704	2	0.816497	40.8248
63	NA2-Kdn9Me-a6-Monovalent	8539.25	937.524	10.979	926	804.869	86.9189	4.25	8.09835	190.549	2.25	0.5	22.2222
64	NA2-Neu5,9Ac2 -a3-Monovalent	7.25	0.5	6.89655	87	1.82574	2.09855	12.5	6.35085	50.8068	3	0.816497	27.2166
65	NA2-Neu5,9Ac2 -a6-Divalent	6500.25	179.98	2.76882	4828	309.229	6.40491	569	45.0703	7.92097	6.25	1.5	24
66	NA2-Neu5Ac8Me-a3-Monovalent	6	3.3665	56.1084	96.5	6.85565	7.10431	7.25	6.29153	86.7797	1.5	0.57735	38.49
67	NA2-Neu5Ac8Me-a6-Divalent	3.25	0.5	15.3846	1802.25	98.713	5.47721	174.75	35.6031	20.3738	5.5	5.19615	94.4755
68	NA2-Neu5Ac9Lt-a3-Divalent	2.5	0.57735	23.094	63.5	42.7434	67.3125	9	3.16228	35.1364	1	0	0
69	NA2-Neu5Ac9Lt-a6-Divalent	5083.5	474.98	9.34356	10573.5	475.402	4.49616	1472.75	590.501	40.0951	77.5	25.593	33.0232
70	NA2-Neu5Ac9Me-a3-Monovalent	3.75	0.5	13.3333	68.75	3.30404	4.80587	8.25	0.5	6.06061	5.5	7.04746	128.136
71	NA2-Neu5Ac9Me-a6-Monovalent	1793	285.495	15.9227	171	13.7356	8.03251	10.25	3.20156	31.2348	2	0	0
72	NA2-Neu5Ac-a6-Divalent	317	26.2679	8.28639	2851.5	193.455	6.78434	241.25	35.8271	14.8506	2.75	0.5	18.1818
73	NA2-Neu5Gc9Ac-a3-Divalent	6.75	0.5	7.40741	40	4.24264	10.6066	7.75	0.5	6.45161	1.75	1.25831	71.9032
74	NA2-Neu5Gc9Ac-a6-Divalent	7291.5	285.164	3.91091	70.5	14.4799	20.5388	9.75	6.84957	70.252	1.75	0.5	28.5714
75	NA2-Neu5Gc-a3-Divalent	5.25	0.5	9.52381	39.5	2.38048	6.02652	8.25	3.30404	40.0489	2	0	0
76	NA2-Neu5Gc-a6-Divalent	3284.25	125.223	3.81285	258.75	13.8894	5.3679	25.75	8.18026	31.768	3	2.70801	90.2671
77	NA2-Neu5GcOAc-a3-Monovalent	7	0.816497	11.6642	90	13.8323	15.3693	17	2.94392	17.3172	4.25	0.5	11.7647
78	NA2-Neu5GcOAc-a6-Divalent	2374.5	83.867	3.53198	52.25	7.932	15.1809	13.75	13.1498	95.6348	2.75	1.5	54.5455
79	NA2-Neu5GcOMe-a3-Divalent	3	1.1547	38.49	37.75	0.957427	2.53623	8	0.816497	10.2062	1.5	0.57735	38.49
80	NA2-Neu5GcOMe-a6-Divalent	1867.5	240.603	12.8837	257	20.2155	7.86596	19.75	20.3204	102.888	2	0.816497	40.8248
81	Phosphate Buffer (pH 8.5)	0	0.816497	#DIV/0!	3.75	2.21736	59.1295	1.5	0.57735	38.49	0.75	0.5	66.6667
82	Biotin-LC-Hydrazide	223.5	19.192	8.58703	2.5	1.29099	51.6398	2	0.816497	40.8248	0.75	0.5	66.6667
